# Supplementary material for: Structural Repetition Detector for multi-scale quantitative mapping of molecular complexes through microscopy
Source: Nat Commun. 2025 Jul 1;16:5767. doi: 10.1038/s41467-025-60709-1 (PMC12219329; doi:10.1038/s41467-025-60709-1)
Supplement: Supplementary file 6 — Source Data [file 41467_2025_60709_MOESM6_ESM.zip]

Archive with 144 entries (140 files):
- Source Data/
- __MACOSX/._Source Data
- Source Data/Supplementary Figure 8 - Autocorrelations for heatmaps/
- __MACOSX/Source Data/._Supplementary Figure 8 - Autocorrelations for heatmaps
- Source Data/.DS_Store
- __MACOSX/Source Data/._.DS_Store
- Source Data/Fig3_sred_vs_gfp_profile_data.csv
- __MACOSX/Source Data/._Fig3_sred_vs_gfp_profile_data.csv
- Source Data/Source Data.xlsx
- __MACOSX/Source Data/._Source Data.xlsx
- Source Data/Supplementary Figure 8 - Autocorrelations for heatmaps/SWIN/
- __MACOSX/Source Data/Supplementary Figure 8 - Autocorrelations for heatmaps/._SWIN
- Source Data/Supplementary Figure 8 - Autocorrelations for heatmaps/.DS_Store
- __MACOSX/Source Data/Supplementary Figure 8 - Autocorrelations for heatmaps/._.DS_Store
- Source Data/Supplementary Figure 8 - Autocorrelations for heatmaps/CTRL/
- __MACOSX/Source Data/Supplementary Figure 8 - Autocorrelations for heatmaps/._CTRL
- Source Data/Supplementary Figure 8 - Autocorrelations for heatmaps/SWIN_sum_values.xlsx
- __MACOSX/Source Data/Supplementary Figure 8 - Autocorrelations for heatmaps/._SWIN_sum_values.xlsx
- Source Data/Supplementary Figure 8 - Autocorrelations for heatmaps/CTRL_sum_values.xlsx
- __MACOSX/Source Data/Supplementary Figure 8 - Autocorrelations for heatmaps/._CTRL_sum_values.xlsx
- Source Data/Supplementary Figure 8 - Autocorrelations for heatmaps/SWIN/0026.xlsx
- __MACOSX/Source Data/Supplementary Figure 8 - Autocorrelations for heatmaps/SWIN/._0026.xlsx
- Source Data/Supplementary Figure 8 - Autocorrelations for heatmaps/SWIN/0006.xlsx
- __MACOSX/Source Data/Supplementary Figure 8 - Autocorrelations for heatmaps/SWIN/._0006.xlsx
- Source Data/Supplementary Figure 8 - Autocorrelations for heatmaps/SWIN/0010.xlsx
- __MACOSX/Source Data/Supplementary Figure 8 - Autocorrelations for heatmaps/SWIN/._0010.xlsx
- Source Data/Supplementary Figure 8 - Autocorrelations for heatmaps/SWIN/.DS_Store
- __MACOSX/Source Data/Supplementary Figure 8 - Autocorrelations for heatmaps/SWIN/._.DS_Store
- Source Data/Supplementary Figure 8 - Autocorrelations for heatmaps/SWIN/0011.xlsx
- __MACOSX/Source Data/Supplementary Figure 8 - Autocorrelations for heatmaps/SWIN/._0011.xlsx
- Source Data/Supplementary Figure 8 - Autocorrelations for heatmaps/SWIN/0007.xlsx
- __MACOSX/Source Data/Supplementary Figure 8 - Autocorrelations for heatmaps/SWIN/._0007.xlsx
- Source Data/Supplementary Figure 8 - Autocorrelations for heatmaps/SWIN/0027.xlsx
- __MACOSX/Source Data/Supplementary Figure 8 - Autocorrelations for heatmaps/SWIN/._0027.xlsx
- Source Data/Supplementary Figure 8 - Autocorrelations for heatmaps/SWIN/0016.xlsx
- __MACOSX/Source Data/Supplementary Figure 8 - Autocorrelations for heatmaps/SWIN/._0016.xlsx
- Source Data/Supplementary Figure 8 - Autocorrelations for heatmaps/SWIN/0020.xlsx
- __MACOSX/Source Data/Supplementary Figure 8 - Autocorrelations for heatmaps/SWIN/._0020.xlsx
- Source Data/Supplementary Figure 8 - Autocorrelations for heatmaps/SWIN/0021.xlsx
- __MACOSX/Source Data/Supplementary Figure 8 - Autocorrelations for heatmaps/SWIN/._0021.xlsx
- Source Data/Supplementary Figure 8 - Autocorrelations for heatmaps/SWIN/0017.xlsx
- __MACOSX/Source Data/Supplementary Figure 8 - Autocorrelations for heatmaps/SWIN/._0017.xlsx
- Source Data/Supplementary Figure 8 - Autocorrelations for heatmaps/SWIN/0001.xlsx
- __MACOSX/Source Data/Supplementary Figure 8 - Autocorrelations for heatmaps/SWIN/._0001.xlsx
- Source Data/Supplementary Figure 8 - Autocorrelations for heatmaps/SWIN/0014.xlsx
- __MACOSX/Source Data/Supplementary Figure 8 - Autocorrelations for heatmaps/SWIN/._0014.xlsx
- Source Data/Supplementary Figure 8 - Autocorrelations for heatmaps/SWIN/0002.xlsx
- __MACOSX/Source Data/Supplementary Figure 8 - Autocorrelations for heatmaps/SWIN/._0002.xlsx
- Source Data/Supplementary Figure 8 - Autocorrelations for heatmaps/SWIN/0022.xlsx
- __MACOSX/Source Data/Supplementary Figure 8 - Autocorrelations for heatmaps/SWIN/._0022.xlsx
- Source Data/Supplementary Figure 8 - Autocorrelations for heatmaps/SWIN/0018.xlsx
- __MACOSX/Source Data/Supplementary Figure 8 - Autocorrelations for heatmaps/SWIN/._0018.xlsx
- Source Data/Supplementary Figure 8 - Autocorrelations for heatmaps/SWIN/heatmap_data.csv
- __MACOSX/Source Data/Supplementary Figure 8 - Autocorrelations for heatmaps/SWIN/._heatmap_data.csv
- Source Data/Supplementary Figure 8 - Autocorrelations for heatmaps/SWIN/0019.xlsx
- __MACOSX/Source Data/Supplementary Figure 8 - Autocorrelations for heatmaps/SWIN/._0019.xlsx
- Source Data/Supplementary Figure 8 - Autocorrelations for heatmaps/SWIN/0023.xlsx
- __MACOSX/Source Data/Supplementary Figure 8 - Autocorrelations for heatmaps/SWIN/._0023.xlsx
- Source Data/Supplementary Figure 8 - Autocorrelations for heatmaps/SWIN/0003.xlsx
- __MACOSX/Source Data/Supplementary Figure 8 - Autocorrelations for heatmaps/SWIN/._0003.xlsx
- Source Data/Supplementary Figure 8 - Autocorrelations for heatmaps/SWIN/0015.xlsx
- __MACOSX/Source Data/Supplementary Figure 8 - Autocorrelations for heatmaps/SWIN/._0015.xlsx
- Source Data/Supplementary Figure 8 - Autocorrelations for heatmaps/SWIN/0024.xlsx
- __MACOSX/Source Data/Supplementary Figure 8 - Autocorrelations for heatmaps/SWIN/._0024.xlsx
- Source Data/Supplementary Figure 8 - Autocorrelations for heatmaps/SWIN/0008.xlsx
- __MACOSX/Source Data/Supplementary Figure 8 - Autocorrelations for heatmaps/SWIN/._0008.xlsx
- Source Data/Supplementary Figure 8 - Autocorrelations for heatmaps/SWIN/0028.xlsx
- __MACOSX/Source Data/Supplementary Figure 8 - Autocorrelations for heatmaps/SWIN/._0028.xlsx
- Source Data/Supplementary Figure 8 - Autocorrelations for heatmaps/SWIN/0012.xlsx
- __MACOSX/Source Data/Supplementary Figure 8 - Autocorrelations for heatmaps/SWIN/._0012.xlsx
- Source Data/Supplementary Figure 8 - Autocorrelations for heatmaps/SWIN/0004.xlsx
- __MACOSX/Source Data/Supplementary Figure 8 - Autocorrelations for heatmaps/SWIN/._0004.xlsx
- Source Data/Supplementary Figure 8 - Autocorrelations for heatmaps/SWIN/0005.xlsx
- __MACOSX/Source Data/Supplementary Figure 8 - Autocorrelations for heatmaps/SWIN/._0005.xlsx
- Source Data/Supplementary Figure 8 - Autocorrelations for heatmaps/SWIN/0013.xlsx
- __MACOSX/Source Data/Supplementary Figure 8 - Autocorrelations for heatmaps/SWIN/._0013.xlsx
- Source Data/Supplementary Figure 8 - Autocorrelations for heatmaps/SWIN/0029.xlsx
- __MACOSX/Source Data/Supplementary Figure 8 - Autocorrelations for heatmaps/SWIN/._0029.xlsx
- Source Data/Supplementary Figure 8 - Autocorrelations for heatmaps/SWIN/0009.xlsx
- __MACOSX/Source Data/Supplementary Figure 8 - Autocorrelations for heatmaps/SWIN/._0009.xlsx
- Source Data/Supplementary Figure 8 - Autocorrelations for heatmaps/SWIN/0025.xlsx
- __MACOSX/Source Data/Supplementary Figure 8 - Autocorrelations for heatmaps/SWIN/._0025.xlsx
- Source Data/Supplementary Figure 8 - Autocorrelations for heatmaps/CTRL/0026.xlsx
- __MACOSX/Source Data/Supplementary Figure 8 - Autocorrelations for heatmaps/CTRL/._0026.xlsx
- Source Data/Supplementary Figure 8 - Autocorrelations for heatmaps/CTRL/0006.xlsx
- __MACOSX/Source Data/Supplementary Figure 8 - Autocorrelations for heatmaps/CTRL/._0006.xlsx
- Source Data/Supplementary Figure 8 - Autocorrelations for heatmaps/CTRL/0010.xlsx
- __MACOSX/Source Data/Supplementary Figure 8 - Autocorrelations for heatmaps/CTRL/._0010.xlsx
- Source Data/Supplementary Figure 8 - Autocorrelations for heatmaps/CTRL/.DS_Store
- __MACOSX/Source Data/Supplementary Figure 8 - Autocorrelations for heatmaps/CTRL/._.DS_Store
- Source Data/Supplementary Figure 8 - Autocorrelations for heatmaps/CTRL/0011.xlsx
- __MACOSX/Source Data/Supplementary Figure 8 - Autocorrelations for heatmaps/CTRL/._0011.xlsx
- Source Data/Supplementary Figure 8 - Autocorrelations for heatmaps/CTRL/0007.xlsx
- __MACOSX/Source Data/Supplementary Figure 8 - Autocorrelations for heatmaps/CTRL/._0007.xlsx
- Source Data/Supplementary Figure 8 - Autocorrelations for heatmaps/CTRL/0027.xlsx
- __MACOSX/Source Data/Supplementary Figure 8 - Autocorrelations for heatmaps/CTRL/._0027.xlsx
- Source Data/Supplementary Figure 8 - Autocorrelations for heatmaps/CTRL/0016.xlsx
- __MACOSX/Source Data/Supplementary Figure 8 - Autocorrelations for heatmaps/CTRL/._0016.xlsx
- Source Data/Supplementary Figure 8 - Autocorrelations for heatmaps/CTRL/0020.xlsx
- __MACOSX/Source Data/Supplementary Figure 8 - Autocorrelations for heatmaps/CTRL/._0020.xlsx
- Source Data/Supplementary Figure 8 - Autocorrelations for heatmaps/CTRL/0021.xlsx
- __MACOSX/Source Data/Supplementary Figure 8 - Autocorrelations for heatmaps/CTRL/._0021.xlsx
- Source Data/Supplementary Figure 8 - Autocorrelations for heatmaps/CTRL/0017.xlsx
- __MACOSX/Source Data/Supplementary Figure 8 - Autocorrelations for heatmaps/CTRL/._0017.xlsx
- Source Data/Supplementary Figure 8 - Autocorrelations for heatmaps/CTRL/0001.xlsx
- __MACOSX/Source Data/Supplementary Figure 8 - Autocorrelations for heatmaps/CTRL/._0001.xlsx
- Source Data/Supplementary Figure 8 - Autocorrelations for heatmaps/CTRL/0014.xlsx
- __MACOSX/Source Data/Supplementary Figure 8 - Autocorrelations for heatmaps/CTRL/._0014.xlsx
- Source Data/Supplementary Figure 8 - Autocorrelations for heatmaps/CTRL/0002.xlsx
- __MACOSX/Source Data/Supplementary Figure 8 - Autocorrelations for heatmaps/CTRL/._0002.xlsx
- Source Data/Supplementary Figure 8 - Autocorrelations for heatmaps/CTRL/0022.xlsx
- __MACOSX/Source Data/Supplementary Figure 8 - Autocorrelations for heatmaps/CTRL/._0022.xlsx
- Source Data/Supplementary Figure 8 - Autocorrelations for heatmaps/CTRL/0018.xlsx
- __MACOSX/Source Data/Supplementary Figure 8 - Autocorrelations for heatmaps/CTRL/._0018.xlsx
- Source Data/Supplementary Figure 8 - Autocorrelations for heatmaps/CTRL/heatmap_data.csv
- __MACOSX/Source Data/Supplementary Figure 8 - Autocorrelations for heatmaps/CTRL/._heatmap_data.csv
- Source Data/Supplementary Figure 8 - Autocorrelations for heatmaps/CTRL/0019.xlsx
- __MACOSX/Source Data/Supplementary Figure 8 - Autocorrelations for heatmaps/CTRL/._0019.xlsx
- Source Data/Supplementary Figure 8 - Autocorrelations for heatmaps/CTRL/0023.xlsx
- __MACOSX/Source Data/Supplementary Figure 8 - Autocorrelations for heatmaps/CTRL/._0023.xlsx
- Source Data/Supplementary Figure 8 - Autocorrelations for heatmaps/CTRL/0003.xlsx
- __MACOSX/Source Data/Supplementary Figure 8 - Autocorrelations for heatmaps/CTRL/._0003.xlsx
- Source Data/Supplementary Figure 8 - Autocorrelations for heatmaps/CTRL/0015.xlsx
- __MACOSX/Source Data/Supplementary Figure 8 - Autocorrelations for heatmaps/CTRL/._0015.xlsx
- Source Data/Supplementary Figure 8 - Autocorrelations for heatmaps/CTRL/0024.xlsx
- __MACOSX/Source Data/Supplementary Figure 8 - Autocorrelations for heatmaps/CTRL/._0024.xlsx
- Source Data/Supplementary Figure 8 - Autocorrelations for heatmaps/CTRL/0008.xlsx
- __MACOSX/Source Data/Supplementary Figure 8 - Autocorrelations for heatmaps/CTRL/._0008.xlsx
- Source Data/Supplementary Figure 8 - Autocorrelations for heatmaps/CTRL/0028.xlsx
- __MACOSX/Source Data/Supplementary Figure 8 - Autocorrelations for heatmaps/CTRL/._0028.xlsx
- Source Data/Supplementary Figure 8 - Autocorrelations for heatmaps/CTRL/0012.xlsx
- __MACOSX/Source Data/Supplementary Figure 8 - Autocorrelations for heatmaps/CTRL/._0012.xlsx
- Source Data/Supplementary Figure 8 - Autocorrelations for heatmaps/CTRL/0004.xlsx
- __MACOSX/Source Data/Supplementary Figure 8 - Autocorrelations for heatmaps/CTRL/._0004.xlsx
- Source Data/Supplementary Figure 8 - Autocorrelations for heatmaps/CTRL/0005.xlsx
- __MACOSX/Source Data/Supplementary Figure 8 - Autocorrelations for heatmaps/CTRL/._0005.xlsx
- Source Data/Supplementary Figure 8 - Autocorrelations for heatmaps/CTRL/0013.xlsx
- __MACOSX/Source Data/Supplementary Figure 8 - Autocorrelations for heatmaps/CTRL/._0013.xlsx
- Source Data/Supplementary Figure 8 - Autocorrelations for heatmaps/CTRL/0029.xlsx
- __MACOSX/Source Data/Supplementary Figure 8 - Autocorrelations for heatmaps/CTRL/._0029.xlsx
- Source Data/Supplementary Figure 8 - Autocorrelations for heatmaps/CTRL/0009.xlsx
- __MACOSX/Source Data/Supplementary Figure 8 - Autocorrelations for heatmaps/CTRL/._0009.xlsx
- Source Data/Supplementary Figure 8 - Autocorrelations for heatmaps/CTRL/0025.xlsx
- __MACOSX/Source Data/Supplementary Figure 8 - Autocorrelations for heatmaps/CTRL/._0025.xlsx
