# Supplementary material for: Structural Repetition Detector for multi-scale quantitative mapping of molecular complexes through microscopy
Source: Nat Commun. 2025 Jul 1;16:5767. doi: 10.1038/s41467-025-60709-1 (PMC12219329; doi:10.1038/s41467-025-60709-1)
Supplement: Supplementary file 6 — Source Data [file 41467_2025_60709_MOESM6_ESM.zip › Source Data/Fig3_sred_vs_gfp_profile_data.csv]

SRS	EGFP intensity
0.0	0.0001346453
0.0	5.0399092e-05
0.0	3.5021847e-05
0.0	3.328603e-05
0.0	3.167874e-05
0.0	3.3035052e-05
0.0	3.281496e-05
0.0	3.187474e-05
0.0	3.0093051e-05
0.0	4.2167358e-05
0.0	4.508994e-05
0.0	6.624913e-05
0.0	6.7214765e-05
0.0	8.220707e-05
0.0	0.00011665237
0.0	0.00013531817
0.0	0.00013859355
0.0	0.00019329642
0.0	0.0001858647
0.0	0.00025319718
0.0	0.00025140194
0.0	0.00025127863
0.0	0.00027988065
0.0	0.00032984745
0.0	0.00037755052
0.0	0.00031611213
0.0	0.00031944446
0.0	0.00031688696
0.0	0.00032152183
0.0	0.0003994355
0.0	0.00047968145
0.0	0.0005382648
0.0	0.0005229266
0.0	0.00050668634
0.0	0.000452612
0.0	0.000505937
0.0	0.0005149944
0.0	0.0005123351
0.0	0.0005058916
0.0	0.0004937414
0.0	0.00043891612
0.0	0.00045318453
0.0	0.00042504774
0.0	0.0004273733
0.0	0.00045734204
0.0	0.0004694263
0.0	0.00046465805
0.0	0.00046924863
0.0	0.00043428293
0.0	0.0004113646
0.0	0.0004003956
0.0	0.00037607123
0.0	0.00034984353
0.0	0.000313374
0.0	0.0002900899
0.0	0.00026015894
0.0	0.00020506034
0.0	0.00020252602
0.0	0.00019382464
0.0	0.00021786979
0.0	0.00023213064
0.0	0.00018567595
0.0	0.00012478093
0.0	9.8018194e-05
0.0	0.0001023929
0.0	0.00010148396
0.0	8.9232315e-05
0.0	7.042135e-05
0.0	6.322977e-05
0.0	6.0627324e-05
0.0	4.1146526e-05
0.0	3.2330594e-05
0.0	2.1162452e-05
0.0	1.8052271e-05
0.0	1.7446124e-05
0.0	1.4927453e-05
0.0	1.1845105e-05
0.0	1.1239276e-05
0.0	8.9340065e-06
0.0	6.9732805e-06
0.0	4.9435207e-06
0.0	4.3124282e-06
0.0	3.9645743e-06
0.0	3.4708687e-06
0.0	3.1819661e-06
0.0	2.106231e-06
0.0	1.3242844e-06
0.0	1.2216092e-06
0.0	8.647589e-07
0.0	7.383175e-07
0.0	5.215608e-07
0.0	4.4088475e-07
0.0	3.3004085e-07
0.0	3.0483253e-07
0.0	2.286518e-07
0.0	1.8195185e-07
0.0	1.3015801e-07
0.0	1.00980316e-07
0.0	7.59029e-08
0.0	5.564043e-08
0.0	4.549505e-08
0.0	3.314596e-08
0.0	3.233723e-08
0.0	2.4138203e-08
0.0	1.6007794e-08
0.0	1.2307353e-08
0.0	1.00399316e-08
0.0	8.3931955e-09
0.0	7.613792e-09
0.0	5.1712075e-09
0.0	4.1439057e-09
0.0	3.351859e-09
0.0	2.4620936e-09
0.0	2.2571582e-09
0.0	1.74376e-09
0.0	1.708992e-09
0.0	1.3202588e-09
0.0	1.2518341e-09
0.0	1.0082564e-09
0.0	7.589556e-10
0.0	5.853963e-10
0.0	4.766329e-10
0.0	3.8028541e-10
0.0	3.3713723e-10
0.0	3.1217504e-10
0.0	2.6366637e-10
0.0	2.0861994e-10
0.0	1.4198384e-10
0.0	1.233271e-10
0.0	1.2014267e-10
0.0	1.13118036e-10
0.0	1.0728817e-10
0.0	9.131429e-11
0.0	7.918497e-11
0.0	6.9632175e-11
0.0	6.86385e-11
0.0	6.852669e-11
0.0	6.4957754e-11
0.0	4.8795752e-11
0.0	5.0954928e-11
0.0	4.455272e-11
0.0	3.903319e-11
0.0	3.6004626e-11
0.0	3.101651e-11
0.0	2.4852552e-11
0.0	2.1183577e-11
0.0	2.1004243e-11
0.0	1.8638752e-11
0.0	2.0946177e-11
0.0	1.8228573e-11
0.0	1.7872074e-11
0.0	1.9165489e-11
0.0	1.7490155e-11
0.0	1.3202209e-11
0.0	1.2041328e-11
0.0	1.06936526e-11
0.0	1.13016116e-11
0.0	9.124963e-12
0.0	9.904995e-12
0.0	8.922046e-12
0.0	1.0587386e-11
0.0	9.113059e-12
0.0	1.12811115e-11
0.0	9.915412e-12
0.0	9.852468e-12
0.0	1.2283795e-11
0.0	1.078224e-11
0.0	1.087748e-11
0.0	1.0630124e-11
0.0	1.5374705e-11
0.0	1.7205749e-11
0.0	1.9471109e-11
0.0	2.0592635e-11
0.0	2.1189744e-11
0.0	2.152516e-11
0.0	2.6053288e-11
0.0	3.091472e-11
0.0	3.451726e-11
0.0	3.7607546e-11
0.0	4.615197e-11
0.0	5.1933083e-11
0.0	6.0587424e-11
0.0	5.138376e-11
0.0	6.0151883e-11
0.0	6.261184e-11
0.0	8.432157e-11
0.0	1.08331046e-10
0.0	1.07821564e-10
0.0	1.2333812e-10
0.0	1.3145396e-10
0.0	1.7940921e-10
0.0	2.2139977e-10
0.0	2.4297037e-10
0.0	2.642524e-10
0.0	2.8752709e-10
0.0	3.4576825e-10
0.0	3.8551176e-10
0.0	3.9580933e-10
0.0	4.6710585e-10
0.0	5.7403865e-10
0.0	6.9766865e-10
0.0	8.4177726e-10
0.0	9.1640706e-10
0.0	9.531274e-10
0.0	9.503498e-10
0.0	1.3228919e-09
0.0	1.8669226e-09
0.0	2.1289084e-09
0.0	2.5112448e-09
0.0	3.1373364e-09
0.0	3.3827203e-09
0.0	3.44991e-09
0.0	3.804094e-09
0.0	4.5230464e-09
0.0	6.0505494e-09
0.0	7.2196626e-09
0.0	8.636702e-09
0.0	1.2295444e-08
0.0	1.3593184e-08
0.0	1.6978102e-08
0.0	1.8041387e-08
0.0	2.3859323e-08
0.0	2.8269586e-08
0.0	4.4820666e-08
0.0	5.4673343e-08
0.0	7.0370156e-08
0.0	7.576939e-08
0.0	9.020216e-08
0.0	1.2564931e-07
0.0	1.4662015e-07
0.0	2.2055399e-07
0.0	2.706224e-07
0.0	3.2107266e-07
0.0	3.4466342e-07
0.0	4.1423954e-07
0.0	3.726775e-07
0.0	4.887726e-07
0.0	7.3626677e-07
0.0	9.245807e-07
0.0	1.2238048e-06
0.0	1.6173448e-06
0.0	1.854229e-06
0.0	2.1577878e-06
0.0	2.7452113e-06
0.0	3.2652056e-06
0.0	3.9394013e-06
0.0	4.337281e-06
0.0	5.632135e-06
0.0	6.540622e-06
0.0	7.0527026e-06
0.0	8.663978e-06
0.0	9.322861e-06
0.0	1.2234633e-05
0.0	1.4619997e-05
0.0	1.7244669e-05
0.0	1.7722548e-05
0.0	2.003603e-05
0.0	2.3212826e-05
0.0	2.5754925e-05
0.0	2.820996e-05
0.0	3.3970122e-05
0.0	3.6169586e-05
0.0	3.95056e-05
0.0	4.1545594e-05
0.0	4.8782254e-05
0.0	5.8789097e-05
0.0	6.8323e-05
0.0	7.775842e-05
0.0	7.9786674e-05
0.0	8.053689e-05
0.0	9.622313e-05
0.0	0.0001245432
0.0	0.00014512481
0.0	0.00016942735
0.0	0.00016401341
0.0	0.00017950966
0.0	0.0001846449
0.0	0.00019451966
0.0	0.00019964021
0.0	0.0002719543
0.0	0.00028783604
0.0	0.00028802306
0.0	0.00030964758
0.0	0.00032500617
0.0	0.0004404551
0.0	0.00046568408
0.0	0.0005838962
0.0	0.0006170121
0.0	0.00059796736
0.0	0.0007715916
0.0	0.00063356577
0.0	0.00073810417
0.0	0.00077583117
0.0	0.00082896586
0.0	0.001016696
0.0	0.001041229
0.0	0.00097063184
0.0	0.0009399109
0.0	0.0011930786
0.0	0.0011634637
0.0	0.001134443
0.0	0.0012207153
0.0	0.0012181178
0.0	0.0011905271
0.0	0.0013291498
0.0	0.001326682
0.0	0.001433329
0.0	0.0013250788
0.0	0.0013479458
0.0	0.001358147
0.0	0.0012411379
0.0	0.0012082516
0.0	0.0009271792
0.0	0.0005337109
0.0	0.0002300218
0.0	8.645342e-05
0.0	5.7949477e-05
0.0	6.3354695e-05
0.0	6.526189e-05
0.0	6.631504e-05
0.0	5.957287e-05
0.0	6.021717e-05
0.0	6.454578e-05
0.0	7.2215735e-05
0.0	8.861728e-05
0.0	0.0001044908
0.0	0.00012300038
0.0	0.00013998961
0.0	0.00017615248
0.0	0.00024219335
0.0	0.0002568029
0.0	0.0003356322
0.0	0.00040809807
0.0	0.0005057748
0.0	0.0005979998
0.0	0.0005273241
0.0	0.00064620445
0.0	0.00073673186
0.0	0.0007728431
0.0	0.00069712015
0.0	0.00074969087
0.0	0.00062502193
0.0	0.00059258955
0.0	0.0006702646
0.0	0.0008054246
0.0	0.00096427934
0.0	0.0010155712
0.0	0.000931611
0.0	0.0009814339
0.0	0.0009806855
0.0	0.0009131622
0.0	0.0008142297
0.0	0.0009434968
0.0	0.00092084013
0.0	0.0009218921
0.0	0.0008852409
0.0	0.000798062
0.0	0.00074264145
0.0	0.00077241554
0.0	0.0008338355
0.0	0.0008480153
0.0	0.00078575517
0.0	0.00072482874
0.0	0.0006011976
0.0	0.0006960058
0.0	0.0006953678
0.0	0.0005279178
0.0	0.000537072
0.0	0.0005125432
0.0	0.00054061133
0.0	0.0004158981
0.0	0.00036005393
0.0	0.00031044622
0.0	0.000335282
0.0	0.00034487378
0.0	0.0002805721
0.0	0.00025731671
0.0	0.0002000814
0.0	0.00016196414
0.0	0.00014327266
0.0	0.00013552055
0.0	0.00012344858
0.0	9.097368e-05
0.0	8.629785e-05
0.0	7.638937e-05
0.0	5.45895e-05
0.0	4.5191395e-05
0.0	3.623516e-05
0.0	3.403663e-05
0.0	3.0045034e-05
0.0	2.3508957e-05
0.0	2.0729036e-05
0.0	1.8401026e-05
0.0	1.310773e-05
0.0	1.0728267e-05
0.0	8.316743e-06
0.0	7.4449435e-06
0.0	6.855897e-06
0.0	5.260784e-06
0.0	4.2359256e-06
0.0	2.4295423e-06
0.0	1.8218986e-06
0.0	1.6080995e-06
0.0	1.3033573e-06
0.0	1.2377527e-06
0.0	8.2961884e-07
0.0	7.018315e-07
0.0	6.5362707e-07
0.0	5.041823e-07
0.0	3.8378116e-07
0.0	2.593493e-07
0.0	1.8634849e-07
0.0	1.303272e-07
0.0	8.94403e-08
0.0	8.506729e-08
0.0	7.321133e-08
0.0	6.721811e-08
0.0	4.7230586e-08
0.0	3.028903e-08
0.0	2.222834e-08
0.0	1.9568937e-08
0.0	1.3648598e-08
0.0	1.1022529e-08
0.0	8.361658e-09
0.0	7.117525e-09
0.0	5.9301493e-09
0.0	5.4360267e-09
0.0	3.7109822e-09
0.0	2.9349208e-09
0.0	2.685865e-09
0.0	2.0427557e-09
0.0	1.9917796e-09
0.0	1.687396e-09
0.0	1.1077529e-09
0.0	9.543913e-10
0.0	7.124714e-10
0.0	5.774206e-10
0.0	5.151919e-10
0.0	4.882216e-10
0.0	4.268421e-10
0.0	3.3979491e-10
0.0	2.53658e-10
0.0	2.0292908e-10
0.0	1.8496217e-10
0.0	1.7361014e-10
0.0	1.6864617e-10
0.0	1.3687472e-10
0.0	1.4637917e-10
0.0	1.3919257e-10
0.0	1.2452313e-10
0.0	1.0892795e-10
0.0	9.600578e-11
0.0	8.2732717e-11
0.0	7.168176e-11
0.0	7.042057e-11
0.0	6.375334e-11
0.0	5.4248463e-11
0.0	4.092719e-11
0.0	3.42564e-11
0.0	3.119105e-11
0.0	2.6777457e-11
0.0	3.0745375e-11
0.0	3.3149726e-11
0.0	3.2417524e-11
0.0	3.0829932e-11
0.0	2.6704213e-11
0.0	2.1439477e-11
0.0	2.270674e-11
0.0	1.6817065e-11
0.0	1.463623e-11
0.0	1.3568865e-11
0.0	1.43015955e-11
0.0	1.522264e-11
0.0	1.6951766e-11
0.0	1.6239584e-11
0.0	1.7240098e-11
0.0	1.5066308e-11
0.0	1.4989402e-11
0.0	1.6351798e-11
0.0	1.5504226e-11
0.0	1.8979195e-11
0.0	1.5106688e-11
0.0	1.5761876e-11
0.0	2.1573805e-11
0.0	2.579261e-11
0.0	2.7552927e-11
0.0	3.0079578e-11
0.0	2.8122811e-11
0.0	2.5084084e-11
0.0	3.3713005e-11
0.0	3.6546308e-11
0.0	3.570609e-11
0.0	3.9164165e-11
0.0	4.912621e-11
0.0	6.116997e-11
0.0	7.339962e-11
0.0	6.593184e-11
0.0	6.888399e-11
0.0	8.272596e-11
0.0	9.345404e-11
0.0	9.95147e-11
0.0	1.2048224e-10
0.0	1.499094e-10
0.0	1.8382952e-10
0.0	2.0544962e-10
0.0	2.5115632e-10
0.0	2.9362532e-10
0.0	2.8194905e-10
0.0	3.123522e-10
0.0	3.4169012e-10
0.0	3.912908e-10
0.0	4.588189e-10
0.0	3.6715822e-10
0.0	5.2134497e-10
0.0	7.305681e-10
0.0	8.0321283e-10
0.0	1.0181949e-09
0.0	1.0630423e-09
0.0	9.992127e-10
0.0	1.3230175e-09
0.0	1.6110204e-09
0.0	2.0965036e-09
0.0	2.4372142e-09
0.0	2.8929388e-09
0.0	3.179328e-09
0.0	3.4385017e-09
0.0	4.2183537e-09
0.0	4.865862e-09
0.0	5.79284e-09
0.0	7.602461e-09
0.0	9.016756e-09
0.0	1.2467673e-08
0.0	1.4143348e-08
0.0	1.425189e-08
0.0	1.7607398e-08
0.0	2.2149186e-08
0.0	2.7596958e-08
0.0	4.3657245e-08
0.0	6.019323e-08
0.0	7.152457e-08
0.0	8.3893816e-08
0.0	9.684305e-08
0.0	1.2639374e-07
0.0	1.5031242e-07
0.0	2.3674895e-07
0.0	2.9829715e-07
0.0	3.7624213e-07
0.0	3.626015e-07
0.0	3.3437684e-07
0.0	4.0174592e-07
0.0	5.7153795e-07
0.0	7.8384295e-07
0.0	9.890356e-07
0.0	1.3198612e-06
0.0	1.5510859e-06
0.0	1.7629793e-06
0.0	2.3098014e-06
0.0	3.2465389e-06
0.0	4.4302215e-06
0.0	5.177175e-06
0.0	5.9255035e-06
0.0	6.6259786e-06
0.0	7.6301785e-06
0.0	8.520403e-06
0.0	1.1109376e-05
0.0	1.1354354e-05
0.0	1.2475564e-05
0.0	1.6830401e-05
0.0	1.8831304e-05
0.0	2.2200764e-05
0.0	2.4377214e-05
0.0	2.886294e-05
0.0	2.6973838e-05
0.0	3.7149286e-05
0.0	4.2686344e-05
0.0	5.221318e-05
0.0	5.049042e-05
0.0	5.4977016e-05
0.0	5.686004e-05
0.0	7.395905e-05
0.0	8.824855e-05
0.0	0.00010461397
0.0	0.000112435075
0.0	0.000112724076
0.0	0.00014093972
0.0	0.0001565511
0.0	0.00021136286
0.0	0.0002391614
0.0	0.0002401946
0.0	0.00028384596
0.0	0.00030181618
0.0	0.00029931814
0.0	0.00030198134
0.0	0.00032428955
0.0	0.00036640756
0.0	0.00035084967
0.0	0.00036499606
0.0	0.00050956116
0.0	0.000654985
0.0	0.000815171
0.0	0.0008925565
0.0	0.00086955196
0.0	0.0010156384
0.0	0.0009803517
0.0	0.0009480047
0.0	0.0010659202
0.0	0.0011214238
0.0	0.0012392324
0.0	0.0012982885
0.0	0.0014978317
0.0	0.0013865762
0.0	0.0012137172
0.0	0.0015740496
0.0	0.0015782199
0.0	0.0020015088
0.0	0.0017706184
0.0	0.0021723418
0.0	0.0020922676
0.0	0.00209331
0.0	0.0023839707
0.0	0.0021507442
0.0	0.0022762127
0.0	0.0023252105
0.0	0.002281284
0.0	0.002198324
0.0	0.0019815208
0.0	0.0016986582
0.0	0.00095088256
0.0	0.00035003998
0.0	0.00013108554
0.0	9.494459e-05
0.0	8.80728e-05
0.0	9.007923e-05
0.0	0.000109766006
0.0	9.85935e-05
0.0	8.8743756e-05
0.0	9.7954806e-05
0.0	0.000117620395
0.0	0.00012724363
0.0	0.00014383369
0.0	0.00017163948
0.0	0.00020235141
0.0	0.0002421716
0.0	0.00034034374
0.0	0.00036453817
0.0	0.0005163948
0.0	0.00057201687
0.0	0.00066511746
0.0	0.00083964725
0.0	0.00083021785
0.0	0.00084253465
0.0	0.0010306161
0.0	0.001167796
0.0	0.0010584395
0.0	0.0012015555
0.0	0.0013108922
0.0	0.0009411998
0.0	0.0011074122
0.0	0.0011713497
0.0	0.001275355
0.0	0.001100375
0.0	0.0011904942
0.0	0.0014661654
0.0	0.0014227544
0.0	0.0013221519
0.0	0.001149097
0.0	0.0013171873
0.0	0.0012588011
0.0	0.0013136227
0.0	0.0013316659
0.0	0.0011060263
0.0	0.00096092426
0.0	0.0010084846
0.0	0.0011920731
0.0	0.0012525568
0.0	0.0010159295
0.0	0.001010265
0.0	0.0009951307
0.0	0.00097498763
0.0	0.00086254976
0.0	0.00082345656
0.0	0.00071768556
0.0	0.00069728156
0.0	0.00077306153
0.0	0.00070996466
0.0	0.0005308504
0.0	0.0004256592
0.0	0.0004380235
0.0	0.0004353039
0.0	0.00042485888
0.0	0.0003421422
0.0	0.00033058235
0.0	0.00025865113
0.0	0.00019454888
0.0	0.000182132
0.0	0.00016396648
0.0	0.0001425805
0.0	0.00011176078
0.0	0.00011643501
0.0	9.110093e-05
0.0	7.606741e-05
0.0	6.0883252e-05
0.0	6.3217485e-05
0.0	4.9510472e-05
0.0	4.3906097e-05
0.0	3.1707114e-05
0.0	2.4253015e-05
0.0	2.0721323e-05
0.0	1.5137364e-05
0.0	1.3464281e-05
0.0	1.2153509e-05
0.0	1.0500322e-05
0.0	9.067981e-06
0.0	6.159898e-06
0.0	4.2758043e-06
0.0	3.0482927e-06
0.0	2.6819298e-06
0.0	2.3413374e-06
0.0	1.955962e-06
0.0	1.5281289e-06
0.0	1.0979381e-06
0.0	1.0352812e-06
0.0	8.1437673e-07
0.0	6.191916e-07
0.0	4.780781e-07
0.0	2.7713784e-07
0.0	2.2033598e-07
0.0	1.5568678e-07
0.0	1.2320693e-07
0.0	1.1033146e-07
0.0	1.01471784e-07
0.0	6.9895705e-08
0.0	4.849901e-08
0.0	4.390753e-08
0.0	3.036152e-08
0.0	2.2214378e-08
0.0	1.5239252e-08
0.0	1.3413255e-08
0.0	1.111499e-08
0.0	1.1186151e-08
0.0	8.73698e-09
0.0	6.1229697e-09
0.0	4.8839164e-09
0.0	4.0247445e-09
0.0	3.2968566e-09
0.0	2.7752949e-09
0.0	2.1782987e-09
0.0	1.6423601e-09
0.0	1.4024653e-09
0.0	1.0083074e-09
0.0	7.816572e-10
0.0	7.4581524e-10
0.0	5.9974004e-10
0.0	5.742165e-10
0.0	4.6794535e-10
0.0	3.6157916e-10
0.0	3.4017897e-10
0.0	2.7936017e-10
0.0	2.4948466e-10
0.0	1.9673192e-10
0.0	2.0744415e-10
0.0	1.9049667e-10
0.0	2.2275116e-10
0.0	1.7756274e-10
0.0	1.741419e-10
0.0	1.3593561e-10
0.0	1.2941562e-10
0.0	9.601798e-11
0.0	9.239429e-11
0.0	7.9205496e-11
0.0	6.9637705e-11
0.0	6.041517e-11
0.0	4.8265145e-11
0.0	3.274732e-11
0.0	3.7018236e-11
0.0	4.3154043e-11
0.0	4.9398256e-11
0.0	4.1695498e-11
0.0	3.805231e-11
0.0	3.513734e-11
0.0	3.3536326e-11
0.0	2.9056573e-11
0.0	2.8764442e-11
0.0	2.1891326e-11
0.0	2.157796e-11
0.0	1.9929017e-11
0.0	2.4342525e-11
0.0	2.4738132e-11
0.0	2.6447733e-11
0.0	2.3042769e-11
0.0	2.5793838e-11
0.0	2.555717e-11
0.0	2.6209887e-11
0.0	2.5648575e-11
0.0	3.0183217e-11
0.0	2.359492e-11
0.0	2.4685105e-11
0.0	3.6722427e-11
0.0	3.515591e-11
0.0	3.6822226e-11
0.0	3.471784e-11
0.0	3.0460325e-11
0.0	3.3682588e-11
0.0	3.9144202e-11
0.0	4.8818914e-11
0.0	4.3481333e-11
0.0	4.41012e-11
0.0	5.632966e-11
0.0	7.124162e-11
0.0	7.318945e-11
0.0	7.6039564e-11
0.0	8.789331e-11
0.0	9.997431e-11
0.0	1.11926045e-10
0.0	1.2567543e-10
0.0	1.3447958e-10
0.0	1.610709e-10
0.0	1.8308884e-10
0.0	2.0236535e-10
0.0	2.6280522e-10
0.0	2.5558228e-10
0.0	2.7110433e-10
0.0	3.2990333e-10
0.0	3.6380002e-10
0.0	3.8608028e-10
0.0	4.5095083e-10
0.0	4.8549653e-10
0.0	6.2257194e-10
0.0	6.709173e-10
0.0	9.153578e-10
0.0	9.08018e-10
0.0	1.1888149e-09
0.0	1.2290405e-09
0.0	1.2742801e-09
0.0	1.7026729e-09
0.0	2.12699e-09
0.0	2.773837e-09
0.0	3.1054002e-09
0.0	3.128814e-09
0.0	3.840385e-09
0.0	4.3431903e-09
0.0	5.0870748e-09
0.0	6.157862e-09
0.0	7.3932163e-09
0.0	9.937118e-09
0.0	1.2932432e-08
0.0	1.6418172e-08
0.0	1.8634756e-08
0.0	1.8790287e-08
0.0	2.5090916e-08
0.0	3.111517e-08
0.0	4.2479282e-08
0.0	5.8119497e-08
0.0	7.226214e-08
0.0	7.843986e-08
0.0	1.1525604e-07
0.0	1.4827589e-07
0.0	1.8865533e-07
0.0	2.964831e-07
0.0	3.214529e-07
0.0	3.2820122e-07
0.0	3.8462798e-07
0.0	3.440332e-07
0.0	4.65263e-07
0.0	6.3602556e-07
0.0	7.796043e-07
0.0	1.0895391e-06
0.0	1.4035419e-06
0.0	1.747062e-06
0.0	1.7679804e-06
0.0	2.5582187e-06
0.0	3.0862334e-06
0.0	3.607046e-06
0.0	5.3188055e-06
0.0	7.5370754e-06
0.0	7.598119e-06
0.0	7.2653206e-06
0.0	1.0152586e-05
0.0	1.1471637e-05
0.0	1.195355e-05
0.0	1.5753272e-05
0.0	1.7828139e-05
0.0	2.1564272e-05
0.0	2.6630903e-05
0.0	3.1971664e-05
0.0	2.9370058e-05
0.0	3.38702e-05
0.0	4.327564e-05
0.0	4.731904e-05
0.0	5.201066e-05
0.0	5.409613e-05
0.0	6.124868e-05
0.0	7.764905e-05
0.0	8.6071166e-05
0.0	0.00010677183
0.0	0.00011152953
0.0	0.00012274405
0.0	0.00015352629
0.0	0.0002104408
0.0	0.0002447441
0.0	0.0002554198
0.0	0.00027269204
0.0	0.00030118576
0.0	0.0003617573
0.0	0.00041037294
0.0	0.00038627768
0.0	0.00040022406
0.0	0.000512283
0.0	0.0004777761
0.0	0.00048481164
0.0	0.000563502
0.0	0.0007597834
0.0	0.00085923926
0.0	0.0010849844
0.0	0.0010040869
0.0	0.0010942052
0.0	0.0011647663
0.0	0.0011787863
0.0	0.0012281123
0.0	0.0013621546
0.0	0.0013314945
0.0	0.0015205825
0.0	0.0018469032
0.0	0.0017880383
0.0	0.0017187236
0.0	0.0016864612
0.0	0.0018691156
0.0	0.001944029
0.0	0.0020552645
0.0	0.0023736947
0.0	0.0025029965
0.0	0.0024851914
0.0	0.0029146848
0.0	0.0032662095
0.0	0.0029594824
0.0	0.0033587292
0.0	0.0028324507
0.0	0.0029684948
0.0	0.0030253455
0.0	0.0028631997
0.0	0.0023553686
0.0	0.0013694167
0.0	0.00041875677
0.0	0.0001793986
0.0	0.00011010895
0.0	0.00010573121
0.0	0.00012494405
0.0	0.000104461
0.0	0.00010893939
0.0	0.00011979542
0.0	0.00012435073
0.0	0.00014646404
0.0	0.00018543373
0.0	0.00020235973
0.0	0.00022978465
0.0	0.00026849724
0.0	0.00033175206
0.0	0.0004228296
0.0	0.0005163626
0.0	0.0006122598
0.0	0.0006784004
0.0	0.0007375772
0.0	0.00096866576
0.0	0.0010433631
0.0	0.00114415
0.0	0.0012840582
0.0	0.0015634692
0.0	0.0015801128
0.0	0.0015644531
0.0	0.0014169554
0.0	0.0012631355
0.0	0.0012873218
0.0	0.0015040261
0.0	0.0014098611
0.0	0.0013845646
0.0	0.0015079457
0.0	0.001444802
0.0	0.0016409316
0.0	0.0016204183
0.0	0.0015244184
0.0	0.0015349303
0.0	0.0013811409
0.0	0.0015969183
0.0	0.0015881769
0.0	0.0012632067
0.0	0.0012897141
0.0	0.0011567011
0.0	0.001139211
0.0	0.0014407964
0.0	0.0013182841
0.0	0.0011584881
0.0	0.0010205825
0.0	0.0011107129
0.0	0.0010199475
0.0	0.0009064314
0.0	0.0008190275
0.0	0.00076741766
0.0	0.00088705705
0.0	0.0008878336
0.0	0.0008431122
0.0	0.0005626924
0.0	0.00047021089
0.0	0.0005213885
0.0	0.0004901057
0.0	0.00042749793
0.0	0.0003957099
0.0	0.000331394
0.0	0.00026358425
0.0	0.0002493087
0.0	0.00023136898
0.0	0.00018758049
0.0	0.00016461256
0.0	0.00013361085
0.0	0.00012806445
0.0	0.000105507024
0.0	0.000102655205
0.0	9.8916375e-05
0.0	7.460365e-05
0.0	5.4737273e-05
0.0	3.814997e-05
0.0	3.4773868e-05
0.0	2.911882e-05
0.0	2.421644e-05
0.0	2.1954193e-05
0.0	1.5822176e-05
0.0	1.3379038e-05
0.0	1.274945e-05
0.0	8.233277e-06
0.0	6.115832e-06
0.0	5.3398867e-06
0.0	3.8811904e-06
0.0	2.9702655e-06
0.0	2.7659396e-06
0.0	2.197257e-06
0.0	1.6153258e-06
0.0	1.2790947e-06
0.0	1.1317059e-06
0.0	8.591795e-07
0.0	6.5957875e-07
0.0	4.5216666e-07
0.0	3.1778566e-07
0.0	2.2057974e-07
0.0	1.7607702e-07
0.0	1.7901047e-07
0.0	1.3828021e-07
0.0	1.0676721e-07
0.0	7.7593754e-08
0.0	6.4012895e-08
0.0	5.070516e-08
0.0	3.48507e-08
0.0	2.6397911e-08
0.0	1.9955621e-08
0.0	1.7549413e-08
0.0	1.5919202e-08
0.0	1.2509887e-08
0.0	8.411171e-09
0.0	6.6530186e-09
0.0	5.9067107e-09
0.0	5.5374505e-09
0.0	3.9346717e-09
0.0	2.7943132e-09
0.0	2.371576e-09
0.0	1.9669284e-09
0.0	1.5272065e-09
0.0	9.600291e-10
0.0	8.662668e-10
0.0	7.944695e-10
0.0	7.309489e-10
0.0	6.747515e-10
0.0	5.2882265e-10
0.0	4.1301898e-10
0.0	4.0373055e-10
0.0	3.9873133e-10
0.0	3.3509379e-10
0.0	3.1282296e-10
0.0	2.7646527e-10
0.0	2.9029662e-10
0.0	2.6064095e-10
0.0	2.303337e-10
0.0	1.7691791e-10
0.0	1.4470677e-10
0.0	1.3684995e-10
0.0	1.1819903e-10
0.0	1.0245149e-10
0.0	1.00028284e-10
0.0	8.5707275e-11
0.0	7.5221274e-11
0.0	6.231856e-11
0.0	6.160139e-11
0.0	6.252323e-11
0.0	6.561534e-11
0.0	6.352966e-11
0.0	5.3075298e-11
0.0	5.64367e-11
0.0	4.2597342e-11
0.0	3.6141076e-11
0.0	3.6569987e-11
0.0	3.5046736e-11
0.0	3.610643e-11
0.0	3.058372e-11
0.0	3.316925e-11
0.0	2.9890528e-11
0.0	2.8181462e-11
0.0	3.0029708e-11
0.0	3.0913733e-11
0.0	3.615906e-11
0.0	3.349922e-11
0.0	3.607589e-11
0.0	3.8231987e-11
0.0	3.3028764e-11
0.0	3.4293537e-11
0.0	4.7828498e-11
0.0	4.138794e-11
0.0	3.9054978e-11
0.0	3.69777e-11
0.0	4.1131046e-11
0.0	4.0184377e-11
0.0	6.011569e-11
0.0	5.534226e-11
0.0	5.8151275e-11
0.0	5.8332346e-11
0.0	5.94085e-11
0.0	6.572101e-11
0.0	7.383808e-11
0.0	8.319053e-11
0.0	1.14935686e-10
0.0	1.10183834e-10
0.0	1.2241905e-10
0.0	1.3317356e-10
0.0	1.6386899e-10
0.0	1.5834073e-10
0.0	1.9774214e-10
0.0	2.2889114e-10
0.0	2.620769e-10
0.0	2.480211e-10
0.0	2.6641608e-10
0.0	2.9808664e-10
0.0	3.628059e-10
0.0	4.4237494e-10
0.0	4.6562654e-10
0.0	5.377762e-10
0.0	5.4888577e-10
0.0	6.818374e-10
0.0	7.8760165e-10
0.0	9.689256e-10
0.0	1.0490758e-09
0.0	1.2131084e-09
0.0	1.4028224e-09
0.0	1.7902795e-09
0.0	2.2257836e-09
0.0	2.8807414e-09
0.0	3.3101637e-09
0.0	3.617768e-09
0.0	4.5359836e-09
0.0	4.5238076e-09
0.0	4.8068713e-09
0.0	6.1814096e-09
0.0	8.342619e-09
0.0	1.1154042e-08
0.0	1.3592186e-08
0.0	1.9529795e-08
0.0	2.056619e-08
0.0	2.2126393e-08
0.0	2.6049475e-08
0.0	3.4082117e-08
0.0	4.2460595e-08
0.0	5.6372382e-08
0.0	7.1471234e-08
0.0	1.0013041e-07
0.0	1.1929187e-07
0.0	1.5428816e-07
0.0	2.0543325e-07
0.0	2.7614698e-07
0.0	3.2804184e-07
0.0	3.9210906e-07
0.0	4.4748694e-07
0.0	5.137437e-07
0.0	5.561044e-07
0.0	7.081569e-07
0.0	8.238982e-07
0.0	9.394878e-07
0.0	1.5336606e-06
0.0	1.8640097e-06
0.0	2.0821067e-06
0.0	2.5483375e-06
0.0	2.9675884e-06
0.0	3.5946566e-06
0.0	5.153899e-06
0.0	6.408602e-06
0.0	7.267903e-06
0.0	8.418086e-06
0.0	9.507503e-06
0.0	1.2282758e-05
0.0	1.5115067e-05
0.0	1.6072512e-05
0.0	2.0827474e-05
0.0	2.2712647e-05
0.0	3.1097552e-05
0.0	3.633048e-05
0.0	3.8113347e-05
0.0	3.9342045e-05
0.0	4.46045e-05
0.0	5.2569445e-05
0.0	5.890646e-05
0.0	6.439683e-05
0.0	6.882488e-05
0.0	7.1016046e-05
0.0	9.943327e-05
0.0	0.00010664829
0.0	0.00010665897
0.0	0.00014081928
0.0	0.00017825243
0.0	0.00023523699
0.0	0.00029513828
0.0	0.00032127264
0.0	0.00033772062
0.0	0.00034717054
0.0	0.00041019396
0.0	0.0004598852
0.0	0.00046314966
0.0	0.0005035535
0.0	0.00056582195
0.0	0.00059151644
0.0	0.00056276005
0.0	0.0006036214
0.0	0.00080990756
0.0	0.0010657236
0.0	0.0010208694
0.0	0.0009806871
0.0	0.00102081
0.0	0.0009988586
0.0	0.0011072211
0.0	0.0010479789
0.0	0.0009425042
0.0	0.00127162
0.0	0.0016553984
0.0	0.001842443
0.0	0.0018987047
0.0	0.002034772
0.0	0.002183077
0.0	0.0020939163
0.0	0.002143023
0.0	0.0023988667
0.0	0.0021869321
0.0	0.0026163214
0.0	0.0031548003
0.0	0.0030115454
0.0	0.0030147128
0.0	0.0030368078
0.0	0.003036337
0.0	0.0028281452
0.0	0.0029137535
0.0	0.0033517797
0.0	0.003082304
0.0	0.0024409485
0.0	0.0015697341
0.0	0.0004592042
0.0	0.0001982561
0.0	0.00013562464
0.0	0.00011026068
0.0	0.000107016705
0.0	0.00012068631
0.0	0.00013541194
0.0	0.00016092343
0.0	0.0001576681
0.0	0.00017008458
0.0	0.00021225419
0.0	0.00022482013
0.0	0.00035000712
0.0	0.0003365642
0.0	0.00043013805
0.0	0.0005224974
0.0	0.0005963524
0.0	0.00071674347
0.0	0.0007801175
0.0	0.00089794694
0.0	0.0009606599
0.0	0.0009112538
0.0	0.0010363506
0.0	0.0014706028
0.0	0.0016426818
0.0	0.0017435113
0.0	0.0014408968
0.0	0.0014870535
0.0	0.0015460742
0.0	0.0014633881
0.0	0.0017146213
0.0	0.001743844
0.0	0.0014456846
0.0	0.001615613
0.0	0.0016217066
0.0	0.0019256012
0.0	0.0019225659
0.0	0.0017100209
0.0	0.001570656
0.0	0.0014468445
0.0	0.0016867641
0.0	0.0017223092
0.0	0.0015613629
0.0	0.0013376586
0.0	0.0011160962
0.0	0.0016181458
0.0	0.0015810067
0.0	0.0016256688
0.0	0.0014577525
0.0	0.0013269596
0.0	0.0012110177
0.0	0.0010840723
0.0	0.0010143865
0.0	0.0010144821
0.0	0.00094748894
0.0	0.0010740978
0.0	0.0009849151
0.0	0.00093027536
0.0	0.0009142102
0.0	0.00065252895
0.0	0.00065489905
0.0	0.00057734374
0.0	0.0005300568
0.0	0.0005267241
0.0	0.00036428915
0.0	0.00032602085
0.0	0.00030703857
0.0	0.00029819837
0.0	0.00027292204
0.0	0.00023352605
0.0	0.00017353313
0.0	0.00016802092
0.0	0.00012882655
0.0	0.00015021766
0.0	0.00012198229
0.0	0.00010159382
0.0	7.140502e-05
0.0	5.0352206e-05
0.0	4.0432333e-05
0.0	3.946005e-05
0.0	3.6412177e-05
0.0	3.0292738e-05
0.0	2.3972958e-05
0.0	1.7920322e-05
0.0	1.3597341e-05
0.0	1.0952075e-05
0.0	9.728078e-06
0.0	6.846773e-06
0.0	6.2666677e-06
0.0	5.108061e-06
0.0	3.724001e-06
0.0	3.1580134e-06
0.0	2.223877e-06
0.0	1.5938273e-06
0.0	1.2799902e-06
0.0	1.0615464e-06
0.0	9.1808033e-07
0.0	5.776814e-07
0.0	4.5855757e-07
0.0	3.7268654e-07
0.0	2.8188848e-07
0.0	2.2749059e-07
0.0	1.8744252e-07
0.0	1.467193e-07
0.0	1.2035046e-07
0.0	9.540635e-08
0.0	6.977025e-08
0.0	4.8016368e-08
0.0	3.875474e-08
0.0	3.1288117e-08
0.0	2.740183e-08
0.0	2.4081293e-08
0.0	1.6922295e-08
0.0	1.3542683e-08
0.0	9.514588e-09
0.0	8.3296765e-09
0.0	7.743487e-09
0.0	6.167143e-09
0.0	4.163519e-09
0.0	3.20847e-09
0.0	2.599803e-09
0.0	2.0373887e-09
0.0	1.5331043e-09
0.0	1.2115341e-09
0.0	1.0315079e-09
0.0	1.0323152e-09
0.0	9.0120006e-10
0.0	6.944135e-10
0.0	5.707429e-10
0.0	5.595941e-10
0.0	5.2322735e-10
0.0	5.4031385e-10
0.0	4.2852938e-10
0.0	3.3829312e-10
0.0	3.9957346e-10
0.0	3.4072548e-10
0.0	2.850789e-10
0.0	2.524561e-10
0.0	2.1119764e-10
0.0	1.989585e-10
0.0	1.6981624e-10
0.0	1.7332677e-10
0.0	1.6383418e-10
0.0	1.4043589e-10
0.0	1.2435385e-10
0.0	9.717984e-11
0.0	9.093855e-11
0.0	9.282711e-11
0.0	9.582386e-11
0.0	8.08549e-11
0.0	6.7793264e-11
0.0	6.091755e-11
0.0	5.867995e-11
0.0	4.6153904e-11
0.0	4.087678e-11
0.0	4.6278658e-11
0.0	5.643647e-11
0.0	5.146246e-11
0.0	5.139766e-11
0.0	4.7455307e-11
0.0	3.84809e-11
0.0	4.3554032e-11
0.0	4.2551247e-11
0.0	4.4912844e-11
0.0	4.830525e-11
0.0	4.974911e-11
0.0	4.8414477e-11
0.0	4.9065217e-11
0.0	5.8189693e-11
0.0	5.1507243e-11
0.0	5.4919833e-11
0.0	5.5556275e-11
0.0	5.8250856e-11
0.0	5.1080026e-11
0.0	6.0873175e-11
0.0	6.5583025e-11
0.0	7.608453e-11
0.0	6.852147e-11
0.0	7.329044e-11
0.0	6.5656744e-11
0.0	8.614281e-11
0.0	8.428334e-11
0.0	9.9560984e-11
0.0	1.3922276e-10
0.0	1.5174877e-10
0.0	1.4078613e-10
0.0	1.4675439e-10
0.0	1.8533004e-10
0.0	1.7930538e-10
0.0	2.0808959e-10
0.0	2.6742195e-10
0.0	2.5937352e-10
0.0	2.819021e-10
0.0	2.7537325e-10
0.0	3.0546696e-10
0.0	3.431866e-10
0.0	4.8503723e-10
0.0	5.1461e-10
0.0	5.621338e-10
0.0	5.922205e-10
0.0	6.8299355e-10
0.0	8.393697e-10
0.0	1.0260379e-09
0.0	1.2735302e-09
0.0	1.2481841e-09
0.0	1.4779871e-09
0.0	2.0492954e-09
0.0	2.8259959e-09
0.0	3.6055057e-09
0.0	3.6767995e-09
0.0	4.0388315e-09
0.0	4.3828696e-09
0.0	5.2333524e-09
0.0	6.2719114e-09
0.0	6.7543087e-09
0.0	1.005123e-08
0.0	1.3343641e-08
0.0	1.5954729e-08
0.0	2.0923828e-08
0.0	2.3904903e-08
0.0	2.1585294e-08
0.0	2.9223912e-08
0.0	3.675332e-08
0.0	5.2795347e-08
0.0	6.974206e-08
0.0	7.7386964e-08
0.0	1.1134696e-07
0.0	1.2776958e-07
0.0	1.5168634e-07
0.0	2.1836802e-07
0.0	2.6454302e-07
0.0	3.2786494e-07
0.0	4.0188283e-07
0.0	4.9513613e-07
0.0	5.915315e-07
0.0	6.629605e-07
0.0	6.992082e-07
0.0	8.929605e-07
0.0	1.1159235e-06
0.0	1.6627057e-06
0.0	1.8328377e-06
0.0	2.3705848e-06
0.0	2.7779356e-06
0.0	3.4984755e-06
0.0	4.139577e-06
0.0	5.482993e-06
0.0	6.4583805e-06
0.0	6.68015e-06
0.0	9.018103e-06
0.0	1.1108686e-05
0.0	1.3958436e-05
0.0	1.590894e-05
0.0	1.8894898e-05
0.0	2.150141e-05
0.0	2.6870195e-05
0.0	3.228384e-05
0.0	3.550985e-05
0.0	3.7758935e-05
0.0	3.7240625e-05
0.0	4.5686742e-05
0.0	6.042062e-05
0.0	5.6874203e-05
0.0	6.8198686e-05
0.0	7.167803e-05
0.0	8.2627965e-05
0.0	0.00010081438
0.0	0.00011500244
0.0	0.00011911281
0.0	0.00014042773
0.0	0.00018634777
0.0	0.00026194387
0.0	0.0003083165
0.0	0.0003351369
0.0	0.0003691181
0.0	0.00039797064
0.0	0.0004294799
0.0	0.00039668463
0.0	0.0004590277
0.0	0.00052997674
0.0	0.0006187607
0.0	0.00066837086
0.0	0.000683486
0.0	0.0007339404
0.0	0.0008061692
0.0	0.00097530265
0.0	0.00095176144
0.0	0.00083210476
0.0	0.0009663123
0.0	0.0009816077
0.0	0.0009533322
0.0	0.0010081463
0.0	0.0010848664
0.0	0.0012517263
0.0	0.0015985988
0.0	0.0019767922
0.0	0.0018136457
0.0	0.0020353845
0.0	0.0020502121
0.0	0.0021698861
0.0	0.0023614431
0.0	0.0018504342
0.0	0.0018062795
0.0	0.002426606
0.0	0.0027386
0.0	0.0031037973
0.0	0.003314249
0.0	0.0037138592
0.0	0.0037386836
0.0	0.0030305942
0.0	0.002870333
0.0	0.003553166
0.0	0.0032895347
0.0	0.0025810169
0.0	0.0017786291
0.0	0.00056183303
0.0	0.0002496559
0.0	0.00016875328
0.0	0.00011099599
0.0	0.00011184102
0.0	0.000121593475
0.0	0.00013810318
0.0	0.00014498315
0.0	0.0001940704
0.0	0.00021273775
0.0	0.00028351383
0.0	0.00035804653
0.0	0.00037457087
0.0	0.00043029583
0.0	0.0004937123
0.0	0.00068653194
0.0	0.0007718482
0.0	0.00076401635
0.0	0.00095980644
0.0	0.0011000969
0.0	0.0012037255
0.0	0.0010221108
0.0	0.0012282227
0.0	0.0014368772
0.0	0.0017222625
0.0	0.0017221004
0.0	0.0015974822
0.0	0.001205323
0.0	0.0015858362
0.0	0.0013739513
0.0	0.0020928949
0.0	0.001949363
0.0	0.0019300999
0.0	0.0018936336
0.0	0.0020154556
0.0	0.0021166024
0.0	0.0018859322
0.0	0.0016130531
0.0	0.0016941299
0.0	0.0017527774
0.0	0.0018006074
0.0	0.001974019
0.0	0.0014431997
0.0	0.0014878263
0.0	0.001257759
0.0	0.0014370898
0.0	0.0017776706
0.0	0.0016801526
0.0	0.0015280646
0.0	0.0014415168
0.0	0.0013196873
0.0	0.0012557448
0.0	0.0014130254
0.0	0.0009999413
0.0	0.0011966621
0.0	0.0011082827
0.0	0.0011800488
0.0	0.0011502294
0.0	0.0010969251
0.0	0.0009736841
0.0	0.00081794674
0.0	0.00072697207
0.0	0.0005712784
0.0	0.00046231307
0.0	0.0004098896
0.0	0.00037612367
0.0	0.0003970196
0.0	0.00035191906
0.0	0.00031037425
0.0	0.00026984178
0.0	0.00022826083
0.0	0.00020117084
0.0	0.00016387661
0.0	0.000155202
0.0	0.00015208863
0.0	0.00011924762
0.0	9.407511e-05
0.0	6.655621e-05
0.0	5.8270543e-05
0.0	5.6407913e-05
0.0	4.835439e-05
0.0	4.5424855e-05
0.0	3.5554633e-05
0.0	2.6748186e-05
0.0	2.1194972e-05
0.0	1.4123364e-05
0.0	1.1270328e-05
0.0	1.0242052e-05
0.0	8.598329e-06
0.0	6.8031295e-06
0.0	5.3352564e-06
0.0	4.256478e-06
0.0	3.4849297e-06
0.0	2.426786e-06
0.0	1.9591084e-06
0.0	1.4494617e-06
0.0	1.1962358e-06
0.0	7.845876e-07
0.0	6.6077143e-07
0.0	5.889798e-07
0.0	5.424996e-07
0.0	3.3815894e-07
0.0	2.895591e-07
0.0	2.1235626e-07
0.0	1.6423685e-07
0.0	1.423894e-07
0.0	9.904848e-08
0.0	7.008163e-08
0.0	5.8125707e-08
0.0	5.0814972e-08
0.0	5.0260162e-08
0.0	3.267461e-08
0.0	2.4977501e-08
0.0	1.7213294e-08
0.0	1.596778e-08
0.0	1.3881589e-08
0.0	1.09755325e-08
0.0	9.182835e-09
0.0	5.6992495e-09
0.0	4.6093587e-09
0.0	3.3426082e-09
0.0	2.8947729e-09
0.0	2.4906726e-09
0.0	1.9533861e-09
0.0	1.7439084e-09
0.0	1.2980688e-09
0.0	1.1355091e-09
0.0	8.3814267e-10
0.0	7.030148e-10
0.0	7.341837e-10
0.0	8.1906604e-10
0.0	7.298731e-10
0.0	6.71395e-10
0.0	5.375691e-10
0.0	4.9375987e-10
0.0	4.703174e-10
0.0	3.9409556e-10
0.0	3.7649858e-10
0.0	3.1034966e-10
0.0	2.818161e-10
0.0	2.6963487e-10
0.0	2.4859956e-10
0.0	2.5421326e-10
0.0	2.4396737e-10
0.0	1.930733e-10
0.0	1.5740226e-10
0.0	1.2225541e-10
0.0	1.3297556e-10
0.0	1.3556582e-10
0.0	1.00181315e-10
0.0	1.03176696e-10
0.0	8.840604e-11
0.0	8.401396e-11
0.0	6.4436005e-11
0.0	6.703315e-11
0.0	7.0917376e-11
0.0	7.7904745e-11
0.0	8.624821e-11
0.0	7.374981e-11
0.0	6.5415215e-11
0.0	6.575551e-11
0.0	5.7731264e-11
0.0	5.6726904e-11
0.0	6.117263e-11
0.0	6.558777e-11
0.0	6.365836e-11
0.0	6.692859e-11
0.0	6.4579474e-11
0.0	6.7601286e-11
0.0	7.0313214e-11
0.0	6.089793e-11
0.0	6.770376e-11
0.0	7.0852574e-11
0.0	7.23713e-11
0.0	7.6847494e-11
0.0	8.35837e-11
0.0	8.007436e-11
0.0	7.996275e-11
0.0	9.54928e-11
0.0	9.466949e-11
0.0	1.054187e-10
0.0	1.0378765e-10
0.0	1.306746e-10
0.0	1.4381761e-10
0.0	1.6186207e-10
0.0	1.8377123e-10
0.0	1.821897e-10
0.0	2.0987054e-10
0.0	1.9850468e-10
0.0	2.4966978e-10
0.0	2.8455166e-10
0.0	3.1842107e-10
0.0	3.6664505e-10
0.0	3.3360623e-10
0.0	3.5613262e-10
0.0	4.8751975e-10
0.0	5.8583444e-10
0.0	6.396801e-10
0.0	6.897234e-10
0.0	7.0734013e-10
0.0	7.3465534e-10
0.0	9.334209e-10
0.0	1.2249856e-09
0.0	1.6579795e-09
0.0	1.734637e-09
0.0	2.0812045e-09
0.0	2.5590159e-09
0.0	3.2288392e-09
0.0	3.962885e-09
0.0	4.4962603e-09
0.0	4.7104285e-09
0.0	5.4633307e-09
0.0	5.773368e-09
0.0	6.8909136e-09
0.0	9.5755945e-09
0.0	1.26386315e-08
0.0	1.6648295e-08
0.0	1.9851667e-08
0.0	2.3695092e-08
0.0	2.4188434e-08
0.0	2.5568442e-08
0.0	3.105578e-08
0.0	4.6758746e-08
0.0	6.0109194e-08
0.0	7.0536295e-08
0.0	8.561526e-08
0.0	1.0941688e-07
0.0	1.4747059e-07
0.0	1.4912726e-07
0.0	1.9110355e-07
0.0	2.7258994e-07
0.0	3.453925e-07
0.0	3.9166792e-07
0.0	5.4520274e-07
0.0	6.154442e-07
0.0	7.282547e-07
0.0	7.876623e-07
0.0	9.860839e-07
0.0	1.2422452e-06
0.0	1.7293695e-06
0.0	1.9596816e-06
0.0	2.738495e-06
0.0	3.540495e-06
0.0	3.8344206e-06
0.0	5.1526113e-06
0.0	6.7059636e-06
0.0	7.662292e-06
0.0	8.148118e-06
0.0	1.0359695e-05
0.0	1.2364871e-05
0.0	1.5515781e-05
0.0	1.9313778e-05
0.0	2.1581407e-05
0.0	2.4737947e-05
0.0	3.2559095e-05
0.0	3.81704e-05
0.0	3.982598e-05
0.0	4.0888423e-05
0.0	4.895405e-05
0.0	4.543506e-05
0.0	4.9137252e-05
0.0	6.3268395e-05
0.0	7.438483e-05
0.0	8.632591e-05
0.0	9.388132e-05
0.0	0.00011326358
0.0	0.00012006859
0.0	0.00014871448
0.0	0.0001694219
0.0	0.00021697598
0.0	0.0002881264
0.0	0.00030969855
0.0	0.00030352175
0.0	0.00035646668
0.0	0.00039323381
0.0	0.00042084538
0.0	0.0004531416
0.0	0.00049428595
0.0	0.0005081138
0.0	0.00062395085
0.0	0.0007279774
0.0	0.0006622284
0.0	0.0007124834
0.0	0.0008556915
0.0	0.00088468613
0.0	0.00092019094
0.0	0.0007968674
0.0	0.0008896546
0.0	0.00092707993
0.0	0.0009385484
0.0	0.0012010103
0.0	0.0012695263
0.0	0.0014585103
0.0	0.0018027785
0.0	0.0020517355
0.0	0.002120898
0.0	0.0021778191
0.0	0.002112166
0.0	0.0022526386
0.0	0.0021795165
0.0	0.0021783265
0.0	0.002195261
0.0	0.0019879753
0.0	0.00237131
0.0	0.0029141598
0.0	0.0032646696
0.0	0.0038988953
0.0	0.0039174724
0.0	0.0032017017
0.0	0.0034022972
0.0	0.003665009
0.0	0.003726304
0.0	0.0031054248
0.0	0.0019645873
0.0	0.0007844669
0.0	0.00026532038
0.0	0.00014697251
0.0	0.0001247244
0.0	0.0001151185
0.0	0.0001255347
0.0	0.00014217719
0.0	0.00015737106
0.0	0.0001964972
0.0	0.00027700997
0.0	0.00035091772
0.0	0.0003683107
0.0	0.00040398186
0.0	0.00048422278
0.0	0.00063364033
0.0	0.0006992
0.0	0.00071325264
0.0	0.00088856055
0.0	0.00095308834
0.0	0.0010912361
0.0	0.0010501499
0.0	0.001039779
0.0	0.0011980806
0.0	0.0012345104
0.0	0.0014508357
0.0	0.0013735236
0.0	0.0013586256
0.0	0.001274764
0.0	0.0016235808
0.0	0.0018832482
0.0	0.0021597475
0.0	0.0017813392
0.0	0.0020418088
0.0	0.0020698996
0.0	0.002161482
0.0	0.0021595564
0.0	0.0021015948
0.0	0.0017725861
0.0	0.0016564282
0.0	0.0015595265
0.0	0.0017471315
0.0	0.0019028077
0.0	0.001669241
0.0	0.0015797307
0.0	0.0015172529
0.0	0.0015387003
0.0	0.0016117988
0.0	0.0019056945
0.0	0.0015127849
0.0	0.0015254488
0.0	0.0016296975
0.0	0.0015741008
0.0	0.0015247979
0.0	0.0012990097
0.0	0.0013312481
0.0	0.0013630195
0.0	0.0011899024
0.0	0.0012143953
0.0	0.0011109312
0.0	0.0010061372
0.0	0.0009519105
0.0	0.0007444375
0.0	0.00069868425
0.0	0.0005511741
0.0	0.0005547576
0.0	0.00041082394
0.0	0.00043967465
0.0	0.0004119815
0.0	0.00035234008
0.0	0.00028624546
0.0	0.00025387754
0.0	0.0002569016
0.0	0.00023520751
0.0	0.00019473654
0.0	0.0001648117
0.0	0.00013959357
0.0	0.000115709445
0.0	0.000109797584
0.0	9.016578e-05
0.0	7.960118e-05
0.0	7.016746e-05
0.0	5.365386e-05
0.0	4.2768534e-05
0.0	3.347394e-05
0.0	2.7853934e-05
0.0	2.0172585e-05
0.0	1.50311425e-05
0.0	1.2641783e-05
0.0	1.1321448e-05
0.0	8.173774e-06
0.0	7.528489e-06
0.0	5.0102635e-06
0.0	4.2536926e-06
0.0	3.1169054e-06
0.0	2.4205056e-06
0.0	2.321631e-06
0.0	1.723005e-06
0.0	1.3271158e-06
0.0	9.3253504e-07
0.0	8.6387536e-07
0.0	7.355862e-07
0.0	5.8581753e-07
0.0	4.2665053e-07
0.0	3.208459e-07
0.0	2.592609e-07
0.0	2.1025778e-07
0.0	1.4125847e-07
0.0	1.03278886e-07
0.0	8.789663e-08
0.0	7.5393054e-08
0.0	5.9001604e-08
0.0	4.3766935e-08
0.0	3.295727e-08
0.0	2.806112e-08
0.0	2.612099e-08
[truncated: 998,000+ more rows]
