# Supplementary material for: Structural Repetition Detector for multi-scale quantitative mapping of molecular complexes through microscopy
Source: Nat Commun. 2025 Jul 1;16:5767. doi: 10.1038/s41467-025-60709-1 (PMC12219329; doi:10.1038/s41467-025-60709-1)
Supplement: Supplementary file 6 — Source Data [file 41467_2025_60709_MOESM6_ESM.zip › Source Data/Source Data.xlsx]

## Sheet: Figure 2d
Figure 2d
	With pattern (count)	Without pattern (count)	Fraction w/ pattern	Min	Q1	Median	Q3	Max
CTRL 1	151	44	0.774359	0.522523	0.632456	0.695929	0.762067	0.852459
CTRL 2	52	9	0.852459
CTRL 3	59	36	0.621053
CTRL 4	58	53	0.522523
CTRL 5	112	56	0.666667
CTRL 6	95	36	0.725191
SWIN 1	52	64	0.448276	0.38	0.391262	0.424138	0.450779	0.460177
SWIN 2	18	27	0.4
SWIN 3	52	61	0.460177
SWIN 4	57	93	0.38
SWIN 5	40	63	0.38835
SWIN 6	28	34	0.451613

## Sheet: Figure 3
Fig.3
Input	SReD
32	96	Individuals values in accompanying CSV

## Sheet: Figure 4
Fig. 4
NRMSE
Input	SReD
0.028	0.082

## Sheet: Sup. Fig. 1
Supplementary Fig.1
Local variances	Local variances (sorted)	Percentile 0.03	Average below percentile 0.03
0.000183	0.000107	0.000128	0.00012
0.000173	0.00011
0.000145	0.000111
0.000228	0.000113
0.000191	0.000113
0.000185	0.000115
0.000204	0.000115
0.00025	0.000116
0.000297	0.00012
0.000591	0.00012
0.000724	0.000121
0.000667	0.000121
0.000605	0.000122
0.000855	0.000122
0.000811	0.000123
0.000811	0.000125
0.000714	0.000125
0.000718	0.000125
0.000576	0.000125
0.000429	0.000126
0.00053	0.000127
0.000335	0.000127
0.000902	0.000129
0.00035	0.000129
0.000366	0.000129
0.000154	0.000131
0.000115	0.000131
0.000188	0.000131
0.000184	0.000134
0.000193	0.000135
0.000211	0.000136
0.000228	0.000136
0.000175	0.000137
0.000188	0.000137
0.000215	0.000138
0.000456	0.000139
0.000644	0.000139
0.000741	0.00014
0.00067	0.00014
0.00109	0.00014
0.000782	0.000141
0.00087	0.000141
0.00108	0.000141
0.00106	0.000141
0.00108	0.000142
0.000693	0.000142
0.000604	0.000142
0.000783	0.000142
0.00105	0.000142
0.00111	0.000142
0.00032	0.000142
0.000292	0.000143
0.000191	0.000143
0.000168	0.000144
0.000222	0.000145
0.000199	0.000145
0.000271	0.000146
0.000213	0.000146
0.000215	0.000146
0.000235	0.000146
0.000222	0.000146
0.000271	0.000147
0.000388	0.000147
0.000561	0.000147
0.000625	0.000148
0.000619	0.000148
0.000939	0.000148
0.00173	0.000149
0.00111	0.000149
0.00118	0.000149
0.00316	0.000149
0.00107	0.00015
0.00101	0.00015
0.00067	0.00015
0.000577	0.000151
0.000495	0.000151
0.000448	0.000151
0.000283	0.000151
0.000244	0.000152
0.000372	0.000152
0.000291	0.000152
0.000193	0.000152
0.000227	0.000153
0.000224	0.000153
0.000174	0.000153
0.000195	0.000153
0.000201	0.000153
0.000212	0.000153
0.00034	0.000153
0.00043	0.000154
0.000573	0.000154
0.000469	0.000154
0.000679	0.000155
0.000679	0.000155
0.00185	0.000155
0.00147	0.000156
0.00153	0.000156
0.00525	0.000156
0.00138	0.000157
0.00192	0.000157
0.000835	0.000157
0.000834	0.000157
0.000574	0.000158
0.000332	0.000159
0.00116	0.000159
0.000301	0.000159
0.000408	0.000159
0.00146	0.000159
0.000227	0.00016
0.000283	0.00016
0.000268	0.000161
0.000234	0.000161
0.000201	0.000161
0.000291	0.000162
0.000247	0.000162
0.000268	0.000162
0.000373	0.000163
0.000508	0.000163
0.000665	0.000164
0.000697	0.000164
0.000676	0.000164
0.00125	0.000165
0.00164	0.000165
0.00244	0.000165
0.00194	0.000166
0.00138	0.000166
0.0034	0.000166
0.000957	0.000166
0.000808	0.000167
0.000611	0.000167
0.00042	0.000167
0.000575	0.000167
0.000337	0.000167
0.000454	0.000167
0.000321	0.000168
0.000236	0.000169
0.000222	0.000169
0.000419	0.000169
0.000203	0.000169
0.000274	0.000171
0.00031	0.000171
0.000335	0.000172
0.000389	0.000172
0.000379	0.000172
0.000526	0.000172
0.000512	0.000173
0.000669	0.000173
0.000798	0.000173
0.00148	0.000174
0.00227	0.000174
0.0048	0.000174
0.00211	0.000175
0.0017	0.000175
0.00216	0.000175
0.000972	0.000176
0.00392	0.000176
0.00181	0.000177
0.000536	0.000177
0.000605	0.000179
0.000912	0.000179
0.00169	0.00018
0.000159	0.00018
0.000301	0.000182
0.000263	0.000182
0.000213	0.000183
0.00026	0.000183
0.000282	0.000183
0.000278	0.000184
0.000206	0.000184
0.000328	0.000185
0.000562	0.000185
0.000583	0.000185
0.00159	0.000185
0.000841	0.000185
0.000956	0.000185
0.00148	0.000185
0.00423	0.000186
0.00443	0.000188
0.0035	0.000188
0.00705	0.000189
0.00591	0.000189
0.00102	0.000189
0.000718	0.000189
0.000763	0.00019
0.000561	0.00019
0.00287	0.00019
0.000728	0.000191
0.000333	0.000191
0.000209	0.000191
0.000214	0.000192
0.00029	0.000192
0.000241	0.000192
0.000254	0.000192
0.000292	0.000192
0.000293	0.000193
0.000314	0.000193
0.000453	0.000193
0.000592	0.000194
0.000621	0.000195
0.00157	0.000195
0.00069	0.000195
0.00141	0.000196
0.00156	0.000196
0.00338	0.000198
0.00332	0.000198
0.00624	0.000199
0.00188	0.000199
0.00135	0.0002
0.000991	0.000201
0.000931	0.000201
0.000658	0.000202
0.000618	0.000202
0.00148	0.000203
0.000359	0.000203
0.000151	0.000204
0.000184	0.000204
0.000309	0.000206
0.000271	0.000206
0.000226	0.000206
0.000255	0.000207
0.00028	0.000208
0.00032	0.000209
0.000442	0.00021
0.000595	0.000211
0.000629	0.000211
0.000862	0.000212
0.000969	0.000213
0.000882	0.000213
0.00109	0.000213
0.00182	0.000214
0.00258	0.000214
0.00189	0.000214
0.00231	0.000215
0.00218	0.000215
0.0013	0.000215
0.000946	0.000218
0.000768	0.000218
0.00097	0.000218
0.00471	0.000219
0.000439	0.000221
0.000204	0.000222
0.000129	0.000222
0.000164	0.000222
0.000237	0.000222
0.000281	0.000224
0.000189	0.000224
0.000306	0.000224
0.000264	0.000224
0.000395	0.000224
0.000291	0.000225
0.000508	0.000225
0.000851	0.000226
0.00109	0.000226
0.00122	0.000226
0.00114	0.000227
0.00159	0.000227
0.00242	0.000228
0.00412	0.000228
0.00472	0.000229
0.0036	0.000231
0.00119	0.000233
0.00405	0.000233
0.00146	0.000234
0.000769	0.000234
0.00108	0.000235
0.00235	0.000235
0.000182	0.000236
0.000176	0.000236
0.00019	0.000236
0.000157	0.000237
0.000192	0.000237
0.000324	0.000238
0.000221	0.000239
0.000225	0.00024
0.000241	0.000241
0.000373	0.000241
0.000349	0.000243
0.000654	0.000244
0.00101	0.000247
0.00113	0.00025
0.0013	0.000252
0.0013	0.000254
0.00134	0.000254
0.00205	0.000254
0.00214	0.000255
0.00245	0.00026
0.00398	0.00026
0.00116	0.000262
0.00112	0.000263
0.00414	0.000263
0.000855	0.000264
0.00306	0.000266
0.000371	0.000266
0.000169	0.000268
0.000165	0.000268
0.000146	0.000271
0.00014	0.000271
0.000243	0.000271
0.000364	0.000274
0.000266	0.000278
0.000282	0.000278
0.000252	0.00028
0.000289	0.000281
0.000254	0.000282
0.00146	0.000282
0.000788	0.000283
0.000963	0.000283
0.00149	0.000285
0.00133	0.000289
0.00135	0.00029
0.00156	0.000291
0.00135	0.000291
0.00167	0.000291
0.00603	0.000292
0.00129	0.000292
0.00361	0.000293
0.0049	0.000297
0.000943	0.000301
0.00122	0.000301
0.000226	0.000306
0.000149	0.000308
0.000146	0.000309
0.000136	0.00031
0.000153	0.000314
0.000219	0.000314
0.000235	0.00032
0.000398	0.00032
0.000238	0.000321
0.00037	0.000324
0.000678	0.000326
0.000865	0.000328
0.00094	0.000332
0.00281	0.000333
0.00259	0.000335
0.00204	0.000335
0.00117	0.000335
0.00138	0.000337
0.00628	0.00034
0.00201	0.000349
0.0047	0.00035
0.00152	0.000359
0.00108	0.000364
0.00152	0.000366
0.00677	0.00037
0.00644	0.000371
0.00054	0.000372
0.000206	0.000373
0.000141	0.000373
0.000147	0.000379
0.00015	0.000388
0.000175	0.000389
0.000202	0.000395
0.000266	0.000398
0.000234	0.0004
0.000496	0.000401
0.00048	0.000408
0.000637	0.000419
0.000968	0.00042
0.00086	0.000423
0.00109	0.000429
0.000978	0.00043
0.00266	0.000439
0.00467	0.000442
0.00158	0.000448
0.00173	0.000453
0.00358	0.000454
0.00559	0.000456
0.00118	0.000469
0.00107	0.00048
0.00082	0.000495
0.00646	0.000496
0.00588	0.000508
0.000308	0.000508
0.000139	0.000512
0.000177	0.000516
0.000172	0.00052
0.000142	0.000526
0.000226	0.000528
0.000157	0.00053
0.000326	0.000536
0.000262	0.000538
0.000285	0.00054
0.0004	0.000545
0.000722	0.000561
0.000969	0.000561
0.00077	0.000562
0.000818	0.000572
0.001	0.000573
0.00177	0.000574
0.00164	0.000575
0.00498	0.000576
0.00188	0.000577
0.000945	0.000578
0.00327	0.000583
0.000968	0.00059
0.00112	0.000591
0.00126	0.000592
0.00771	0.000595
0.00279	0.000604
0.000254	0.000605
0.00019	0.000605
0.00012	0.000611
0.000156	0.000618
0.000143	0.000619
0.000151	0.000621
0.000174	0.000625
0.000185	0.000629
0.00021	0.000637
0.000335	0.000644
0.000423	0.000654
0.000538	0.000658
0.00173	0.000665
0.000991	0.000667
0.000758	0.000669
0.00114	0.00067
0.00102	0.00067
0.00116	0.000676
0.000916	0.000678
0.00092	0.000679
0.000828	0.000679
0.000889	0.000687
0.00109	0.00069
0.00154	0.000693
0.00119	0.000697
0.00428	0.0007
0.00126	0.000706
0.000202	0.000714
0.000153	0.000718
0.000171	0.000718
0.000177	0.000722
0.00011	0.000724
0.000145	0.000728
0.000161	0.000731
0.00018	0.000741
0.000233	0.00075
0.00148	0.000755
0.000841	0.000758
0.000706	0.000763
0.00088	0.000768
0.00107	0.000769
0.00142	0.00077
0.00113	0.000782
0.000806	0.000783
0.0017	0.000788
0.00101	0.00079
0.000842	0.000793
0.0069	0.000794
0.000755	0.000796
0.000794	0.000798
0.0008	0.0008
0.00415	0.000803
0.001	0.000806
0.000876	0.000808
0.000185	0.000811
0.000214	0.000811
0.000143	0.000812
0.000129	0.000818
0.000121	0.000819
0.000218	0.00082
0.000236	0.000823
0.000193	0.000828
0.000157	0.000834
0.000314	0.000835
0.00583	0.000841
0.00233	0.000841
0.00327	0.000841
0.000819	0.000842
0.00448	0.000847
0.000847	0.00085
0.00079	0.000851
0.00641	0.000855
0.00208	0.000855
0.000858	0.000858
0.00145	0.00086
0.000995	0.000862
0.0011	0.000865
0.000823	0.000869
0.00388	0.00087
0.000997	0.000876
0.00123	0.00088
0.000224	0.000882
0.000185	0.000889
0.000134	0.000899
0.000125	0.000902
0.000125	0.000912
0.000125	0.000916
0.000157	0.000917
0.00019	0.00092
0.000131	0.000923
0.000198	0.000931
0.00256	0.000939
0.00104	0.00094
0.000572	0.000943
0.000687	0.000945
0.00224	0.000946
0.00184	0.000956
0.00402	0.000957
0.00227	0.000963
0.001	0.000968
0.000917	0.000968
0.00123	0.000969
0.00164	0.000969
0.00536	0.00097
0.00075	0.000972
0.000793	0.000978
0.00103	0.000991
0.00136	0.000991
0.000224	0.000995
0.000152	0.000997
0.000224	0.001
0.000199	0.001
0.000155	0.001
0.00015	0.001
0.00018	0.00101
0.000173	0.00101
0.000147	0.00101
0.000218	0.00102
0.00026	0.00102
0.000516	0.00103
0.00268	0.00104
0.00141	0.00105
0.00185	0.00106
0.000869	0.00106
0.000578	0.00107
0.00131	0.00107
0.00156	0.00107
0.00322	0.00108
0.000796	0.00108
0.000841	0.00108
0.000899	0.00108
0.0007	0.00109
0.000803	0.00109
0.00559	0.00109
0.00235	0.00109
0.000222	0.00109
0.000163	0.0011
0.000237	0.00111
0.000146	0.00111
0.000125	0.00111
0.000149	0.00112
0.000166	0.00112
0.000229	0.00113
0.000169	0.00113
0.000214	0.00114
0.000172	0.00114
0.000207	0.00116
0.000528	0.00116
0.001	0.00116
0.0106	0.00117
0.00348	0.00118
0.00186	0.00118
0.00347	0.00118
0.00149	0.00119
0.00328	0.00119
0.00059	0.00122
0.00379	0.00122
0.00682	0.00123
0.00518	0.00123
0.00253	0.00125
0.00808	0.00125
0.00688	0.00126
0.000233	0.00126
0.000166	0.00129
0.000152	0.0013
0.000149	0.0013
0.000172	0.0013
0.000218	0.00131
0.000183	0.00133
0.000263	0.00134
0.00024	0.00135
0.0002	0.00135
0.000165	0.00135
0.000203	0.00136
0.000167	0.00138
0.000213	0.00138
0.000231	0.00138
0.000401	0.00138
0.000731	0.00141
0.0017	0.00141
0.00151	0.00142
0.000812	0.00145
0.00254	0.00146
0.00284	0.00146
0.00106	0.00146
0.00085	0.00147
0.00111	0.00148
0.00314	0.00148
0.00174	0.00148
0.000154	0.00148
0.000142	0.00149
0.000175	0.00149
0.000153	0.00151
0.000206	0.00152
0.000142	0.00152
0.000225	0.00153
0.000142	0.00154
0.000141	0.00156
0.000147	0.00156
0.000167	0.00156
0.000149	0.00157
0.000153	0.00158
0.000148	0.00159
0.000153	0.00159
0.000141	0.00164
0.000189	0.00164
0.000208	0.00164
0.000545	0.00167
0.00282	0.00169
0.00664	0.0017
0.00203	0.0017
0.00118	0.0017
0.00125	0.00173
0.00544	0.00173
0.00311	0.00173
0.000192	0.00174
0.000142	0.00177
0.000152	0.00181
0.000156	0.00182
0.000155	0.00184
0.000111	0.00185
0.000171	0.00185
0.000158	0.00186
0.000167	0.00188
0.000215	0.00188
0.000194	0.00189
0.000192	0.0019
0.000144	0.00192
0.00016	0.00194
0.000126	0.00201
0.000163	0.00203
0.00016	0.00204
0.000176	0.00205
0.000179	0.00208
0.000191	0.00211
0.000278	0.00214
0.00599	0.00216
0.00324	0.00218
0.00365	0.00222
0.00222	0.00224
0.0019	0.00227
0.000923	0.00227
0.000167	0.00231
0.000166	0.00233
0.000162	0.00235
0.000131	0.00235
0.00014	0.00242
0.000142	0.00244
0.000154	0.00245
0.000192	0.00253
0.000192	0.00254
0.000195	0.00256
0.000164	0.00258
0.000162	0.00259
0.000159	0.00266
0.000153	0.00268
0.000186	0.00279
0.000131	0.00281
0.000107	0.00282
0.000139	0.00284
0.000159	0.00287
0.000236	0.00306
0.000169	0.00311
0.000239	0.00312
0.00052	0.00314
0.00138	0.00316
0.00312	0.00322
0.00933	0.00324
0.000224	0.00327
0.000162	0.00327
0.000166	0.00328
0.000122	0.00332
0.000137	0.00338
0.000148	0.0034
0.000113	0.00347
0.000113	0.00348
0.000189	0.0035
0.000198	0.00358
0.000182	0.0036
0.00014	0.00361
0.000142	0.00365
0.000146	0.00379
0.000174	0.00388
0.000173	0.00392
0.000123	0.00398
0.000135	0.004
0.000136	0.00402
0.000138	0.00405
0.00012	0.00412
0.000161	0.00414
0.000167	0.00415
0.000211	0.00423
0.004	0.00428
0.0064	0.00443
0.0113	0.00448
0.000196	0.00467
0.000146	0.0047
0.000164	0.00471
0.000156	0.00472
0.000127	0.0048
0.000151	0.0049
0.000152	0.00498
0.000151	0.00518
0.000196	0.00525
0.000159	0.00536
0.000148	0.00544
0.000167	0.00559
0.000195	0.00559
0.000141	0.00583
0.000172	0.00588
0.00015	0.00591
0.000185	0.00599
0.000127	0.00603
0.000183	0.00624
0.000189	0.00628
0.000122	0.0064
0.000161	0.00641
0.000137	0.00644
0.000179	0.00646
0.000185	0.00664
0.000169	0.00677
0.000155	0.00682
0.000116	0.00688
0.000153	0.0069
0.000185	0.00705
0.000165	0.00771
0.000115	0.00808
0.000129	0.00933
0.000121	0.0106
0.000159	0.0113

## Sheet: Sup. Fig. 2
Supplementary Fig. 2
average SRS
0.093
0.093
0.093
0.093
0.093
0.093
0.093
0.093
0.093
0.093
0.093
0.093
0.093
0.093
0.093
0.093
0.093
0.093
0.093
0.093
0.093
0.093
0.093
0.093
0.093
0.096
0.094
0.094
0.096
0.096
0.096
0.096
0.096
0.096
0.094
0.094
0.096
0.093
0.093
0.093
0.093
0.093
0.093
0.093
0.093
0.093
0.093
0.093
0.093
0.093
0.093
0.093
0.093
0.093
0.093
0.093
0.093
0.093
0.093
0.093
0.093
0.093
0.093
0.093
0.093
0.093
0.093
0.094
0.093
0.093
0.093
0.094
0.094
0.093
0.093
0.094
0.094
0.096
0.095
0.095
0.095
0.095
0.095
0.095
0.095
0.095
0.095
0.095
0.095
0.095
0.095
0.095
0.095
0.095
0.095
0.095
0.095
0.096
0.095
0.095
0.095
0.095
0.091
0.079
0.047
0.021
0.006
0.001
0.000666
0.000706
0.002
0.005
0.017
0.044
0.078
0.093
0.078
0.044
0.017
0.005
0.002
0.000706
0.000672
0.001
0.006
0.019
0.049
0.078
0.091
0.093
0.094
0.094
0.094
0.094
0.094
0.094
0.094
0.094
0.094
0.094
0.094
0.094
0.094
0.094
0.094
0.094
0.094
0.094
0.094
0.094
0.095
0.094
0.094
0.093
0.096
0.093
0.093
0.093
0.093
0.093
0.093
0.093
0.093
0.093
0.093
0.093
0.093
0.093
0.093
0.093
0.093
0.093
0.093
0.093
0.093
0.093
0.093
0.093
0.093
0.093
0.093
0.093
0.093
0.093
0.093
0.093
0.093
0.093
0.093
0.096
0.094
0.094
0.096
0.096
0.096
0.096
0.096
0.096
0.094
0.094
0.096
0.093
0.093
0.093
0.093
0.093
0.093
0.093
0.093
0.093
0.093
0.093
0.093
0.093
0.093
0.093
0.093
0.093
0.093
0.093
0.093
0.093
0.093
0.093
0.093
0.093
0.093
0.093
0.093
0.093
0.093

## Sheet: Sup. Fig. 7
Supplementary Fig. 7
CTRL			SWIN
Angle (degrees)	Count	Fraction	Angle (degrees)	Count	Fraction
0	31	0.005065	0	358	0.0822421
10	227	0.037092	10	63	0.0144728
20	345	0.056373	20	112	0.0257294
30	514	0.083987	30	173	0.0397427
40	235	0.038399	40	100	0.0229727
50	330	0.053922	50	154	0.0353779
60	535	0.087418	60	114	0.0261888
70	731	0.119444	70	184	0.0422697
80	348	0.056863	80	907	0.208362
90	179	0.029248	90	574	0.131863
100	359	0.05866	100	452	0.103836
110	382	0.062418	110	264	0.0606478
120	276	0.045098	120	114	0.0261888
130	209	0.03415	130	90	0.0206754
140	215	0.035131	140	36	0.00827016
150	169	0.027614	150	85	0.0195268
160	313	0.051144	160	309	0.0709855
170	722	0.117974	170	264	0.0606478

## Sheet: Sup. Fig. 10
Supplementary Fig. 10
Distribution of axon segment lengths (µm)		Average pattern spacing per sample		Average pattern prominence per sample
CTRL	SWIN	CTRL	SWIN	CTRL	SWIN
8.96	6.608	0.176828	0.184554	0.270654	0.231261
0.128	12.464	0.176046	0.176836	0.230685	0.200393
10.416	1.184	0.172098	0.173064	0.231881	0.21784
1.536	5.056	0.180966	0.181798	0.254559	0.249136
1.296	1.184	0.181264	0.175252	0.276092	0.213617
0.048	0.048	0.175086	0.181019	0.252259	0.224989
4.672	3.648	t-statistic	-0.174124	t-statistic	2.89951
9.024	0.224	p-value	0.475597	p-value	0.015847
9.68	11.696	CTRL mean	0.177048	CTRL mean	0.252688
0.208	0.112	CTRL SEM	0.00144372	CTRL SEM	0.007727
1.152	0.512	SWIN mean	0.178754	SWIN mean	0.228727
0.528	1.792	SWIN SEM	0.00179259	SWIN SEM	0.00678463
0.048	1.472
0.48	0.176
2.208	8.72
0.192	0.48
0.256	0.048
0.048	0.288
0.576	1.456
0.976	0.048
1.04	15.456
0.048	18.16
6.336	1.04
1.44	10.96
2.272	0.048
8.048	5.824
0.784	2.976
5.072	0.432
6.32	4.32
2.224	5.936
0.048	2.256
4.304	3.728
6.224	12.352
4.064	1.04
1.616	9.392
5.504	0.8
1.808	0.384
5.296	0.16
5.472	5.104
1.488	4.368
0.096	22.928
0.048	1.36
7.68	3.504
13.424	0.08
5.024	0.08
1.008	19.696
1.104	3.904
0.048	1.824
2.064	6.24
0.224	0.048
0.048	2.56
1.04	3.712
2.288	1.616
0.992	0.48
1.072	4.848
4.32	4.976
1.248	1.008
0.048	0.048
0.512	4.688
2.304	6.992
0.56	0.144
1.36	7.008
0.032	3.232
0.048	0.864
4.8	0.048
2.448	1.552
0.08	1.408
0.048	3.904
0.928	9.44
1.664	3.616
6.176	2.848
0.048	24.976
9.584	0.528
0.624	6.848
0.384	0.048
0.048	0.4
1.456	0.624
1.04	0.496
0.864	0.048
30.736	7.216
0.224	0.112
0.416	3.456
0.512	2.08
0.48	9.44
6	2.224
1.424	0.096
1.664	0.144
1.472	3.136
0.864	0.048
0.048	0.416
1.136	0.064
0.624	0.576
1.264	0.672
1.536	0.336
0.048	2.384
0.016	2
0.16	1.776
2.688	1.472
2.8	3.024
1.296	0.048
0.048	1.248
4.368	0.112
2.272	1.76
13.232	0.08
1.36	1.04
1.2	1.92
10.48	0.048
3.488	0.944
0.624	1.696
1.2	0.48
0.688	13.664
10.32	0.496
0.032	2.736
0.048	0.048
10.144	0.752
0.8	0.784
2.672	0.048
1.488	0.4
9.68	0.112
0.352	5.696
1.856	0.16
0.08	1.584
0.048	0.496
0.224	0.048
12.048	1.472
0.88	1.024
0.624	0.048
0.368	2.16
1.376	0.528
6.752	5.552
1.824	0.4
0.352	0.608
0.944	0.432
0.048	6.496
3.712	4.016
3.952	0.048
0.048	0.784
0.096	0.048
1.584	0.24
6	0.256
0.864	5.088
0.096	21.344
0.048	1.632
0.944	3.408
16.832	4.608
0.048	3.408
0.048	3.152
0.944	2.384
0.816	5.328
2.192	0.048
1.6	0.336
16.128	0.048
0.416	0.928
1.552	8.144
1.04	2.56
1.456	5.328
0.048	0.048
1.856	2.16
0.544	15.776
0.688	7.344
13.44	2.608
0.048	0.048
4.736	2.992
0.544	15.696
0.4	0.432
4.08	0.24
0.016	1.232
1.312	1.744
1.632	9.36
0.272	10.24
2.528	0.064
0.176	1.872
2.832	0.784
0.384	1.952
0.048	0.928
1.52	0.048
0.496	0.688
0.848	0.528
1.472	4.064
0.96	3.424
1.216	2.336
0.416	0.944
6.416	1.664
6.128	1.632
0.048	7.824
0.048
4.656
0.48
0.912
3.088
0.688
1.568
1.584
0.656
4.064
1.168
13.152
8.512
0.448
1.2
0.752
4.656
0.864
13.952
2.864
0.08
0.048
1.136
6.624
10.064
7.776
0.944
0.048
9.904
21.056
1.44
3.168
6.864
11.76
0.096
4.4
0.048
2.256
1.248
2.464
0.768
10.368
0.048
0.048
2.944
0.048
8.528
0.08
0.048
0.912
2.016
0.048
0.048
2.752
11.168
12.544
8.944
0.736
2.048
0.912
4.736
0.48
3.568
11.536
5.12
0.048
2.144
0.016
4.624
2.048
1.024
1.136
14.416
0.944
0.256
1.408
2.912
3.808
1.232
1.28
2.528
2.704
0.208
7.36
0.416
0.048
0.992
0.496
1.888
1.104
0.336
11.936
3.536
1.744
6.32
0.048
3.632

## Sheet: Sup. Fig. 11
Supplementary Fig. 11
SNR	SSIM		NRMSE		Pattern spacing (µm)		Pattern prominence
	Input	SReD	Input	SReD	Input	SReD	Input	SReD
inf	1	1	0	0	0.193617	0.191976	0.231595	0.947679
11	1	1	0	0	0.178849	0.191976	0.0291888	0.946971
10	0.392396	0.993068	0.253317	0.053962	0	0.191976	0	0.942865
5	0.229804	0.970961	0.405105	0.105069	0	0.191976	0	0.939621
3.33333	0.138674	0.955555	0.643437	0.162055	0	0.191976	0	0.934555
2.5	0.112224	0.810923	0.687065	0.330963	0	0.191976	0	0.92569
2	0.085571	0.85834	0.777356	0.231765	0	0.191976	0	0.933085
1.66667	0.069129	0.846607	0.846354	0.301372	0	0.191976	0	0.918715
1.42857	0.072473	0.810625	0.742678	0.307618	0	0.193617	0	0.885
1.25	0.054278	0.755252	0.827324	0.407761	0	0.191976	0	0.90855
1.11111	0.049785	0.725142	0.85959	0.393972	0	0.190335	0	0.784324
1	0.041296	0.644751	0.884642	0.48724	0	0.193617	0	0.887619
0.909091	0.039908	0.656651	0.851067	0.434387	0	0.193617	0	0.811821
0.833333	0.036206	0.454323	0.853595	0.741651	0	0.191976	0	0.836565
0.769231	0.027226	0.408684	0.915996	0.682776	0	0.190335	0	0.720988
0.714286	0.024873	0.477064	0.95085	0.696949	0	0.193617	0	0.802153
0.666667	0.022897	0.492916	0.920025	0.644991	0	0.193617	0	0.839443
0.625	0.023517	0.425751	0.944186	0.690968	0	0.193617	0	0.76636
0.588235	0.023118	0.244601	0.856457	0.875727	0	0.191976	0	0.763382
0.555556	0.015611	0.438617	0.938477	0.685939	0	0.188694	0	0.621816
0.526316	0.018454	0.255505	0.942547	0.925348	0	0.188694	0	0.408683
0.5	0.01996	0.229329	0.903345	0.883413

## Sheet: Sup. Fig. 12
Supplementary Fig. 12
Stretch factor	Average SRS (normalized)		Primary pattern		Secondary pattern 1		Secondary pattern 2			Primary pattern				Secondary pattern
0.00	1		Input	SReD	Input	SReD	Input	SReD	Stretch factor	Spacing (µm)		AC amplitude		Spacing (µm)		AC amplitude
0.05	0.958338	Distance (µm)	Integrated density							Input	SReD	Input	SReD	Input	SReD	Input	SReD
0.10	0.842676	0	0.349594	0.33325	0.849271	0.450625	0.0248557	0.024856	0.00	0.191936	0.191936	0.22061	0.946743	0.191936	0.383872	0.22061	0.860032
0.15	0.699163	0.016	0.295463	0.149756	0.839811	0.362572	0.0170155	0.017015	0.05	0.202405	0.20066	0.163851	0.931619	0.202405	0.403066	0.163851	0.843183
0.20	0.569351	0.032	0.267914	0.0377975	0.746889	0.15306	0.0182483	0.018248	0.10	0.21113	0.209385	0.158235	0.912505	0.21113	0.420514	0.158235	0.802357
0.25	0.422535	0.048	0.19278	0.00536067	0.580049	0.00311508	0.0360081	0.036008	0.15	0.219854	0.216364	0.127	0.877694	0.219854	0.437963	0.127	0.74671
0.30	0.335428	0.064	0.112503	0	0.341833	4.95815e-05	0.0907474	0.090747	0.20	0.226833	0.219854	0.158495	0.802766	0.226833	0.453667	0.158495	0.676377
0.35	0.271495	0.08	0.0654195	0	0.169523	0	0.184233	0.184233	0.25	0.240792	0.216364	0.233852	0.684489	0.240792	0.469371	0.233852	0.603057
0.40	0.214601	0.096	0.0209037	0	0.059068	0	0.342514	0.342514	0.30	0.249517	0.21113	0.201295	0.593636	0.249517	0.48333	0.201295	0.574384
0.45	0.178291	0.112	0.0130293	0	0.00924963	0	0.52581	0.52581	0.35	0.256496	0.20764	0.182858	0.372144	0.256496	0.289649	0.182858	0.23675
0.50	0.157367	0.128	0.0861412	0	0.0132747	0.00261072	0.694999	0.694999	0.40	0.265221	0.20764	0.233909	0.354976	0.265221	0.305353	0.233909	0.244507
0.55	0.14811	0.144	0.268631	0.0362082	0.0195169	0.168425	0.828067	0.828067	0.45	0.27569	0.202405	0.188874	0.321055	0.27569	0.322801	0.188874	0.237437
0.60	0.156809	0.16	0.486627	0.333913	0.0309951	0.508962	0.876613	0.876613	0.50	0.286159	0.190191	0.179802	0.405068	0.286159	0.34723	0.179802	0.268622
0.65	0.179959	0.176	0.566984	0.574586	0.0340309	0.83996	0.875653	0.875653	0.55	0.298373	0.183212	0.239039	0.609651	0.298373	0.368168	0.239039	0.342343
0.70	0.202252	0.192	0.448143	0.415132	0.0315693	0.943947	0.837878	0.837878	0.60	0.301863	0.179722	0.212198	0.611308	0.301863	0.361189	0.212198	0.252489
0.75	0.220419	0.208	0.167769	0.132249	0.0242071	0.786099	0.780668	0.780668	0.65	0.307098	0.179722	0.194362	0.550483	0.307098	0.355954	0.194362	0.294403
0.80	0.2291	0.224	0.0203462	0.00366546	0.0163617	0.490634	0.724366	0.724366	0.70	0.321057	0.179722	0.227039	0.503248	0.321057	0.359444	0.227039	0.349847
0.85	0.236404	0.24	0.0104727	0	0.0175953	0.1707	0.649748	0.649748	0.75	0.331526	0.183212	0.192848	0.472897	0.331526	0.362933	0.192848	0.429751
0.90	0.249871	0.256	0.0221403	0	0.0353669	0.022168	0.548984	0.548984	0.80	0.341995	0.184956	0.192404	0.43189	0.341995	0.368168	0.192404	0.465451
0.95	0.257978	0.272	0.0205662	0	0.0901426	0	0.425751	0.425751	0.85	0.354209	0.190191	0.243345	0.41368	0.354209	0.375148	0.243345	0.512174
1.00	0.254718	0.288	0.0112465	0	0.183691	0	0.267703	0.267703	0.90	0.361189	0.193681	0.215755	0.40342	0.361189	0.380382	0.215755	0.545308
1.05	0.252472	0.304	0.0279096	0	0.342077	0	0.136641	0.136641	0.95	0.368168	0.195426	0.206432	0.400184	0.368168	0.383872	0.206432	0.552966
1.10	0.255019	0.32	0.13013	2.47971e-05	0.525495	0	0.0547393	0.054739	1.00	0.376892	0.195426	0.231026	0.314641	0.376892	0.390851	0.231026	0.639119
1.15	0.254701	0.336	0.353744	0.081163	0.694796	0.00641653	0.00841969	0.00842	1.05	0.382127	0.202405	0.18805	0.292981	0.382127	0.399576	0.18805	0.721041
1.20	0.24734	0.352	0.548614	0.481992	0.827952	0.0585677	0.00136351	0.001364	1.10	0.394341	0.20415	0.173737	0.300091	0.394341	0.406555	0.173737	0.76144
1.25	0.23359	0.368	0.580556	0.812101	0.876531	0.108559	0.00108513	0.001085	1.15	0.410045	0.205895	0.20008	0.284006	0.410045	0.41528	0.20008	0.762358
1.30	0.218829	0.384	0.520815	0.600226	0.875571	0.110462	0.000664712	0.000665	1.20	0.420514	0.205895	0.17836	0.252184	0.420514	0.424004	0.17836	0.734794
1.35	0.213407	0.4	0.439127	0.16883	0.837771	0.0695987	0.00965821	0.009658	1.25	0.432728	0.205895	0.191165	0.236814	0.432728	0.429239	0.191165	0.686977
1.40	0.209225	0.416	0.299977	0.0008431	0.780522	0.0253327	0.0273498	0.02735	1.30	0.444942	0.205895	0.23217	0.182806	0.444942	0.444942	0.23217	0.645747
1.45	0.203147	0.432	0.108042	0	0.724183	0.00341428	0.0743739	0.074374	1.35	0.453667	0.202405	0.21521	0.147653	0.453667	0.460646	0.21521	0.582705
1.50	0.199332	0.448	0.0119331	0	0.649515	5.12912e-06	0.152259	0.152259	1.40	0.462391	0.198915	0.223313	0.128216	0.462391	0.47984	0.223313	0.52965
1.55	0.194578	0.464	0.0013731	0	0.548684	6.32591e-05	0.257965	0.257965	1.45	0.465881	0.195426	0.254882	0.131675	0.465881	0.493799	0.254882	0.508454
1.60	0.192234	0.48	0.00332654	0	0.425369	0.00106002	0.390953	0.390953	1.50	0.464136	0.193681	0.225182	0.142234	0.464136	0.507758	0.225182	0.500023
1.65	0.189296	0.496	0.0321503	0	0.267216	0.00463843	0.521419	0.521419	1.55	0.464136	0.193681	0.216267	0.142358	0.464136	0.518227	0.216267	0.502259
1.70	0.185096	0.512	0.13299	0	0.136067	0.0358406	0.650117	0.650117	1.60	0.47286	0.191936	0.224242	0.169374	0.47286	0.532186	0.224242	0.484534
1.75	0.181376	0.528	0.298513	0.0444927	0.0541106	0.15645	0.783275	0.783275	1.65	0.486819	0.191936	0.184853	0.167755	0.486819	0.542655	0.184853	0.497123
1.80	0.179858	0.544	0.464461	0.375198	0.00776014	0.370276	0.913565	0.913565	1.70	0.507758	0.190191	0.175721	0.159769	0.507758	0.553125	0.175721	0.51321
1.85	0.177423	0.56	0.62605	0.710708	0.000699265	0.630131	0.986308	0.986308	1.75	0.530441	0.190191	0.193805	0.141932	0.530441	0.561849	0.193805	0.523381
1.90	0.175394	0.576	0.652462	0.657925	0.000420696	0.792406	1	1	1.80	0.542655	0.190191	0.173023	0.141865	0.542655	0.570573	0.173023	0.519796
1.95	0.172305	0.592	0.446538	0.277067	0	0.754869	0.899367	0.899367	1.85	0.554869	0.188446	0.185771	0.123726	0.554869	0.574063	0.185771	0.467038
		0.608	0.236113	0.0190306	0.00899948	0.5119	0.716708	0.716708	1.90	0.565339	0.190191	0.221276	0.127393	0.565339	0.582787	0.221276	0.442934
		0.624	0.12059	0	0.0267028	0.240156	0.545865	0.545865	1.95	0.574063	0.188446	0.214901	0.129565	0.574063	0.596746	0.214901	0.439448
		0.64	0.0257855	0	0.0737582	0.0780823	0.383158	0.383158
		0.656	0.019781	0	0.151695	0.0164679	0.273185	0.273185
		0.672	0.0383975	0	0.257472	0.00256114	0.194136	0.194136
		0.688	0.041614	0	0.390548	4.44523e-05	0.110427	0.110427
		0.704	0.0755584	0.000288548	0.5211	0	0.0432802	0.04328
		0.72	0.17985	0.0956738	0.649884	0	0.0237933	0.023793
		0.736	0.319052	0.560091	0.783131	0.00478718	0.0297473	0.029747
		0.752	0.417096	1	0.913507	0.0755211	0.0427291	0.042729
		0.768	0.391675	0.772496	0.986299	0.202441	0.0581027	0.058103
		0.784	0.298111	0.201501	1	0.245115	0.0590401	0.05904
		0.8	0.158544	0.00260144	0.8993	0.137669	0.063676	0.063676
		0.816	0.0251368	0	0.716519	0.0197026	0.0807824	0.080782
		0.832	0.00592102	0	0.545563	0	0.119739	0.119739
		0.848	0	0	0.382748	0	0.193624	0.193624
		0.864	0.0116524	0	0.272702	0	0.286173	0.286173
		0.88	0.095897	0	0.1936	0	0.397271	0.397271
		0.896	0.25842	0.000637961	0.109836	0.00961538	0.500256	0.500256
		0.912	0.495071	0.0696955	0.0426438	0.0982756	0.589088	0.589088
		0.928	0.822669	0.443962	0.023144	0.355518	0.634493	0.634493
		0.944	1	0.916955	0.0291019	0.736726	0.620285	0.620285
		0.96	0.801079	0.826847	0.0420923	1	0.575868	0.575868
		0.976	0.408327	0.235692	0.0574762	0.991034	0.506051	0.506051
		0.992	0.129504	0.000538772	0.0584142	0.674781	0.416303	0.416303
		1.008	0.0412233	0	0.0630532	0.283575	0.305813	0.305813
		1.024	0.0123503	0	0.080171	0.0455072	0.194636	0.194636
		1.04	0.00700585	0	0.119154	0.000808691	0.0820891	0.082089
		1.056	0.00725998	0	0.193088	0	0.0192255	0.019226
		1.072	0.0313992	0	0.285698	0	0.0108967	0.010897
		1.088	0.0949412	0.00181019	0.39687	4.44523e-05	0.00473821	0.004738
		1.104	0.173856	0.0985165	0.499923	0.00278682	0	0
		1.12	0.26145	0.491009	0.588815	0.0434368	6.24943e-05	6.25e-05
		1.136	0.456628	0.960446	0.63425	0.0908503	0.00659599	0.006596
		1.152	0.641909	0.909543	0.620032	0.0883456	0.0449164	0.044916
