# Supplementary material for: Structural Repetition Detector for multi-scale quantitative mapping of molecular complexes through microscopy
Source: Nat Commun. 2025 Jul 1;16:5767. doi: 10.1038/s41467-025-60709-1 (PMC12219329; doi:10.1038/s41467-025-60709-1)
Supplement: Supplementary file 6 — Source Data [file 41467_2025_60709_MOESM6_ESM.zip › Source Data/Supplementary Figure 8 - Autocorrelations for heatmaps/SWIN_sum_values.xlsx]

## Sheet: Sheet1
Length (µm)
6.608
12.464
1.184
5.056
1.184
0.048
3.648
0.224
11.696
0.112
0.512
1.792
1.472
0.176
8.72
0.48
0.048
0.288
1.456
0.048
15.456
18.16
1.04
10.96
0.048
5.824
2.976
0.432
4.32
5.936
2.256
3.728
12.352
1.04
9.392
0.8
0.384
0.16
5.104
4.368
22.928
1.36
3.504
0.08
0.08
19.696
3.904
1.824
6.24
0.048
2.56
3.712
1.616
0.48
4.848
4.976
1.008
0.048
4.688
6.992
0.144
7.008
3.232
0.864
0.048
1.552
1.408
3.904
9.44
3.616
2.848
24.976
0.528
6.848
0.048
0.4
0.624
0.496
0.048
7.216
0.112
3.456
2.08
9.44
2.224
0.096
0.144
3.136
0.048
0.416
0.064
0.576
0.672
0.336
2.384
2
1.776
1.472
3.024
0.048
1.248
0.112
1.76
0.08
1.04
1.92
0.048
0.944
1.696
0.48
13.664
0.496
2.736
0.048
0.752
0.784
0.048
0.4
0.112
5.696
0.16
1.584
0.496
0.048
1.472
1.024
0.048
2.16
0.528
5.552
0.4
0.608
0.432
6.496
4.016
0.048
0.784
0.048
0.24
0.256
5.088
21.344
1.632
3.408
4.608
3.408
3.152
2.384
5.328
0.048
0.336
0.048
0.928
8.144
2.56
5.328
0.048
2.16
15.776
7.344
2.608
0.048
2.992
15.696
0.432
0.24
1.232
1.744
9.36
10.24
0.064
1.872
0.784
1.952
0.928
0.048
0.688
0.528
4.064
3.424
2.336
0.944
1.664
1.632
7.824
