# Supplementary material for: Structural Repetition Detector for multi-scale quantitative mapping of molecular complexes through microscopy
Source: Nat Commun. 2025 Jul 1;16:5767. doi: 10.1038/s41467-025-60709-1 (PMC12219329; doi:10.1038/s41467-025-60709-1)
Supplement: Supplementary file 6 — Source Data [file 41467_2025_60709_MOESM6_ESM.zip › Source Data/Supplementary Figure 8 - Autocorrelations for heatmaps/CTRL_sum_values.xlsx]

## Sheet: Sheet1
Length (µm)
8.96
0.128
10.416
1.536
1.296
0.048
4.672
9.024
9.68
0.208
1.152
0.528
0.048
0.48
2.208
0.192
0.256
0.048
0.576
0.976
1.04
0.048
6.336
1.44
2.272
8.048
0.784
5.072
6.32
2.224
0.048
4.304
6.224
4.064
1.616
5.504
1.808
5.296
5.472
1.488
0.096
0.048
7.68
13.424
5.024
1.008
1.104
0.048
2.064
0.224
0.048
1.04
2.288
0.992
1.072
4.32
1.248
0.048
0.512
2.304
0.56
1.36
0.032
0.048
4.8
2.448
0.08
0.048
0.928
1.664
6.176
0.048
9.584
0.624
0.384
0.048
1.456
1.04
0.864
30.736
0.224
0.416
0.512
0.48
6
1.424
1.664
1.472
0.864
0.048
1.136
0.624
1.264
1.536
0.048
0.016
0.16
2.688
2.8
1.296
0.048
4.368
2.272
13.232
1.36
1.2
10.48
3.488
0.624
1.2
0.688
10.32
0.032
0.048
10.144
0.8
2.672
1.488
9.68
0.352
1.856
0.08
0.048
0.224
12.048
0.88
0.624
0.368
1.376
6.752
1.824
0.352
0.944
0.048
3.712
3.952
0.048
0.096
1.584
6
0.864
0.096
0.048
0.944
16.832
0.048
0.048
0.944
0.816
2.192
1.6
16.128
0.416
1.552
1.04
1.456
0.048
1.856
0.544
0.688
13.44
0.048
4.736
0.544
0.4
4.08
0.016
1.312
1.632
0.272
2.528
0.176
2.832
0.384
0.048
1.52
0.496
0.848
1.472
0.96
1.216
0.416
6.416
6.128
0.048
0.048
4.656
0.48
0.912
3.088
0.688
1.568
1.584
0.656
4.064
1.168
13.152
8.512
0.448
1.2
0.752
4.656
0.864
13.952
2.864
0.08
0.048
1.136
6.624
10.064
7.776
0.944
0.048
9.904
21.056
1.44
3.168
6.864
11.76
0.096
4.4
0.048
2.256
1.248
2.464
0.768
10.368
0.048
0.048
2.944
0.048
8.528
0.08
0.048
0.912
2.016
0.048
0.048
2.752
11.168
12.544
8.944
0.736
2.048
0.912
4.736
0.48
3.568
11.536
5.12
0.048
2.144
0.016
4.624
2.048
1.024
1.136
14.416
0.944
0.256
1.408
2.912
3.808
1.232
1.28
2.528
2.704
0.208
7.36
0.416
0.048
0.992
0.496
1.888
1.104
0.336
11.936
3.536
1.744
6.32
0.048
3.632
