# Supplementary material for: Structural Repetition Detector for multi-scale quantitative mapping of molecular complexes through microscopy
Source: Nat Commun. 2025 Jul 1;16:5767. doi: 10.1038/s41467-025-60709-1 (PMC12219329; doi:10.1038/s41467-025-60709-1)
Supplement: Supplementary file 6 — Source Data [file 41467_2025_60709_MOESM6_ESM.zip › Source Data/Supplementary Figure 8 - Autocorrelations for heatmaps/SWIN/0026.xlsx]

## Sheet: Sheet1
Spacing (µm)	Height (µm)	First Harmonic Position (µm)	First Harmonic Relative Amplitude
0.096	0.24	0.0956638	0.498386
0.096	0.272	0.0956638	0.473068
0.096	0.304	0.0956638	0.531593
0.096	0.336	0.0956638	0.591904
0.096	0.368	0.0956638	0.624803
0.096	0.4	0.0956638	0.600955
0.096	0.432	0.0956638	0.635651
0.096	0.464	0.0956638	0.648316
0.096	0.496	0.0956638	0.62527
0.096	0.528	0.0976568	0.643478
0.096	0.56	0.0976568	0.666086
0.096	0.592	0.0976568	0.64727
0.096	0.624	0.0956638	0.673888
0.096	0.656	0.0956638	0.698484
0.096	0.688	0.0956638	0.713526
0.096	0.72	0.0956638	0.694615
0.096	0.752	0.0956638	0.712306
0.096	0.784	0.0956638	0.719072
0.096	0.816	0.0956638	0.692572
0.096	0.848	0.0956638	0.707902
0.096	0.88	0.0956638	0.718909
0.096	0.912	0.0956638	0.69944
0.096	0.944	0.0956638	0.715442
0.096	0.976	0.0956638	0.729716
0.096	1.008	0.0956638	0.741868
0.096	1.04	0.0956638	0.724687
0.096	1.072	0.0956638	0.735354
0.096	1.104	0.0956638	0.744884
0.096	1.136	0.0956638	0.7245
0.096	1.168	0.0956638	0.727687
0.096	1.2	0.0956638	0.726768
0.128	0.24	0.127552	0.542906
0.128	0.272	0.127552	0.520041
0.128	0.304	0.127552	0.546127
0.128	0.336	0.127552	0.550243
0.128	0.368	0.127552	0.568534
0.128	0.4	0.127552	0.551172
0.128	0.432	0.127552	0.570259
0.128	0.464	0.127552	0.589953
0.128	0.496	0.127552	0.585238
0.128	0.528	0.127552	0.595003
0.128	0.56	0.127552	0.61306
0.128	0.592	0.127552	0.606273
0.128	0.624	0.127552	0.614099
0.128	0.656	0.127552	0.626327
0.128	0.688	0.127552	0.637494
0.128	0.72	0.127552	0.623631
0.128	0.752	0.127552	0.634286
0.128	0.784	0.127552	0.640726
0.128	0.816	0.127552	0.63189
0.128	0.848	0.127552	0.644704
0.128	0.88	0.127552	0.648635
0.128	0.912	0.127552	0.640356
0.128	0.944	0.127552	0.651556
0.128	0.976	0.127552	0.659571
0.128	1.008	0.127552	0.669605
0.128	1.04	0.127552	0.663703
0.128	1.072	0.127552	0.670264
0.128	1.104	0.127552	0.675244
0.128	1.136	0.127552	0.667571
0.128	1.168	0.127552	0.672824
0.128	1.2	0.127552	0.687232
0.16	0.24	0.161433	0.314581
0.16	0.272	0.15944	0.307183
0.16	0.304	0.15944	0.315596
0.16	0.336	0.15944	0.333777
0.16	0.368	0.15944	0.349311
0.16	0.4	0.15944	0.337586
0.16	0.432	0.15944	0.352355
0.16	0.464	0.15944	0.364629
0.16	0.496	0.15944	0.358128
0.16	0.528	0.15944	0.368643
0.16	0.56	0.15944	0.37458
0.16	0.592	0.15944	0.368702
0.16	0.624	0.15944	0.37482
0.16	0.656	0.15944	0.384621
0.16	0.688	0.15944	0.395145
0.16	0.72	0.15944	0.393884
0.16	0.752	0.15944	0.405647
0.16	0.784	0.15944	0.428644
0.16	0.816	0.15944	0.427251
0.16	0.848	0.15944	0.43736
0.16	0.88	0.15944	0.452555
0.16	0.912	0.15944	0.453017
0.16	0.944	0.15944	0.467322
0.16	0.976	0.15944	0.48189
0.16	1.008	0.15944	0.494828
0.16	1.04	0.15944	0.49935
0.16	1.072	0.15944	0.514441
0.16	1.104	0.15944	0.531164
0.16	1.136	0.15944	0.540532
0.16	1.168	0.15944	0.554854
0.16	1.2	0.15944	0.566942
0.192	0.24	0.0976568	0.105951
0.192	0.272	0.0996498	0.102004
0.192	0.304	0.0976568	0.128495
0.192	0.336	0.0976568	0.137348
0.192	0.368	0.0976568	0.141725
0.192	0.4	0.0976568	0.132233
0.192	0.432	0.0976568	0.131083
0.192	0.464	0.0996498	0.121717
0.192	0.496	0.0996498	0.104468
0.192	0.528	0.101643	0.100689
0.192	0.56	0.101643	0.0939066
0.192	0.592	0.101643	0.0830948
0.192	0.624	0.101643	0.0854444
0.192	0.656	0.103636	0.0911533
0.192	0.688	0.103636	0.0917927
0.192	0.72	0.105629	0.085068
0.192	0.752	0.103636	0.0791976
0.192	0.784	0.105629	0.0782442
0.192	0.816	0.107622	0.0721451
0.192	0.848	0.107622	0.0710501
0.192	0.88	0.107622	0.0686222
0.192	0.912	0.107622	0.0664167
0.192	0.944	0.107622	0.0679291
0.192	0.976	0.109615	0.0644138
0.192	1.008	0.109615	0.0632766
0.192	1.04	0.109615	0.058515
0.192	1.072	0.111608	0.0528312
0.192	1.104	0.113601	0.0444612
0.192	1.136	0.113601	0.042546
0.192	1.168	0.115594	0.0389153
0.192	1.2	0.11958	0.0356986
0.224	0.24	0.0896848	0.0363205
0.224	0.272	0.221223	0.330515
0.224	0.304	0.0876918	0.0466699
0.224	0.336	0.0896848	0.0457336
0.224	0.368	0.221223	0.388029
0.224	0.4	0.221223	0.395931
0.224	0.432	0.221223	0.404184
0.224	0.464	0.221223	0.422141
0.224	0.496	0.221223	0.40421
0.224	0.528	0.221223	0.418629
0.224	0.56	0.221223	0.429695
0.224	0.592	0.221223	0.420387
0.224	0.624	0.221223	0.422447
0.224	0.656	0.223216	0.420503
0.224	0.688	0.223216	0.41929
0.224	0.72	0.223216	0.40844
0.224	0.752	0.223216	0.409975
0.224	0.784	0.223216	0.394388
0.224	0.816	0.221223	0.385523
0.224	0.848	0.221223	0.380879
0.224	0.88	0.221223	0.385195
0.224	0.912	0.0976568	0.0297997
0.224	0.944	0.0996498	0.030162
0.224	0.976	0.0996498	0.0297408
0.224	1.008	0.101643	0.0291282
0.224	1.04	0.101643	0.0302365
0.224	1.072	0.101643	0.0284159
0.224	1.104	0.0996498	0.0290413
0.224	1.136	0.0996498	0.0278625
0.224	1.168	0.0976568	0.024674
0.224	1.2	0.221223	0.363345
0.256	0.24	0.125559	0.0644739
0.256	0.272	0.125559	0.0657992
0.256	0.304	0.125559	0.0578025
0.256	0.336	0.125559	0.0522287
0.256	0.368	0.123566	0.0577401
0.256	0.4	0.121573	0.0465162
0.256	0.432	0.121573	0.050752
0.256	0.464	0.123566	0.0506994
0.256	0.496	0.121573	0.0509745
0.256	0.528	0.121573	0.0519325
0.256	0.56	0.11958	0.0510161
0.256	0.592	0.117587	0.0483999
0.256	0.624	0.115594	0.0505202
0.256	0.656	0.115594	0.050988
0.256	0.688	0.115594	0.046739
0.256	0.72	0.111608	0.0457751
0.256	0.752	0.109615	0.0424826
0.256	0.784	0.109615	0.0395338
0.256	0.816	0.107622	0.0415132
0.256	0.848	0.105629	0.0419809
0.256	0.88	0.107622	0.042181
0.256	0.912	0.105629	0.044355
0.256	0.944	0.107622	0.0502339
0.256	0.976	0.107622	0.049727
0.256	1.008	0.111608	0.0576152
0.256	1.04	0.111608	0.0582911
0.256	1.072	0.109615	0.0574834
0.256	1.104	0.109615	0.0537674
0.256	1.136	0.109615	0.0302548
0.256	1.168	0.145489	0.0227698
0.256	1.2	0.145489	0.0250709
0.288	0.24	0.101643	0.0616071
0.288	0.272	0.0976568	0.0513993
0.288	0.304	0.0996498	0.0652881
0.288	0.336	0.0956638	0.0676559
0.288	0.368	0.0956638	0.0744695
0.288	0.4	0.0956638	0.0693647
0.288	0.432	0.0956638	0.0723019
0.288	0.464	0.0956638	0.0794892
0.288	0.496	0.0956638	0.0733091
0.288	0.528	0.0956638	0.0762191
0.288	0.56	0.0956638	0.0838026
0.288	0.592	0.0956638	0.0807756
0.288	0.624	0.0956638	0.0808206
0.288	0.656	0.0956638	0.0877366
0.288	0.688	0.0956638	0.0887914
0.288	0.72	0.0936708	0.0791707
0.288	0.752	0.0956638	0.0815932
0.288	0.784	0.0956638	0.0823298
0.288	0.816	0.0936708	0.0779299
0.288	0.848	0.0956638	0.0834362
0.288	0.88	0.0956638	0.0837969
0.288	0.912	0.0956638	0.0799899
0.288	0.944	0.0956638	0.0841418
0.288	0.976	0.0956638	0.0839633
0.288	1.008	0.0976568	0.0827983
0.288	1.04	0.0976568	0.0820873
0.288	1.072	0.0976568	0.0850163
0.288	1.104	0.0976568	0.082001
0.288	1.136	0.0976568	0.0798961
0.288	1.168	0.0976568	0.0791734
0.288	1.2	0.0996498	0.073591
0.32	0.24	0.109615	0.111832
0.32	0.272	0.109615	0.101552
0.32	0.304	0.107622	0.110043
0.32	0.336	0.105629	0.115134
0.32	0.368	0.103636	0.116565
0.32	0.4	0.101643	0.111445
0.32	0.432	0.101643	0.120538
0.32	0.464	0.101643	0.125653
0.32	0.496	0.101643	0.118698
0.32	0.528	0.101643	0.126142
0.32	0.56	0.101643	0.130579
0.32	0.592	0.101643	0.126306
0.32	0.624	0.0996498	0.129611
0.32	0.656	0.0996498	0.133735
0.32	0.688	0.101643	0.132852
0.32	0.72	0.0996498	0.128074
0.32	0.752	0.101643	0.129121
0.32	0.784	0.101643	0.127006
0.32	0.816	0.101643	0.126466
0.32	0.848	0.101643	0.131153
0.32	0.88	0.101643	0.12969
0.32	0.912	0.101643	0.12909
0.32	0.944	0.101643	0.132074
0.32	0.976	0.101643	0.131753
0.32	1.008	0.103636	0.133653
0.32	1.04	0.103636	0.131797
0.32	1.072	0.103636	0.133254
0.32	1.104	0.103636	0.130248
0.32	1.136	0.103636	0.126904
0.32	1.168	0.105629	0.126712
0.32	1.2	0.107622	0.121769
