# Supplementary material for: Structural Repetition Detector for multi-scale quantitative mapping of molecular complexes through microscopy
Source: Nat Commun. 2025 Jul 1;16:5767. doi: 10.1038/s41467-025-60709-1 (PMC12219329; doi:10.1038/s41467-025-60709-1)
Supplement: Supplementary file 6 — Source Data [file 41467_2025_60709_MOESM6_ESM.zip › Source Data/Supplementary Figure 8 - Autocorrelations for heatmaps/SWIN/0006.xlsx]

## Sheet: Sheet1
Spacing (µm)	Height (µm)	First Harmonic Position (µm)	First Harmonic Relative Amplitude
0.096	0.24	0.0956638	0.556625
0.096	0.272	0.0956638	0.490976
0.096	0.304	0.0956638	0.522464
0.096	0.336	0.0956638	0.574314
0.096	0.368	0.0956638	0.603002
0.096	0.4	0.0956638	0.567501
0.096	0.432	0.0956638	0.616488
0.096	0.464	0.0956638	0.63653
0.096	0.496	0.0956638	0.614639
0.096	0.528	0.0956638	0.64244
0.096	0.56	0.0956638	0.660852
0.096	0.592	0.0956638	0.630596
0.096	0.624	0.0956638	0.640601
0.096	0.656	0.0956638	0.657054
0.096	0.688	0.0956638	0.666367
0.096	0.72	0.0956638	0.625152
0.096	0.752	0.0956638	0.637659
0.096	0.784	0.0956638	0.656139
0.096	0.816	0.0956638	0.611978
0.096	0.848	0.0956638	0.629821
0.096	0.88	0.0956638	0.637482
0.096	0.912	0.0956638	0.592826
0.096	0.944	0.0956638	0.608275
0.096	0.976	0.0956638	0.620924
0.096	1.008	0.0956638	0.627424
0.096	1.04	0.0956638	0.582641
0.096	1.072	0.0956638	0.587966
0.096	1.104	0.0956638	0.601659
0.096	1.136	0.0956638	0.553833
0.096	1.168	0.0956638	0.568809
0.096	1.2	0.0956638	0.576683
0.128	0.24	0.131538	0.618262
0.128	0.272	0.131538	0.608164
0.128	0.304	0.131538	0.637115
0.128	0.336	0.131538	0.658878
0.128	0.368	0.131538	0.762897
0.128	0.4	0.131538	0.743331
0.128	0.432	0.131538	0.756469
0.128	0.464	0.129545	0.768317
0.128	0.496	0.129545	0.756229
0.128	0.528	0.129545	0.766285
0.128	0.56	0.129545	0.784495
0.128	0.592	0.129545	0.768912
0.128	0.624	0.129545	0.774764
0.128	0.656	0.129545	0.788921
0.128	0.688	0.129545	0.801447
0.128	0.72	0.129545	0.783823
0.128	0.752	0.129545	0.791788
0.128	0.784	0.129545	0.79965
0.128	0.816	0.129545	0.775024
0.128	0.848	0.129545	0.784727
0.128	0.88	0.129545	0.789833
0.128	0.912	0.129545	0.767648
0.128	0.944	0.129545	0.776731
0.128	0.976	0.129545	0.786718
0.128	1.008	0.129545	0.790489
0.128	1.04	0.129545	0.773281
0.128	1.072	0.129545	0.782627
0.128	1.104	0.129545	0.786409
0.128	1.136	0.129545	0.783087
0.128	1.168	0.129545	0.794137
0.128	1.2	0.129545	0.800985
0.16	0.24	0.157447	0.401423
0.16	0.272	0.157447	0.423612
0.16	0.304	0.157447	0.436008
0.16	0.336	0.157447	0.433063
0.16	0.368	0.15944	0.435393
0.16	0.4	0.15944	0.444057
0.16	0.432	0.15944	0.448265
0.16	0.464	0.15944	0.456261
0.16	0.496	0.15944	0.464939
0.16	0.528	0.15944	0.471612
0.16	0.56	0.15944	0.477453
0.16	0.592	0.15944	0.480166
0.16	0.624	0.15944	0.487269
0.16	0.656	0.15944	0.488083
0.16	0.688	0.157447	0.49361
0.16	0.72	0.157447	0.490568
0.16	0.752	0.157447	0.495594
0.16	0.784	0.157447	0.502461
0.16	0.816	0.157447	0.496699
0.16	0.848	0.157447	0.496972
0.16	0.88	0.157447	0.475923
0.16	0.912	0.157447	0.469979
0.16	0.944	0.157447	0.470903
0.16	0.976	0.157447	0.473108
0.16	1.008	0.157447	0.474362
0.16	1.04	0.155454	0.475291
0.16	1.072	0.155454	0.476594
0.16	1.104	0.155454	0.481805
0.16	1.136	0.155454	0.477186
0.16	1.168	0.155454	0.483661
0.16	1.2	0.155454	0.487809
0.192	0.24	0.0876918	0.12336
0.192	0.272	0.0856988	0.11288
0.192	0.304	0.0837059	0.109052
0.192	0.336	0.0837059	0.111312
0.192	0.368	0.0876918	0.0393492
0.192	0.4	0.0856988	0.0359488
0.192	0.432	0.0837059	0.0452885
0.192	0.464	0.0817129	0.0338234
0.192	0.496	0.0817129	0.0343986
0.192	0.528	0.0817129	0.0272876
0.192	0.56	0.0817129	0.0268554
0.192	0.592	0.0817129	0.0269877
0.192	0.624	0.0817129	0.021951
0.192	0.656	0.193321	0.328312
0.192	0.688	0.193321	0.378608
0.192	0.72	0.193321	0.385275
0.192	0.752	0.193321	0.401108
0.192	0.784	0.193321	0.401387
0.192	0.816	0.193321	0.401875
0.192	0.848	0.193321	0.414678
0.192	0.88	0.193321	0.429873
0.192	0.912	0.193321	0.428846
0.192	0.944	0.193321	0.432792
0.192	0.976	0.193321	0.437405
0.192	1.008	0.193321	0.440997
0.192	1.04	0.193321	0.439271
0.192	1.072	0.193321	0.446073
0.192	1.104	0.193321	0.44375
0.192	1.136	0.193321	0.424366
0.192	1.168	0.193321	0.429248
0.192	1.2	0.193321	0.44119
0.224	0.24	0.229195	0.44931
0.224	0.272	0.229195	0.427182
0.224	0.304	0.229195	0.490442
0.224	0.336	0.229195	0.517362
0.224	0.368	0.233181	0.410527
0.224	0.4	0.231188	0.409407
0.224	0.432	0.233181	0.430237
0.224	0.464	0.233181	0.456106
0.224	0.496	0.233181	0.450883
0.224	0.528	0.233181	0.468443
0.224	0.56	0.23916	0.479176
0.224	0.592	0.23916	0.470361
0.224	0.624	0.23916	0.484625
0.224	0.656	0.23916	0.492879
0.224	0.688	0.241153	0.499263
0.224	0.72	0.241153	0.501057
0.224	0.752	0.241153	0.507586
0.224	0.784	0.241153	0.511909
0.224	0.816	0.241153	0.510917
0.224	0.848	0.241153	0.518062
0.224	0.88	0.241153	0.527011
0.224	0.912	0.241153	0.532057
0.224	0.944	0.241153	0.539697
0.224	0.976	0.241153	0.54232
0.224	1.008	0.241153	0.54624
0.224	1.04	0.241153	0.552678
0.224	1.072	0.241153	0.557038
0.224	1.104	0.241153	0.556046
0.224	1.136	0.241153	0.543032
0.224	1.168	0.241153	0.54419
0.224	1.2	0.243146	0.546469
0.256	0.24	0.263076	0.448588
0.256	0.272	0.261083	0.450028
0.256	0.304	0.261083	0.465449
0.256	0.336	0.261083	0.47476
0.256	0.368	0.123566	0.0340789
0.256	0.4	0.129545	0.0354569
0.256	0.432	0.131538	0.0437452
0.256	0.464	0.131538	0.0465269
0.256	0.496	0.133531	0.0535514
0.256	0.528	0.131538	0.0599622
0.256	0.56	0.131538	0.0714427
0.256	0.592	0.131538	0.0773915
0.256	0.624	0.131538	0.0789703
0.256	0.656	0.131538	0.0794361
0.256	0.688	0.131538	0.0763395
0.256	0.72	0.129545	0.0819094
0.256	0.752	0.129545	0.0814438
0.256	0.784	0.129545	0.0798782
0.256	0.816	0.129545	0.0848192
0.256	0.848	0.129545	0.0824486
0.256	0.88	0.127552	0.0820743
0.256	0.912	0.127552	0.0842541
0.256	0.944	0.127552	0.0831091
0.256	0.976	0.127552	0.0816966
0.256	1.008	0.127552	0.0816342
0.256	1.04	0.127552	0.0833422
0.256	1.072	0.127552	0.0816094
0.256	1.104	0.127552	0.0815746
0.256	1.136	0.125559	0.0863602
0.256	1.168	0.125559	0.0850432
0.256	1.2	0.125559	0.0844576
0.288	0.24	0.284998	0.235154
0.288	0.272	0.284998	0.238524
0.288	0.304	0.284998	0.216272
0.288	0.336	0.283006	0.234309
0.288	0.368	0.283006	0.247989
0.288	0.4	0.281013	0.256631
0.288	0.432	0.111608	0.0219739
0.288	0.464	0.27902	0.265112
0.288	0.496	0.111608	0.0233857
0.288	0.528	0.113601	0.0246804
0.288	0.56	0.113601	0.0241927
0.288	0.592	0.111608	0.0261543
0.288	0.624	0.113601	0.0270444
0.288	0.656	0.113601	0.0272316
0.288	0.688	0.113601	0.0267853
0.288	0.72	0.115594	0.0302518
0.288	0.752	0.115594	0.0300446
0.288	0.784	0.113601	0.02948
0.288	0.816	0.115594	0.0323853
0.288	0.848	0.113601	0.0301796
0.288	0.88	0.117587	0.0298076
0.288	0.912	0.11958	0.0324872
0.288	0.944	0.11958	0.0323129
0.288	0.976	0.11958	0.0309479
0.288	1.008	0.121573	0.0307167
0.288	1.04	0.123566	0.0313438
0.288	1.072	0.123566	0.0291093
0.288	1.104	0.123566	0.0292972
0.288	1.136	0.121573	0.0298556
0.288	1.168	0.123566	0.0296495
0.288	1.2	0.123566	0.0306114
0.32	0.24	0.185349	0.0116344
0.32	0.272	0.185349	0.0078788
0.32	0.304	0.187342	0.00611205
0.32	0.336	0.296956	0.10863
0.32	0.368	0.302935	0.212409
0.32	0.4	0.294963	0.213049
0.32	0.432	0.29297	0.209196
0.32	0.464	0.288984	0.205543
0.32	0.496	0.288984	0.204156
0.32	0.528	0.288984	0.0992204
0.32	0.56	0.286991	0.100456
0.32	0.592	0.288984	0.100449
0.32	0.624	0.286991	0.106817
0.32	0.656	0.286991	0.111177
0.32	0.688	0.284998	0.118897
0.32	0.72	0.284998	0.114843
0.32	0.752	0.284998	0.119503
0.32	0.784	0.283006	0.122482
0.32	0.816	0.283006	0.118606
0.32	0.848	0.284998	0.12235
0.32	0.88	0.284998	0.125628
0.32	0.912	0.284998	0.12335
0.32	0.944	0.284998	0.124496
0.32	0.976	0.283006	0.125279
0.32	1.008	0.283006	0.123357
0.32	1.04	0.281013	0.119896
0.32	1.072	0.281013	0.117966
0.32	1.104	0.281013	0.116585
0.32	1.136	0.281013	0.121834
0.32	1.168	0.27902	0.126873
0.32	1.2	0.27902	0.130258
