# Supplementary material for: Structural Repetition Detector for multi-scale quantitative mapping of molecular complexes through microscopy
Source: Nat Commun. 2025 Jul 1;16:5767. doi: 10.1038/s41467-025-60709-1 (PMC12219329; doi:10.1038/s41467-025-60709-1)
Supplement: Supplementary file 6 — Source Data [file 41467_2025_60709_MOESM6_ESM.zip › Source Data/Supplementary Figure 8 - Autocorrelations for heatmaps/SWIN/0010.xlsx]

## Sheet: Sheet1
Spacing (µm)	Height (µm)	First Harmonic Position (µm)	First Harmonic Relative Amplitude
0.096	0.24	0.0936708	0.370081
0.096	0.272	0.0936708	0.346365
0.096	0.304	0.0936708	0.373302
0.096	0.336	0.0936708	0.454625
0.096	0.368	0.0936708	0.501222
0.096	0.4	0.0936708	0.47151
0.096	0.432	0.0936708	0.53065
0.096	0.464	0.0936708	0.547147
0.096	0.496	0.0936708	0.508093
0.096	0.528	0.0936708	0.525196
0.096	0.56	0.0936708	0.544979
0.096	0.592	0.0936708	0.504272
0.096	0.624	0.0936708	0.523998
0.096	0.656	0.0936708	0.54597
0.096	0.688	0.0936708	0.557228
0.096	0.72	0.0936708	0.493561
0.096	0.752	0.0936708	0.507195
0.096	0.784	0.0936708	0.52529
0.096	0.816	0.0936708	0.46092
0.096	0.848	0.0936708	0.479716
0.096	0.88	0.0936708	0.484116
0.096	0.912	0.0936708	0.426773
0.096	0.944	0.0936708	0.440604
0.096	0.976	0.0936708	0.456733
0.096	1.008	0.0936708	0.467693
0.096	1.04	0.0936708	0.411762
0.096	1.072	0.0936708	0.416596
0.096	1.104	0.0936708	0.436688
0.096	1.136	0.0936708	0.38672
0.096	1.168	0.0936708	0.402407
0.096	1.2	0.0936708	0.416143
0.128	0.24	0.129545	0.316588
0.128	0.272	0.129545	0.29821
0.128	0.304	0.129545	0.317965
0.128	0.336	0.129545	0.345446
0.128	0.368	0.127552	0.382065
0.128	0.4	0.129545	0.376747
0.128	0.432	0.129545	0.416175
0.128	0.464	0.129545	0.457777
0.128	0.496	0.129545	0.46232
0.128	0.528	0.129545	0.495646
0.128	0.56	0.129545	0.530021
0.128	0.592	0.129545	0.534248
0.128	0.624	0.129545	0.561752
0.128	0.656	0.129545	0.579489
0.128	0.688	0.131538	0.603681
0.128	0.72	0.131538	0.586083
0.128	0.752	0.131538	0.60199
0.128	0.784	0.131538	0.615174
0.128	0.816	0.133531	0.587409
0.128	0.848	0.133531	0.598236
0.128	0.88	0.133531	0.601004
0.128	0.912	0.133531	0.565863
0.128	0.944	0.133531	0.571473
0.128	0.976	0.133531	0.575863
0.128	1.008	0.133531	0.578496
0.128	1.04	0.133531	0.535086
0.128	1.072	0.133531	0.533569
0.128	1.104	0.133531	0.529437
0.128	1.136	0.133531	0.490766
0.128	1.168	0.133531	0.492773
0.128	1.2	0.133531	0.489063
0.16	0.24	0.165419	0.613663
0.16	0.272	0.165419	0.594421
0.16	0.304	0.165419	0.641821
0.16	0.336	0.165419	0.682747
0.16	0.368	0.165419	0.710592
0.16	0.4	0.165419	0.700923
0.16	0.432	0.165419	0.715543
0.16	0.464	0.165419	0.725605
0.16	0.496	0.165419	0.717284
0.16	0.528	0.165419	0.728206
0.16	0.56	0.165419	0.738094
0.16	0.592	0.165419	0.733104
0.16	0.624	0.165419	0.739494
0.16	0.656	0.165419	0.744472
0.16	0.688	0.165419	0.748365
0.16	0.72	0.163426	0.741158
0.16	0.752	0.163426	0.746741
0.16	0.784	0.163426	0.749837
0.16	0.816	0.163426	0.7408
0.16	0.848	0.163426	0.743484
0.16	0.88	0.163426	0.744314
0.16	0.912	0.163426	0.735841
0.16	0.944	0.163426	0.737987
0.16	0.976	0.163426	0.74095
0.16	1.008	0.163426	0.739108
0.16	1.04	0.163426	0.734992
0.16	1.072	0.163426	0.737766
0.16	1.104	0.163426	0.739172
0.16	1.136	0.163426	0.733844
0.16	1.168	0.163426	0.736501
0.16	1.2	0.163426	0.737036
0.192	0.24	0.187342	0.439786
0.192	0.272	0.187342	0.415758
0.192	0.304	0.187342	0.43817
0.192	0.336	0.185349	0.502476
0.192	0.368	0.185349	0.526398
0.192	0.4	0.185349	0.505644
0.192	0.432	0.185349	0.540164
0.192	0.464	0.185349	0.543776
0.192	0.496	0.185349	0.531867
0.192	0.528	0.185349	0.550089
0.192	0.56	0.185349	0.571827
0.192	0.592	0.185349	0.562852
0.192	0.624	0.185349	0.580388
0.192	0.656	0.185349	0.602343
0.192	0.688	0.185349	0.60676
0.192	0.72	0.185349	0.6022
0.192	0.752	0.185349	0.615886
0.192	0.784	0.185349	0.622393
0.192	0.816	0.185349	0.623601
0.192	0.848	0.185349	0.63641
0.192	0.88	0.185349	0.641991
0.192	0.912	0.185349	0.640725
0.192	0.944	0.183356	0.65159
0.192	0.976	0.183356	0.657195
0.192	1.008	0.183356	0.668338
0.192	1.04	0.183356	0.665692
0.192	1.072	0.183356	0.674662
0.192	1.104	0.183356	0.678843
0.192	1.136	0.183356	0.675255
0.192	1.168	0.183356	0.680385
0.192	1.2	0.183356	0.684681
0.224	0.24	0.223216	0.473857
0.224	0.272	0.223216	0.417327
0.224	0.304	0.223216	0.448714
0.224	0.336	0.223216	0.452194
0.224	0.368	0.223216	0.452199
0.224	0.4	0.223216	0.424508
0.224	0.432	0.223216	0.414931
0.224	0.464	0.223216	0.422768
0.224	0.496	0.223216	0.383996
0.224	0.528	0.221223	0.388303
0.224	0.56	0.223216	0.403613
0.224	0.592	0.223216	0.398354
0.224	0.624	0.223216	0.411171
0.224	0.656	0.223216	0.415939
0.224	0.688	0.223216	0.425519
0.224	0.72	0.223216	0.423865
0.224	0.752	0.223216	0.448347
0.224	0.784	0.223216	0.443427
0.224	0.816	0.223216	0.459427
0.224	0.848	0.223216	0.459727
0.224	0.88	0.223216	0.470239
0.224	0.912	0.223216	0.461921
0.224	0.944	0.223216	0.458042
0.224	0.976	0.223216	0.472425
0.224	1.008	0.223216	0.475542
0.224	1.04	0.223216	0.474851
0.224	1.072	0.225209	0.483428
0.224	1.104	0.225209	0.486142
0.224	1.136	0.225209	0.483992
0.224	1.168	0.225209	0.485467
0.224	1.2	0.225209	0.483147
0.256	0.24	0.25909	0.393323
0.256	0.272	0.257097	0.375942
0.256	0.304	0.257097	0.396546
0.256	0.336	0.257097	0.383321
0.256	0.368	0.257097	0.377926
0.256	0.4	0.257097	0.364259
0.256	0.432	0.257097	0.358162
0.256	0.464	0.257097	0.351824
0.256	0.496	0.255104	0.336929
0.256	0.528	0.257097	0.327999
0.256	0.56	0.255104	0.348909
0.256	0.592	0.255104	0.330441
0.256	0.624	0.255104	0.326197
0.256	0.656	0.255104	0.336628
0.256	0.688	0.255104	0.36008
0.256	0.72	0.255104	0.339961
0.256	0.752	0.255104	0.35646
0.256	0.784	0.255104	0.368918
0.256	0.816	0.255104	0.349808
0.256	0.848	0.255104	0.355432
0.256	0.88	0.255104	0.36472
0.256	0.912	0.255104	0.354093
0.256	0.944	0.253111	0.354665
0.256	0.976	0.253111	0.360383
0.256	1.008	0.255104	0.352188
0.256	1.04	0.255104	0.357591
0.256	1.072	0.255104	0.35907
0.256	1.104	0.255104	0.360432
0.256	1.136	0.255104	0.353527
0.256	1.168	0.255104	0.357815
0.256	1.2	0.255104	0.35432
0.288	0.24	0.217237	0.0741104
0.288	0.272	0.27902	0.158703
0.288	0.304	0.213251	0.0654399
0.288	0.336	0.281013	0.210863
0.288	0.368	0.283006	0.140195
0.288	0.4	0.283006	0.136119
0.288	0.432	0.281013	0.208215
0.288	0.464	0.17937	0.060363
0.288	0.496	0.17937	0.0622362
0.288	0.528	0.17937	0.061818
0.288	0.56	0.17937	0.0702753
0.288	0.592	0.177377	0.0729126
0.288	0.624	0.177377	0.070328
0.288	0.656	0.177377	0.0828918
0.288	0.688	0.177377	0.0890693
0.288	0.72	0.177377	0.0814422
0.288	0.752	0.177377	0.085957
0.288	0.784	0.177377	0.0925468
0.288	0.816	0.17937	0.0848872
0.288	0.848	0.177377	0.088315
0.288	0.88	0.177377	0.0917227
0.288	0.912	0.17937	0.0855789
0.288	0.944	0.177377	0.0913068
0.288	0.976	0.177377	0.0933217
0.288	1.008	0.177377	0.0888776
0.288	1.04	0.17937	0.0895523
0.288	1.072	0.177377	0.0912778
0.288	1.104	0.17937	0.0861257
0.288	1.136	0.17937	0.0866922
0.288	1.168	0.17937	0.0885941
0.288	1.2	0.17937	0.0846597
0.32	0.24	0.177377	0.137317
0.32	0.272	0.177377	0.13668
0.32	0.304	0.177377	0.136152
0.32	0.336	0.175384	0.140333
0.32	0.368	0.173391	0.144808
0.32	0.4	0.175384	0.14563
0.32	0.432	0.173391	0.1563
0.32	0.464	0.173391	0.160819
0.32	0.496	0.173391	0.161976
0.32	0.528	0.173391	0.166937
0.32	0.56	0.173391	0.164874
0.32	0.592	0.173391	0.164723
0.32	0.624	0.173391	0.167053
0.32	0.656	0.173391	0.172075
0.32	0.688	0.173391	0.170682
0.32	0.72	0.173391	0.173795
0.32	0.752	0.173391	0.17206
0.32	0.784	0.173391	0.172654
0.32	0.816	0.173391	0.175664
0.32	0.848	0.173391	0.173674
0.32	0.88	0.173391	0.173029
0.32	0.912	0.173391	0.176003
0.32	0.944	0.173391	0.179841
0.32	0.976	0.173391	0.178529
0.32	1.008	0.171398	0.177662
0.32	1.04	0.171398	0.179516
0.32	1.072	0.171398	0.177604
0.32	1.104	0.171398	0.175853
0.32	1.136	0.171398	0.176574
0.32	1.168	0.171398	0.176989
0.32	1.2	0.171398	0.17806
