# Supplementary material for: Structural Repetition Detector for multi-scale quantitative mapping of molecular complexes through microscopy
Source: Nat Commun. 2025 Jul 1;16:5767. doi: 10.1038/s41467-025-60709-1 (PMC12219329; doi:10.1038/s41467-025-60709-1)
Supplement: Supplementary file 6 — Source Data [file 41467_2025_60709_MOESM6_ESM.zip › Source Data/Supplementary Figure 8 - Autocorrelations for heatmaps/SWIN/0011.xlsx]

## Sheet: Sheet1
Spacing (µm)	Height (µm)	First Harmonic Position (µm)	First Harmonic Relative Amplitude
0.096	0.24	0.0478319	0.0162062
0.096	0.272	0.0956638	0.235564
0.096	0.304	0.0956638	0.251039
0.096	0.336	0.0956638	0.280807
0.096	0.368	0.0956638	0.323668
0.096	0.4	0.0956638	0.329967
0.096	0.432	0.0956638	0.380817
0.096	0.464	0.0956638	0.394571
0.096	0.496	0.0956638	0.36436
0.096	0.528	0.0956638	0.376729
0.096	0.56	0.0956638	0.398764
0.096	0.592	0.0956638	0.363543
0.096	0.624	0.0956638	0.37819
0.096	0.656	0.0956638	0.390799
0.096	0.688	0.0956638	0.402236
0.096	0.72	0.0956638	0.363109
0.096	0.752	0.0956638	0.382672
0.096	0.784	0.0956638	0.40379
0.096	0.816	0.0956638	0.377007
0.096	0.848	0.0956638	0.406559
0.096	0.88	0.0956638	0.425789
0.096	0.912	0.0956638	0.403029
0.096	0.944	0.0956638	0.421646
0.096	0.976	0.0956638	0.440894
0.096	1.008	0.0956638	0.459848
0.096	1.04	0.0956638	0.427505
0.096	1.072	0.0956638	0.434223
0.096	1.104	0.0956638	0.446259
0.096	1.136	0.0956638	0.415396
0.096	1.168	0.0956638	0.425113
0.096	1.2	0.0956638	0.434833
0.128	0.24	0.127552	0.349529
0.128	0.272	0.125559	0.369193
0.128	0.304	0.127552	0.410986
0.128	0.336	0.127552	0.424647
0.128	0.368	0.127552	0.441116
0.128	0.4	0.127552	0.442527
0.128	0.432	0.127552	0.44958
0.128	0.464	0.127552	0.457762
0.128	0.496	0.127552	0.45587
0.128	0.528	0.127552	0.467627
0.128	0.56	0.125559	0.489159
0.128	0.592	0.125559	0.482837
0.128	0.624	0.125559	0.491111
0.128	0.656	0.125559	0.498208
0.128	0.688	0.125559	0.501981
0.128	0.72	0.125559	0.487544
0.128	0.752	0.125559	0.494427
0.128	0.784	0.125559	0.503455
0.128	0.816	0.125559	0.485734
0.128	0.848	0.125559	0.50287
0.128	0.88	0.125559	0.517482
0.128	0.912	0.125559	0.500163
0.128	0.944	0.125559	0.5164
0.128	0.976	0.125559	0.531588
0.128	1.008	0.125559	0.538258
0.128	1.04	0.125559	0.526043
0.128	1.072	0.125559	0.538887
0.128	1.104	0.125559	0.538092
0.128	1.136	0.125559	0.529584
0.128	1.168	0.125559	0.537235
0.128	1.2	0.125559	0.54218
0.16	0.24	0.163426	0.316684
0.16	0.272	0.161433	0.320968
0.16	0.304	0.163426	0.324126
0.16	0.336	0.163426	0.334344
0.16	0.368	0.163426	0.35
0.16	0.4	0.163426	0.341949
0.16	0.432	0.163426	0.348567
0.16	0.464	0.163426	0.341921
0.16	0.496	0.163426	0.32125
0.16	0.528	0.163426	0.324749
0.16	0.56	0.163426	0.331646
0.16	0.592	0.163426	0.339235
0.16	0.624	0.163426	0.351184
0.16	0.656	0.163426	0.355695
0.16	0.688	0.163426	0.358954
0.16	0.72	0.163426	0.346126
0.16	0.752	0.163426	0.337794
0.16	0.784	0.163426	0.335926
0.16	0.816	0.163426	0.326462
0.16	0.848	0.161433	0.327794
0.16	0.88	0.161433	0.337417
0.16	0.912	0.161433	0.335837
0.16	0.944	0.161433	0.328266
0.16	0.976	0.161433	0.325752
0.16	1.008	0.161433	0.331093
0.16	1.04	0.161433	0.338405
0.16	1.072	0.15944	0.343436
0.16	1.104	0.15944	0.344607
0.16	1.136	0.15944	0.352441
0.16	1.168	0.15944	0.360085
0.16	1.2	0.15944	0.364835
0.192	0.24	0.191328	0.221341
0.192	0.272	0.191328	0.211804
0.192	0.304	0.191328	0.215776
0.192	0.336	0.189335	0.23757
0.192	0.368	0.189335	0.243063
0.192	0.4	0.191328	0.241028
0.192	0.432	0.189335	0.257086
0.192	0.464	0.191328	0.265866
0.192	0.496	0.191328	0.264892
0.192	0.528	0.191328	0.269874
0.192	0.56	0.191328	0.28318
0.192	0.592	0.191328	0.283982
0.192	0.624	0.191328	0.296251
0.192	0.656	0.0817129	0.0432599
0.192	0.688	0.0817129	0.0446157
0.192	0.72	0.0817129	0.0429878
0.192	0.752	0.0817129	0.0441511
0.192	0.784	0.0817129	0.045606
0.192	0.816	0.0817129	0.0442843
0.192	0.848	0.0817129	0.0429867
0.192	0.88	0.0817129	0.0425533
0.192	0.912	0.0817129	0.040547
0.192	0.944	0.0817129	0.0399937
0.192	0.976	0.0817129	0.0413231
0.192	1.008	0.0797199	0.0423685
0.192	1.04	0.193321	0.326428
0.192	1.072	0.193321	0.338388
0.192	1.104	0.193321	0.342957
0.192	1.136	0.193321	0.354129
0.192	1.168	0.193321	0.365412
0.192	1.2	0.193321	0.37334
0.224	0.24	0.229195	0.363285
0.224	0.272	0.227202	0.348562
0.224	0.304	0.227202	0.398038
0.224	0.336	0.227202	0.431216
0.224	0.368	0.227202	0.446075
0.224	0.4	0.227202	0.437599
0.224	0.432	0.227202	0.449874
0.224	0.464	0.227202	0.480592
0.224	0.496	0.227202	0.461923
0.224	0.528	0.227202	0.463303
0.224	0.56	0.227202	0.470512
0.224	0.592	0.227202	0.461309
0.224	0.624	0.227202	0.474979
0.224	0.656	0.227202	0.478935
0.224	0.688	0.225209	0.48163
0.224	0.72	0.225209	0.423262
0.224	0.752	0.225209	0.427464
0.224	0.784	0.225209	0.42406
0.224	0.816	0.225209	0.426532
0.224	0.848	0.225209	0.430198
0.224	0.88	0.225209	0.439686
0.224	0.912	0.225209	0.437124
0.224	0.944	0.225209	0.44225
0.224	0.976	0.225209	0.452278
0.224	1.008	0.225209	0.462607
0.224	1.04	0.225209	0.463372
0.224	1.072	0.225209	0.471234
0.224	1.104	0.225209	0.476814
0.224	1.136	0.225209	0.478511
0.224	1.168	0.225209	0.476852
0.224	1.2	0.225209	0.482148
0.256	0.24	0.261083	0.396252
0.256	0.272	0.25909	0.373464
0.256	0.304	0.25909	0.441248
0.256	0.336	0.25909	0.457255
0.256	0.368	0.25909	0.472799
0.256	0.4	0.25909	0.477574
0.256	0.432	0.25909	0.493785
0.256	0.464	0.25909	0.513761
0.256	0.496	0.25909	0.519172
0.256	0.528	0.25909	0.527579
0.256	0.56	0.25909	0.51892
0.256	0.592	0.25909	0.519058
0.256	0.624	0.25909	0.511026
0.256	0.656	0.25909	0.510954
0.256	0.688	0.25909	0.50651
0.256	0.72	0.25909	0.511765
0.256	0.752	0.25909	0.512414
0.256	0.784	0.25909	0.514339
0.256	0.816	0.261083	0.521369
0.256	0.848	0.25909	0.521205
0.256	0.88	0.25909	0.520705
0.256	0.912	0.261083	0.518756
0.256	0.944	0.25909	0.516416
0.256	0.976	0.261083	0.507767
0.256	1.008	0.261083	0.503151
0.256	1.04	0.261083	0.505144
0.256	1.072	0.261083	0.506037
0.256	1.104	0.263076	0.497558
0.256	1.136	0.263076	0.501898
0.256	1.168	0.263076	0.490308
0.256	1.2	0.265069	0.489842
0.288	0.24	0.149475	0.0171483
0.288	0.272	0.147482	0.0170964
0.288	0.304	0.147482	0.0138425
0.288	0.336	0.149475	0.00795321
0.288	0.368	0.290977	0.379899
0.288	0.4	0.29297	0.380555
0.288	0.432	0.290977	0.389204
0.288	0.464	0.290977	0.391579
0.288	0.496	0.288984	0.372927
0.288	0.528	0.288984	0.383665
0.288	0.56	0.288984	0.376865
0.288	0.592	0.288984	0.377906
0.288	0.624	0.286991	0.382419
0.288	0.656	0.288984	0.371595
0.288	0.688	0.288984	0.374479
0.288	0.72	0.288984	0.385797
0.288	0.752	0.288984	0.379963
0.288	0.784	0.288984	0.386337
0.288	0.816	0.286991	0.397695
0.288	0.848	0.288984	0.395024
0.288	0.88	0.288984	0.390965
0.288	0.912	0.286991	0.403563
0.288	0.944	0.286991	0.381176
0.288	0.976	0.288984	0.378743
0.288	1.008	0.288984	0.385562
0.288	1.04	0.288984	0.388347
0.288	1.072	0.288984	0.387988
0.288	1.104	0.288984	0.399298
0.288	1.136	0.288984	0.40204
0.288	1.168	0.288984	0.399622
0.288	1.2	0.288984	0.404713
0.32	0.24	0.153461	0.0115382
0.32	0.272	0.153461	0.0125776
0.32	0.304	0.3129	0.271126
0.32	0.336	0.153461	0.00695012
0.32	0.368	0.3129	0.295086
0.32	0.4	0.3129	0.299708
0.32	0.432	0.3129	0.303182
0.32	0.464	0.310907	0.315153
0.32	0.496	0.310907	0.310626
0.32	0.528	0.310907	0.31313
0.32	0.56	0.310907	0.31747
0.32	0.592	0.310907	0.31319
0.32	0.624	0.310907	0.310056
0.32	0.656	0.310907	0.307072
0.32	0.688	0.310907	0.302441
0.32	0.72	0.310907	0.302552
0.32	0.752	0.310907	0.288492
0.32	0.784	0.310907	0.29672
0.32	0.816	0.310907	0.29255
0.32	0.848	0.310907	0.288842
0.32	0.88	0.308914	0.281683
0.32	0.912	0.308914	0.283879
0.32	0.944	0.306921	0.282033
0.32	0.976	0.306921	0.279761
0.32	1.008	0.306921	0.282675
0.32	1.04	0.306921	0.283624
0.32	1.072	0.306921	0.287237
0.32	1.104	0.306921	0.295165
0.32	1.136	0.306921	0.295647
0.32	1.168	0.304928	0.296374
0.32	1.2	0.304928	0.296536
