# Supplementary material for: Structural Repetition Detector for multi-scale quantitative mapping of molecular complexes through microscopy
Source: Nat Commun. 2025 Jul 1;16:5767. doi: 10.1038/s41467-025-60709-1 (PMC12219329; doi:10.1038/s41467-025-60709-1)
Supplement: Supplementary file 6 — Source Data [file 41467_2025_60709_MOESM6_ESM.zip › Source Data/Supplementary Figure 8 - Autocorrelations for heatmaps/SWIN/0007.xlsx]

## Sheet: Sheet1
Spacing (µm)	Height (µm)	First Harmonic Position (µm)	First Harmonic Relative Amplitude
0.096	0.24	0.0976568	0.491603
0.096	0.272	0.0976568	0.429963
0.096	0.304	0.0976568	0.434331
0.096	0.336	0.0976568	0.465916
0.096	0.368	0.0976568	0.499166
0.096	0.4	0.0976568	0.447122
0.096	0.432	0.0976568	0.498875
0.096	0.464	0.0976568	0.538342
0.096	0.496	0.0976568	0.494584
0.096	0.528	0.0976568	0.536948
0.096	0.56	0.0956638	0.573532
0.096	0.592	0.0956638	0.543822
0.096	0.624	0.0956638	0.580688
0.096	0.656	0.0956638	0.605268
0.096	0.688	0.0956638	0.620868
0.096	0.72	0.0956638	0.584716
0.096	0.752	0.0956638	0.595158
0.096	0.784	0.0956638	0.608709
0.096	0.816	0.0956638	0.570865
0.096	0.848	0.0956638	0.59451
0.096	0.88	0.0976568	0.606219
0.096	0.912	0.0976568	0.568383
0.096	0.944	0.0976568	0.584029
0.096	0.976	0.0976568	0.597918
0.096	1.008	0.0976568	0.606764
0.096	1.04	0.0976568	0.564899
0.096	1.072	0.0976568	0.569107
0.096	1.104	0.0976568	0.581049
0.096	1.136	0.0976568	0.540865
0.096	1.168	0.0976568	0.551783
0.096	1.2	0.0976568	0.561456
0.128	0.24	0.127552	0.561752
0.128	0.272	0.127552	0.602473
0.128	0.304	0.127552	0.643583
0.128	0.336	0.127552	0.693614
0.128	0.368	0.125559	0.720272
0.128	0.4	0.125559	0.71695
0.128	0.432	0.125559	0.752167
0.128	0.464	0.125559	0.761345
0.128	0.496	0.125559	0.752435
0.128	0.528	0.125559	0.755386
0.128	0.56	0.125559	0.770007
0.128	0.592	0.125559	0.760412
0.128	0.624	0.125559	0.767273
0.128	0.656	0.125559	0.776718
0.128	0.688	0.125559	0.78163
0.128	0.72	0.127552	0.767522
0.128	0.752	0.125559	0.774261
0.128	0.784	0.125559	0.778079
0.128	0.816	0.127552	0.758588
0.128	0.848	0.127552	0.764292
0.128	0.88	0.125559	0.764117
0.128	0.912	0.127552	0.744016
0.128	0.944	0.125559	0.750541
0.128	0.976	0.125559	0.757437
0.128	1.008	0.125559	0.757286
0.128	1.04	0.125559	0.736069
0.128	1.072	0.125559	0.742523
0.128	1.104	0.125559	0.742064
0.128	1.136	0.125559	0.72325
0.128	1.168	0.125559	0.727761
0.128	1.2	0.125559	0.727999
0.16	0.24	0.15944	0.571469
0.16	0.272	0.15944	0.575409
0.16	0.304	0.15944	0.608676
0.16	0.336	0.15944	0.644673
0.16	0.368	0.15944	0.661072
0.16	0.4	0.15944	0.657409
0.16	0.432	0.15944	0.676371
0.16	0.464	0.161433	0.721577
0.16	0.496	0.161433	0.719119
0.16	0.528	0.161433	0.737409
0.16	0.56	0.161433	0.751037
0.16	0.592	0.161433	0.745799
0.16	0.624	0.161433	0.753457
0.16	0.656	0.161433	0.759228
0.16	0.688	0.161433	0.759863
0.16	0.72	0.161433	0.752944
0.16	0.752	0.161433	0.75808
0.16	0.784	0.161433	0.763406
0.16	0.816	0.161433	0.76017
0.16	0.848	0.161433	0.761999
0.16	0.88	0.161433	0.76397
0.16	0.912	0.161433	0.749407
0.16	0.944	0.161433	0.751298
0.16	0.976	0.161433	0.752841
0.16	1.008	0.161433	0.756223
0.16	1.04	0.161433	0.749441
0.16	1.072	0.161433	0.751911
0.16	1.104	0.161433	0.754912
0.16	1.136	0.161433	0.74892
0.16	1.168	0.161433	0.752638
0.16	1.2	0.161433	0.756165
0.192	0.24	0.191328	0.450052
0.192	0.272	0.191328	0.43987
0.192	0.304	0.191328	0.463377
0.192	0.336	0.189335	0.493781
0.192	0.368	0.191328	0.502851
0.192	0.4	0.191328	0.491545
0.192	0.432	0.191328	0.512353
0.192	0.464	0.191328	0.52559
0.192	0.496	0.191328	0.514871
0.192	0.528	0.191328	0.531576
0.192	0.56	0.191328	0.548572
0.192	0.592	0.191328	0.551522
0.192	0.624	0.191328	0.565204
0.192	0.656	0.191328	0.577978
0.192	0.688	0.191328	0.589314
0.192	0.72	0.191328	0.594074
0.192	0.752	0.191328	0.603538
0.192	0.784	0.191328	0.602757
0.192	0.816	0.191328	0.598073
0.192	0.848	0.191328	0.599765
0.192	0.88	0.191328	0.593286
0.192	0.912	0.193321	0.563907
0.192	0.944	0.193321	0.564432
0.192	0.976	0.191328	0.563241
0.192	1.008	0.191328	0.56382
0.192	1.04	0.191328	0.559711
0.192	1.072	0.191328	0.559466
0.192	1.104	0.191328	0.557619
0.192	1.136	0.191328	0.55527
0.192	1.168	0.191328	0.555836
0.192	1.2	0.191328	0.558649
0.224	0.24	0.21923	0.354928
0.224	0.272	0.0936708	0.0397089
0.224	0.304	0.0996498	0.0582772
0.224	0.336	0.103636	0.0851336
0.224	0.368	0.105629	0.108307
0.224	0.4	0.103636	0.11939
0.224	0.432	0.103636	0.120822
0.224	0.464	0.103636	0.133948
0.224	0.496	0.103636	0.12754
0.224	0.528	0.101643	0.119987
0.224	0.56	0.101643	0.107525
0.224	0.592	0.101643	0.0933037
0.224	0.624	0.103636	0.0773598
0.224	0.656	0.103636	0.0727745
0.224	0.688	0.105629	0.0729704
0.224	0.72	0.105629	0.0704293
0.224	0.752	0.105629	0.0687449
0.224	0.784	0.105629	0.0679964
0.224	0.816	0.107622	0.065317
0.224	0.848	0.107622	0.0695587
0.224	0.88	0.107622	0.0699828
0.224	0.912	0.107622	0.0796503
0.224	0.944	0.107622	0.0820091
0.224	0.976	0.109615	0.0798409
0.224	1.008	0.109615	0.0809146
0.224	1.04	0.109615	0.0785976
0.224	1.072	0.109615	0.0783682
0.224	1.104	0.109615	0.0767448
0.224	1.136	0.109615	0.0763116
0.224	1.168	0.109615	0.0742646
0.224	1.2	0.111608	0.0752752
0.256	0.24	0.143496	0.0349166
0.256	0.272	0.135524	0.0531234
0.256	0.304	0.137517	0.0881597
0.256	0.336	0.135524	0.142798
0.256	0.368	0.133531	0.159548
0.256	0.4	0.131538	0.167883
0.256	0.432	0.133531	0.160688
0.256	0.464	0.133531	0.154127
0.256	0.496	0.131538	0.143801
0.256	0.528	0.133531	0.126674
0.256	0.56	0.133531	0.112666
0.256	0.592	0.133531	0.109507
0.256	0.624	0.135524	0.092536
0.256	0.656	0.137517	0.0756078
0.256	0.688	0.137517	0.0672579
0.256	0.72	0.143496	0.0540946
0.256	0.752	0.143496	0.0529482
0.256	0.784	0.147482	0.0488455
0.256	0.816	0.149475	0.0488135
0.256	0.848	0.147482	0.046925
0.256	0.88	0.141503	0.0528792
0.256	0.912	0.137517	0.0563856
0.256	0.944	0.135524	0.0625523
0.256	0.976	0.133531	0.0641862
0.256	1.008	0.131538	0.0709303
0.256	1.04	0.131538	0.0712421
0.256	1.072	0.129545	0.0762736
0.256	1.104	0.129545	0.0800286
0.256	1.136	0.129545	0.0842658
0.256	1.168	0.129545	0.0855195
0.256	1.2	0.129545	0.0904513
0.288	0.24	0.193321	0.0838092
0.288	0.272	0.175384	0.10145
0.288	0.304	0.169405	0.133964
0.288	0.336	0.143496	0.133312
0.288	0.368	0.13951	0.118779
0.288	0.4	0.13951	0.109147
0.288	0.432	0.137517	0.112418
0.288	0.464	0.137517	0.106143
0.288	0.496	0.137517	0.0983004
0.288	0.528	0.135524	0.097809
0.288	0.56	0.135524	0.107789
0.288	0.592	0.137517	0.109648
0.288	0.624	0.137517	0.114128
0.288	0.656	0.137517	0.116518
0.288	0.688	0.137517	0.116842
0.288	0.72	0.137517	0.110756
0.288	0.752	0.137517	0.111226
0.288	0.784	0.141503	0.11919
0.288	0.816	0.141503	0.106162
0.288	0.848	0.141503	0.10749
0.288	0.88	0.141503	0.102954
0.288	0.912	0.141503	0.0950433
0.288	0.944	0.141503	0.0975081
0.288	0.976	0.143496	0.100647
0.288	1.008	0.141503	0.0967279
0.288	1.04	0.141503	0.0912441
0.288	1.072	0.143496	0.0910729
0.288	1.104	0.141503	0.0912924
0.288	1.136	0.141503	0.0886493
0.288	1.168	0.143496	0.0905485
0.288	1.2	0.143496	0.0909617
0.32	0.24	0.191328	0.103134
0.32	0.272	0.181363	0.112452
0.32	0.304	0.17937	0.13779
0.32	0.336	0.153461	0.0813126
0.32	0.368	0.141503	0.076597
0.32	0.4	0.13951	0.0404299
0.32	0.432	0.133531	0.0448055
0.32	0.464	0.131538	0.0494436
0.32	0.496	0.131538	0.0475434
0.32	0.528	0.131538	0.0481749
0.32	0.56	0.133531	0.0582495
0.32	0.592	0.133531	0.0610521
0.32	0.624	0.135524	0.101906
0.32	0.656	0.137517	0.0709869
0.32	0.688	0.137517	0.113556
0.32	0.72	0.137517	0.112204
0.32	0.752	0.137517	0.117434
0.32	0.784	0.145489	0.147073
0.32	0.816	0.145489	0.144407
0.32	0.848	0.147482	0.154395
0.32	0.88	0.147482	0.154425
0.32	0.912	0.147482	0.157221
0.32	0.944	0.147482	0.161362
0.32	0.976	0.147482	0.164256
0.32	1.008	0.147482	0.163155
0.32	1.04	0.147482	0.159967
0.32	1.072	0.149475	0.160601
0.32	1.104	0.147482	0.161309
0.32	1.136	0.149475	0.161231
0.32	1.168	0.149475	0.163749
0.32	1.2	0.151468	0.166266
