# Supplementary material for: Structural Repetition Detector for multi-scale quantitative mapping of molecular complexes through microscopy
Source: Nat Commun. 2025 Jul 1;16:5767. doi: 10.1038/s41467-025-60709-1 (PMC12219329; doi:10.1038/s41467-025-60709-1)
Supplement: Supplementary file 6 — Source Data [file 41467_2025_60709_MOESM6_ESM.zip › Source Data/Supplementary Figure 8 - Autocorrelations for heatmaps/SWIN/0027.xlsx]

## Sheet: Sheet1
Spacing (µm)	Height (µm)	First Harmonic Position (µm)	First Harmonic Relative Amplitude
0.096	0.24	0.0478319	0.0611762
0.096	0.272	0.0478319	0.0393991
0.096	0.304	0.0478319	0.0457315
0.096	0.336	0.0478319	0.0619502
0.096	0.368	0.0478319	0.061946
0.096	0.4	0.0478319	0.0401307
0.096	0.432	0.0478319	0.0442884
0.096	0.464	0.0478319	0.0443392
0.096	0.496	0.0458389	0.0285169
0.096	0.528	0.0458389	0.0326242
0.096	0.56	0.0478319	0.0335241
0.096	0.592	0.0458389	0.021873
0.096	0.624	0.0458389	0.024467
0.096	0.656	0.0478319	0.0315964
0.096	0.688	0.0478319	0.0345806
0.096	0.72	0.0458389	0.0226867
0.096	0.752	0.0458389	0.022704
0.096	0.784	0.0458389	0.0234795
0.096	0.816	0.0976568	0.376598
0.096	0.848	0.0976568	0.388019
0.096	0.88	0.0976568	0.417679
0.096	0.912	0.0976568	0.393242
0.096	0.944	0.0976568	0.415508
0.096	0.976	0.0976568	0.446173
0.096	1.008	0.0976568	0.473395
0.096	1.04	0.0976568	0.463286
0.096	1.072	0.0976568	0.488335
0.096	1.104	0.0976568	0.518533
0.096	1.136	0.0976568	0.509958
0.096	1.168	0.0976568	0.527326
0.096	1.2	0.0976568	0.548336
0.128	0.24	0.129545	0.615532
0.128	0.272	0.129545	0.596521
0.128	0.304	0.129545	0.638547
0.128	0.336	0.129545	0.674501
0.128	0.368	0.129545	0.701864
0.128	0.4	0.129545	0.688085
0.128	0.432	0.129545	0.716156
0.128	0.464	0.129545	0.735951
0.128	0.496	0.129545	0.722073
0.128	0.528	0.129545	0.729874
0.128	0.56	0.129545	0.741467
0.128	0.592	0.129545	0.723692
0.128	0.624	0.129545	0.730804
0.128	0.656	0.129545	0.746986
0.128	0.688	0.129545	0.761398
0.128	0.72	0.129545	0.740426
0.128	0.752	0.129545	0.756463
0.128	0.784	0.129545	0.769786
0.128	0.816	0.129545	0.750633
0.128	0.848	0.129545	0.762337
0.128	0.88	0.129545	0.771581
0.128	0.912	0.129545	0.757908
0.128	0.944	0.129545	0.77138
0.128	0.976	0.129545	0.786739
0.128	1.008	0.129545	0.797681
0.128	1.04	0.129545	0.791137
0.128	1.072	0.129545	0.802178
0.128	1.104	0.129545	0.811492
0.128	1.136	0.129545	0.805793
0.128	1.168	0.129545	0.815044
0.128	1.2	0.129545	0.821916
0.16	0.24	0.161433	0.369159
0.16	0.272	0.161433	0.37125
0.16	0.304	0.161433	0.402954
0.16	0.336	0.161433	0.424101
0.16	0.368	0.161433	0.438871
0.16	0.4	0.161433	0.441713
0.16	0.432	0.161433	0.462599
0.16	0.464	0.161433	0.477091
0.16	0.496	0.161433	0.479075
0.16	0.528	0.161433	0.490399
0.16	0.56	0.161433	0.500141
0.16	0.592	0.161433	0.498929
0.16	0.624	0.161433	0.509602
0.16	0.656	0.161433	0.518415
0.16	0.688	0.15944	0.523676
0.16	0.72	0.161433	0.525361
0.16	0.752	0.161433	0.534589
0.16	0.784	0.15944	0.543733
0.16	0.816	0.161433	0.546621
0.16	0.848	0.161433	0.554516
0.16	0.88	0.15944	0.564211
0.16	0.912	0.161433	0.568586
0.16	0.944	0.15944	0.57346
0.16	0.976	0.15944	0.579223
0.16	1.008	0.15944	0.58338
0.16	1.04	0.15944	0.588419
0.16	1.072	0.15944	0.588945
0.16	1.104	0.15944	0.596098
0.16	1.136	0.15944	0.59629
0.16	1.168	0.157447	0.587746
0.16	1.2	0.157447	0.588058
0.192	0.24	0.191328	0.399241
0.192	0.272	0.191328	0.406427
0.192	0.304	0.191328	0.421631
0.192	0.336	0.191328	0.441493
0.192	0.368	0.191328	0.447927
0.192	0.4	0.191328	0.441049
0.192	0.432	0.191328	0.457693
0.192	0.464	0.191328	0.459804
0.192	0.496	0.191328	0.456126
0.192	0.528	0.191328	0.460231
0.192	0.56	0.191328	0.469873
0.192	0.592	0.191328	0.462662
0.192	0.624	0.191328	0.471144
0.192	0.656	0.191328	0.487172
0.192	0.688	0.191328	0.498713
0.192	0.72	0.191328	0.49213
0.192	0.752	0.191328	0.500095
0.192	0.784	0.191328	0.498618
0.192	0.816	0.191328	0.489759
0.192	0.848	0.191328	0.488984
0.192	0.88	0.191328	0.483468
0.192	0.912	0.191328	0.472303
0.192	0.944	0.191328	0.474753
0.192	0.976	0.191328	0.479135
0.192	1.008	0.191328	0.480782
0.192	1.04	0.191328	0.471158
0.192	1.072	0.191328	0.472452
0.192	1.104	0.191328	0.453566
0.192	1.136	0.191328	0.441858
0.192	1.168	0.191328	0.451545
0.192	1.2	0.191328	0.453466
0.224	0.24	0.223216	0.395527
0.224	0.272	0.221223	0.379201
0.224	0.304	0.221223	0.39998
0.224	0.336	0.221223	0.412705
0.224	0.368	0.221223	0.408325
0.224	0.4	0.221223	0.401888
0.224	0.432	0.221223	0.414055
0.224	0.464	0.221223	0.429002
0.224	0.496	0.221223	0.419604
0.224	0.528	0.221223	0.426652
0.224	0.56	0.223216	0.438264
0.224	0.592	0.223216	0.430315
0.224	0.624	0.223216	0.438898
0.224	0.656	0.223216	0.446891
0.224	0.688	0.223216	0.455511
0.224	0.72	0.223216	0.453893
0.224	0.752	0.223216	0.46216
0.224	0.784	0.223216	0.468452
0.224	0.816	0.223216	0.463762
0.224	0.848	0.225209	0.469658
0.224	0.88	0.225209	0.472872
0.224	0.912	0.225209	0.466856
0.224	0.944	0.225209	0.466352
0.224	0.976	0.225209	0.471516
0.224	1.008	0.227202	0.473115
0.224	1.04	0.225209	0.466318
0.224	1.072	0.227202	0.470788
0.224	1.104	0.227202	0.476656
0.224	1.136	0.227202	0.478435
0.224	1.168	0.227202	0.485733
0.224	1.2	0.229195	0.498799
0.256	0.24	0.137517	0.0727337
0.256	0.272	0.135524	0.072787
0.256	0.304	0.137517	0.0777044
0.256	0.336	0.135524	0.0799674
0.256	0.368	0.137517	0.0883184
0.256	0.4	0.137517	0.0888476
0.256	0.432	0.137517	0.0949459
0.256	0.464	0.137517	0.0936519
0.256	0.496	0.13951	0.086987
0.256	0.528	0.13951	0.084373
0.256	0.56	0.13951	0.0776421
0.256	0.592	0.141503	0.0728862
0.256	0.624	0.141503	0.0693126
0.256	0.656	0.141503	0.0681915
0.256	0.688	0.143496	0.069363
0.256	0.72	0.143496	0.0612548
0.256	0.752	0.143496	0.0616106
0.256	0.784	0.143496	0.0570078
0.256	0.816	0.143496	0.0536456
0.256	0.848	0.143496	0.0502625
0.256	0.88	0.143496	0.0484022
0.256	0.912	0.141503	0.047916
0.256	0.944	0.141503	0.0469966
0.256	0.976	0.141503	0.0476175
0.256	1.008	0.13951	0.0452502
0.256	1.04	0.13951	0.046823
0.256	1.072	0.13951	0.0456154
0.256	1.104	0.137517	0.0484654
0.256	1.136	0.137517	0.049294
0.256	1.168	0.137517	0.0515621
0.256	1.2	0.135524	0.0576085
0.288	0.24	0.141503	0.0866768
0.288	0.272	0.143496	0.0872452
0.288	0.304	0.143496	0.083277
0.288	0.336	0.141503	0.0858966
0.288	0.368	0.141503	0.0965196
0.288	0.4	0.141503	0.093987
0.288	0.432	0.137517	0.106809
0.288	0.464	0.137517	0.115674
0.288	0.496	0.137517	0.119102
0.288	0.528	0.137517	0.125187
0.288	0.56	0.137517	0.126867
0.288	0.592	0.137517	0.128227
0.288	0.624	0.137517	0.129156
0.288	0.656	0.135524	0.138407
0.288	0.688	0.135524	0.13877
0.288	0.72	0.135524	0.137155
0.288	0.752	0.135524	0.137238
0.288	0.784	0.135524	0.136693
0.288	0.816	0.135524	0.134415
0.288	0.848	0.135524	0.132311
0.288	0.88	0.133531	0.130242
0.288	0.912	0.135524	0.131451
0.288	0.944	0.133531	0.131967
0.288	0.976	0.133531	0.130513
0.288	1.008	0.133531	0.122094
0.288	1.04	0.133531	0.123688
0.288	1.072	0.133531	0.12374
0.288	1.104	0.133531	0.125607
0.288	1.136	0.133531	0.123474
0.288	1.168	0.133531	0.120133
0.288	1.2	0.133531	0.124969
0.32	0.24	0.151468	0.100452
0.32	0.272	0.151468	0.103004
0.32	0.304	0.151468	0.101693
0.32	0.336	0.149475	0.10339
0.32	0.368	0.149475	0.106819
0.32	0.4	0.151468	0.103489
0.32	0.432	0.149475	0.101416
0.32	0.464	0.147482	0.105416
0.32	0.496	0.147482	0.110447
0.32	0.528	0.145489	0.114947
0.32	0.56	0.143496	0.117803
0.32	0.592	0.145489	0.123954
0.32	0.624	0.143496	0.12549
0.32	0.656	0.141503	0.131204
0.32	0.688	0.141503	0.131467
0.32	0.72	0.141503	0.134175
0.32	0.752	0.141503	0.13341
0.32	0.784	0.13951	0.133098
0.32	0.816	0.13951	0.135525
0.32	0.848	0.13951	0.131475
0.32	0.88	0.13951	0.128992
0.32	0.912	0.13951	0.131857
0.32	0.944	0.13951	0.130399
0.32	0.976	0.137517	0.126128
0.32	1.008	0.137517	0.104924
0.32	1.04	0.137517	0.108523
0.32	1.072	0.137517	0.10878
0.32	1.104	0.135524	0.108072
0.32	1.136	0.135524	0.102018
0.32	1.168	0.135524	0.0925233
0.32	1.2	0.133531	0.0963954
