# Supplementary material for: Structural Repetition Detector for multi-scale quantitative mapping of molecular complexes through microscopy
Source: Nat Commun. 2025 Jul 1;16:5767. doi: 10.1038/s41467-025-60709-1 (PMC12219329; doi:10.1038/s41467-025-60709-1)
Supplement: Supplementary file 6 — Source Data [file 41467_2025_60709_MOESM6_ESM.zip › Source Data/Supplementary Figure 8 - Autocorrelations for heatmaps/SWIN/0016.xlsx]

## Sheet: Sheet1
Spacing (µm)	Height (µm)	First Harmonic Position (µm)	First Harmonic Relative Amplitude
0.096	0.24	0.0956638	0.504854
0.096	0.272	0.0956638	0.478245
0.096	0.304	0.0956638	0.502749
0.096	0.336	0.0956638	0.543264
0.096	0.368	0.0956638	0.541904
0.096	0.4	0.0956638	0.529522
0.096	0.432	0.0956638	0.574372
0.096	0.464	0.0956638	0.58132
0.096	0.496	0.0956638	0.58988
0.096	0.528	0.0956638	0.609303
0.096	0.56	0.0956638	0.63651
0.096	0.592	0.0956638	0.631283
0.096	0.624	0.0956638	0.653748
0.096	0.656	0.0956638	0.656489
0.096	0.688	0.0956638	0.675937
0.096	0.72	0.0956638	0.690061
0.096	0.752	0.0956638	0.707009
0.096	0.784	0.0956638	0.712829
0.096	0.816	0.0956638	0.716155
0.096	0.848	0.0956638	0.729453
0.096	0.88	0.0956638	0.733402
0.096	0.912	0.0956638	0.734715
0.096	0.944	0.0956638	0.726404
0.096	0.976	0.0956638	0.732145
0.096	1.008	0.0956638	0.739852
0.096	1.04	0.0956638	0.732924
0.096	1.072	0.0956638	0.733569
0.096	1.104	0.0956638	0.744668
0.096	1.136	0.0956638	0.730451
0.096	1.168	0.0956638	0.73611
0.096	1.2	0.0956638	0.744462
0.128	0.24	0.127552	0.461334
0.128	0.272	0.127552	0.469701
0.128	0.304	0.127552	0.521976
0.128	0.336	0.127552	0.547461
0.128	0.368	0.127552	0.586241
0.128	0.4	0.127552	0.590991
0.128	0.432	0.127552	0.611598
0.128	0.464	0.127552	0.627525
0.128	0.496	0.127552	0.639201
0.128	0.528	0.127552	0.644281
0.128	0.56	0.125559	0.669091
0.128	0.592	0.125559	0.670243
0.128	0.624	0.125559	0.678478
0.128	0.656	0.125559	0.688965
0.128	0.688	0.125559	0.699869
0.128	0.72	0.125559	0.698065
0.128	0.752	0.125559	0.714242
0.128	0.784	0.125559	0.722311
0.128	0.816	0.125559	0.713012
0.128	0.848	0.125559	0.714408
0.128	0.88	0.127552	0.71862
0.128	0.912	0.127552	0.715904
0.128	0.944	0.127552	0.726511
0.128	0.976	0.127552	0.734817
0.128	1.008	0.127552	0.734855
0.128	1.04	0.127552	0.73591
0.128	1.072	0.127552	0.739485
0.128	1.104	0.127552	0.739796
0.128	1.136	0.127552	0.737132
0.128	1.168	0.127552	0.741313
0.128	1.2	0.127552	0.741266
0.16	0.24	0.0996498	0.0113175
0.16	0.272	0.163426	0.329002
0.16	0.304	0.163426	0.350224
0.16	0.336	0.163426	0.362993
0.16	0.368	0.163426	0.375199
0.16	0.4	0.163426	0.38034
0.16	0.432	0.163426	0.390804
0.16	0.464	0.165419	0.405214
0.16	0.496	0.165419	0.425932
0.16	0.528	0.165419	0.448832
0.16	0.56	0.165419	0.473979
0.16	0.592	0.165419	0.475538
0.16	0.624	0.165419	0.499576
0.16	0.656	0.165419	0.52816
0.16	0.688	0.165419	0.535622
0.16	0.72	0.165419	0.541322
0.16	0.752	0.165419	0.54747
0.16	0.784	0.165419	0.552068
0.16	0.816	0.165419	0.559876
0.16	0.848	0.165419	0.568476
0.16	0.88	0.167412	0.59106
0.16	0.912	0.167412	0.602489
0.16	0.944	0.167412	0.640262
0.16	0.976	0.167412	0.649008
0.16	1.008	0.167412	0.662586
0.16	1.04	0.167412	0.670787
0.16	1.072	0.167412	0.677559
0.16	1.104	0.167412	0.679485
0.16	1.136	0.167412	0.675596
0.16	1.168	0.167412	0.680935
0.16	1.2	0.167412	0.68879
0.192	0.24	0.0657689	0.0247306
0.192	0.272	0.193321	0.322772
0.192	0.304	0.0657689	0.0269884
0.192	0.336	0.0657689	0.0292289
0.192	0.368	0.0677619	0.029568
0.192	0.4	0.0657689	0.0279075
0.192	0.432	0.0657689	0.028909
0.192	0.464	0.0677619	0.0269049
0.192	0.496	0.0697549	0.0181111
0.192	0.528	0.0697549	0.0174015
0.192	0.56	0.0697549	0.0190245
0.192	0.592	0.0697549	0.0163879
0.192	0.624	0.0677619	0.0168265
0.192	0.656	0.193321	0.417901
0.192	0.688	0.193321	0.427851
0.192	0.72	0.193321	0.425587
0.192	0.752	0.193321	0.437892
0.192	0.784	0.193321	0.441899
0.192	0.816	0.193321	0.454885
0.192	0.848	0.193321	0.471372
0.192	0.88	0.191328	0.48678
0.192	0.912	0.191328	0.49022
0.192	0.944	0.191328	0.507436
0.192	0.976	0.191328	0.519439
0.192	1.008	0.191328	0.526704
0.192	1.04	0.191328	0.523884
0.192	1.072	0.191328	0.531188
0.192	1.104	0.191328	0.531017
0.192	1.136	0.191328	0.533203
0.192	1.168	0.191328	0.53505
0.192	1.2	0.189335	0.538297
0.224	0.24	0.115594	0.159727
0.224	0.272	0.115594	0.163481
0.224	0.304	0.115594	0.179762
0.224	0.336	0.115594	0.195757
0.224	0.368	0.115594	0.203896
0.224	0.4	0.115594	0.191287
0.224	0.432	0.115594	0.204608
0.224	0.464	0.115594	0.213508
0.224	0.496	0.115594	0.225532
0.224	0.528	0.115594	0.238794
0.224	0.56	0.115594	0.244226
0.224	0.592	0.115594	0.243525
0.224	0.624	0.115594	0.241043
0.224	0.656	0.115594	0.242554
0.224	0.688	0.115594	0.229458
0.224	0.72	0.115594	0.197746
0.224	0.752	0.115594	0.185814
0.224	0.784	0.115594	0.176809
0.224	0.816	0.117587	0.162676
0.224	0.848	0.117587	0.156266
0.224	0.88	0.117587	0.145795
0.224	0.912	0.11958	0.126484
0.224	0.944	0.11958	0.138094
0.224	0.976	0.121573	0.121475
0.224	1.008	0.121573	0.110745
0.224	1.04	0.121573	0.101365
0.224	1.072	0.123566	0.0904979
0.224	1.104	0.123566	0.0876432
0.224	1.136	0.123566	0.0827476
0.224	1.168	0.125559	0.07884
0.224	1.2	0.125559	0.0776929
0.256	0.24	0.253111	0.279877
0.256	0.272	0.253111	0.274418
0.256	0.304	0.131538	0.0312774
0.256	0.336	0.129545	0.0410595
0.256	0.368	0.133531	0.0667282
0.256	0.4	0.133531	0.0780877
0.256	0.432	0.131538	0.0901578
0.256	0.464	0.131538	0.0983159
0.256	0.496	0.131538	0.12107
0.256	0.528	0.131538	0.120784
0.256	0.56	0.129545	0.141953
0.256	0.592	0.129545	0.153152
0.256	0.624	0.129545	0.148521
0.256	0.656	0.129545	0.152224
0.256	0.688	0.129545	0.145346
0.256	0.72	0.131538	0.144774
0.256	0.752	0.131538	0.144864
0.256	0.784	0.129545	0.14173
0.256	0.816	0.129545	0.132298
0.256	0.848	0.129545	0.130254
0.256	0.88	0.129545	0.124178
0.256	0.912	0.131538	0.125646
0.256	0.944	0.131538	0.133731
0.256	0.976	0.129545	0.13061
0.256	1.008	0.129545	0.135474
0.256	1.04	0.129545	0.12922
0.256	1.072	0.131538	0.130863
0.256	1.104	0.129545	0.126182
0.256	1.136	0.131538	0.126483
0.256	1.168	0.129545	0.121982
0.256	1.2	0.129545	0.122863
0.288	0.24	0.281013	0.112487
0.288	0.272	0.213251	0.0381654
0.288	0.304	0.109615	0.0678861
0.288	0.336	0.109615	0.0694848
0.288	0.368	0.111608	0.0707948
0.288	0.4	0.111608	0.0670797
0.288	0.432	0.111608	0.0679841
0.288	0.464	0.109615	0.0678117
0.288	0.496	0.111608	0.0816044
0.288	0.528	0.111608	0.0868587
0.288	0.56	0.113601	0.100934
0.288	0.592	0.111608	0.100634
0.288	0.624	0.111608	0.101463
0.288	0.656	0.113601	0.10341
0.288	0.688	0.113601	0.104565
0.288	0.72	0.113601	0.100002
0.288	0.752	0.113601	0.106877
0.288	0.784	0.113601	0.108632
0.288	0.816	0.113601	0.0989892
0.288	0.848	0.113601	0.100616
0.288	0.88	0.113601	0.100991
0.288	0.912	0.113601	0.0901063
0.288	0.944	0.115594	0.0927347
0.288	0.976	0.115594	0.0972254
0.288	1.008	0.115594	0.0970426
0.288	1.04	0.115594	0.088957
0.288	1.072	0.115594	0.0837163
0.288	1.104	0.115594	0.0810229
0.288	1.136	0.115594	0.0772414
0.288	1.168	0.115594	0.0755998
0.288	1.2	0.115594	0.0750423
0.32	0.24	0.111608	0.0688034
0.32	0.272	0.111608	0.0644577
0.32	0.304	0.111608	0.0725813
0.32	0.336	0.113601	0.0762343
0.32	0.368	0.113601	0.077814
0.32	0.4	0.113601	0.0717653
0.32	0.432	0.113601	0.0767609
0.32	0.464	0.113601	0.081872
0.32	0.496	0.115594	0.0983007
0.32	0.528	0.115594	0.106901
0.32	0.56	0.117587	0.12248
0.32	0.592	0.117587	0.118355
0.32	0.624	0.117587	0.121147
0.32	0.656	0.117587	0.126746
0.32	0.688	0.117587	0.127588
0.32	0.72	0.117587	0.12342
0.32	0.752	0.117587	0.13327
0.32	0.784	0.117587	0.137388
0.32	0.816	0.117587	0.13149
0.32	0.848	0.117587	0.13516
0.32	0.88	0.117587	0.137252
0.32	0.912	0.11958	0.129831
0.32	0.944	0.11958	0.132037
0.32	0.976	0.11958	0.136511
0.32	1.008	0.11958	0.138524
0.32	1.04	0.11958	0.129249
0.32	1.072	0.121573	0.122064
0.32	1.104	0.121573	0.120774
0.32	1.136	0.121573	0.117245
0.32	1.168	0.123566	0.114923
0.32	1.2	0.123566	0.115967
