# Supplementary material for: Structural Repetition Detector for multi-scale quantitative mapping of molecular complexes through microscopy
Source: Nat Commun. 2025 Jul 1;16:5767. doi: 10.1038/s41467-025-60709-1 (PMC12219329; doi:10.1038/s41467-025-60709-1)
Supplement: Supplementary file 6 — Source Data [file 41467_2025_60709_MOESM6_ESM.zip › Source Data/Supplementary Figure 8 - Autocorrelations for heatmaps/SWIN/0020.xlsx]

## Sheet: Sheet1
Spacing (µm)	Height (µm)	First Harmonic Position (µm)	First Harmonic Relative Amplitude
0.096	0.24	0.0936708	0.342514
0.096	0.272	0.0936708	0.302645
0.096	0.304	0.0936708	0.337533
0.096	0.336	0.0936708	0.403572
0.096	0.368	0.0936708	0.418129
0.096	0.4	0.0916778	0.37809
0.096	0.432	0.0916778	0.429217
0.096	0.464	0.0916778	0.427804
0.096	0.496	0.0916778	0.388827
0.096	0.528	0.0916778	0.394823
0.096	0.56	0.0936708	0.40933
0.096	0.592	0.0936708	0.376873
0.096	0.624	0.0936708	0.396024
0.096	0.656	0.0936708	0.417902
0.096	0.688	0.0936708	0.441516
0.096	0.72	0.0936708	0.398695
0.096	0.752	0.0936708	0.419684
0.096	0.784	0.0936708	0.443597
0.096	0.816	0.0936708	0.397854
0.096	0.848	0.0936708	0.421045
0.096	0.88	0.0936708	0.430228
0.096	0.912	0.0936708	0.384775
0.096	0.944	0.0936708	0.401573
0.096	0.976	0.0936708	0.413112
0.096	1.008	0.0936708	0.422633
0.096	1.04	0.0936708	0.373844
0.096	1.072	0.0936708	0.376749
0.096	1.104	0.0936708	0.388303
0.096	1.136	0.0936708	0.345091
0.096	1.168	0.0936708	0.35448
0.096	1.2	0.0936708	0.36205
0.128	0.24	0.129545	0.311652
0.128	0.272	0.129545	0.301094
0.128	0.304	0.129545	0.327565
0.128	0.336	0.131538	0.343073
0.128	0.368	0.131538	0.360692
0.128	0.4	0.131538	0.355395
0.128	0.432	0.131538	0.371071
0.128	0.464	0.131538	0.390566
0.128	0.496	0.131538	0.385043
0.128	0.528	0.131538	0.405451
0.128	0.56	0.131538	0.437755
0.128	0.592	0.131538	0.431784
0.128	0.624	0.131538	0.449558
0.128	0.656	0.129545	0.474027
0.128	0.688	0.129545	0.496539
0.128	0.72	0.129545	0.482576
0.128	0.752	0.129545	0.508219
0.128	0.784	0.131538	0.529989
0.128	0.816	0.131538	0.521127
0.128	0.848	0.131538	0.547466
0.128	0.88	0.131538	0.570383
0.128	0.912	0.131538	0.557019
0.128	0.944	0.131538	0.578746
0.128	0.976	0.131538	0.601904
0.128	1.008	0.131538	0.613581
0.128	1.04	0.131538	0.598284
0.128	1.072	0.131538	0.614471
0.128	1.104	0.131538	0.626911
0.128	1.136	0.131538	0.60654
0.128	1.168	0.131538	0.618431
0.128	1.2	0.131538	0.62454
0.16	0.24	0.0837059	0.0285813
0.16	0.272	0.0817129	0.0397916
0.16	0.304	0.0837059	0.0492383
0.16	0.336	0.0837059	0.0604416
0.16	0.368	0.0837059	0.0724371
0.16	0.4	0.0856988	0.0687818
0.16	0.432	0.0856988	0.0729667
0.16	0.464	0.0837059	0.0721805
0.16	0.496	0.0856988	0.0616331
0.16	0.528	0.0856988	0.0654846
0.16	0.56	0.0856988	0.0642115
0.16	0.592	0.0856988	0.0535536
0.16	0.624	0.0856988	0.0556314
0.16	0.656	0.0856988	0.0616893
0.16	0.688	0.0856988	0.0611208
0.16	0.72	0.0876918	0.0487776
0.16	0.752	0.0876918	0.0481922
0.16	0.784	0.0876918	0.0474891
0.16	0.816	0.157447	0.560179
0.16	0.848	0.157447	0.573764
0.16	0.88	0.157447	0.582801
0.16	0.912	0.157447	0.585207
0.16	0.944	0.157447	0.590616
0.16	0.976	0.155454	0.595977
0.16	1.008	0.155454	0.601834
0.16	1.04	0.155454	0.609473
0.16	1.072	0.155454	0.616395
0.16	1.104	0.155454	0.622153
0.16	1.136	0.155454	0.625121
0.16	1.168	0.155454	0.630499
0.16	1.2	0.155454	0.636042
0.192	0.24	0.0876918	0.121575
0.192	0.272	0.0856988	0.109837
0.192	0.304	0.0876918	0.122792
0.192	0.336	0.0876918	0.145209
0.192	0.368	0.0896848	0.172537
0.192	0.4	0.0896848	0.175018
0.192	0.432	0.0896848	0.192395
0.192	0.464	0.0896848	0.191323
0.192	0.496	0.0896848	0.185192
0.192	0.528	0.0896848	0.181901
0.192	0.56	0.0896848	0.182713
0.192	0.592	0.0896848	0.174681
0.192	0.624	0.0916778	0.180599
0.192	0.656	0.0916778	0.189745
0.192	0.688	0.0936708	0.199114
0.192	0.72	0.0936708	0.190402
0.192	0.752	0.0936708	0.193686
0.192	0.784	0.0936708	0.19408
0.192	0.816	0.0936708	0.17381
0.192	0.848	0.0936708	0.172375
0.192	0.88	0.0936708	0.175051
0.192	0.912	0.0936708	0.159728
0.192	0.944	0.0936708	0.163185
0.192	0.976	0.0936708	0.161417
0.192	1.008	0.0936708	0.156371
0.192	1.04	0.0956638	0.135933
0.192	1.072	0.0956638	0.126402
0.192	1.104	0.0956638	0.120393
0.192	1.136	0.0956638	0.103632
0.192	1.168	0.0956638	0.0971037
0.192	1.2	0.0976568	0.0884114
0.224	0.24	0.227202	0.207184
0.224	0.272	0.225209	0.19261
0.224	0.304	0.225209	0.217094
0.224	0.336	0.225209	0.228782
0.224	0.368	0.225209	0.238408
0.224	0.4	0.225209	0.22475
0.224	0.432	0.225209	0.223732
0.224	0.464	0.225209	0.227254
0.224	0.496	0.225209	0.202816
0.224	0.528	0.225209	0.204298
0.224	0.56	0.225209	0.197655
0.224	0.592	0.225209	0.180155
0.224	0.624	0.227202	0.179555
0.224	0.656	0.227202	0.188804
0.224	0.688	0.227202	0.205362
0.224	0.72	0.229195	0.188842
0.224	0.752	0.229195	0.19669
0.224	0.784	0.229195	0.198806
0.224	0.816	0.229195	0.197836
0.224	0.848	0.231188	0.205084
0.224	0.88	0.231188	0.211617
0.224	0.912	0.231188	0.206453
0.224	0.944	0.231188	0.203214
0.224	0.976	0.233181	0.209516
0.224	1.008	0.233181	0.212695
0.224	1.04	0.233181	0.21169
0.224	1.072	0.233181	0.359618
0.224	1.104	0.235174	0.371206
0.224	1.136	0.235174	0.373383
0.224	1.168	0.235174	0.383731
0.224	1.2	0.235174	0.390914
0.256	0.24	0.261083	0.435136
0.256	0.272	0.261083	0.422138
0.256	0.304	0.261083	0.442729
0.256	0.336	0.261083	0.446261
0.256	0.368	0.25909	0.444225
0.256	0.4	0.25909	0.421307
0.256	0.432	0.25909	0.426385
0.256	0.464	0.257097	0.426991
0.256	0.496	0.257097	0.393305
0.256	0.528	0.257097	0.394141
0.256	0.56	0.257097	0.41781
0.256	0.592	0.257097	0.401355
0.256	0.624	0.257097	0.406275
0.256	0.656	0.257097	0.42091
0.256	0.688	0.257097	0.43108
0.256	0.72	0.25909	0.431327
0.256	0.752	0.25909	0.436838
0.256	0.784	0.261083	0.440945
0.256	0.816	0.261083	0.446285
0.256	0.848	0.261083	0.462938
0.256	0.88	0.261083	0.478291
0.256	0.912	0.261083	0.485678
0.256	0.944	0.261083	0.502775
0.256	0.976	0.261083	0.511122
0.256	1.008	0.261083	0.526449
0.256	1.04	0.261083	0.528531
0.256	1.072	0.261083	0.543547
0.256	1.104	0.261083	0.547544
0.256	1.136	0.261083	0.553201
0.256	1.168	0.261083	0.556015
0.256	1.2	0.261083	0.560924
0.288	0.24	0.141503	0.0231102
0.288	0.272	0.143496	0.0286814
0.288	0.304	0.141503	0.0408321
0.288	0.336	0.141503	0.0500801
0.288	0.368	0.143496	0.0574017
0.288	0.4	0.145489	0.05232
0.288	0.432	0.147482	0.0462014
0.288	0.464	0.145489	0.0499065
0.288	0.496	0.147482	0.0522581
0.288	0.528	0.145489	0.0489598
0.288	0.56	0.143496	0.0568768
0.288	0.592	0.143496	0.0581319
0.288	0.624	0.143496	0.0533778
0.288	0.656	0.141503	0.0549802
0.288	0.688	0.13951	0.0548926
0.288	0.72	0.13951	0.0506508
0.288	0.752	0.13951	0.0529079
0.288	0.784	0.13951	0.0566458
0.288	0.816	0.13951	0.0556485
0.288	0.848	0.13951	0.0589017
0.288	0.88	0.137517	0.0614635
0.288	0.912	0.137517	0.0599428
0.288	0.944	0.137517	0.065438
0.288	0.976	0.137517	0.0709089
0.288	1.008	0.137517	0.0723636
0.288	1.04	0.137517	0.0722717
0.288	1.072	0.135524	0.0673216
0.288	1.104	0.135524	0.0648859
0.288	1.136	0.135524	0.0637383
0.288	1.168	0.135524	0.0649981
0.288	1.2	0.135524	0.0635343
0.32	0.24	0.133531	0.0552134
0.32	0.272	0.137517	0.0569015
0.32	0.304	0.13951	0.0632639
0.32	0.336	0.13951	0.0738713
0.32	0.368	0.141503	0.0743174
0.32	0.4	0.143496	0.0723747
0.32	0.432	0.143496	0.0691305
0.32	0.464	0.143496	0.0682851
0.32	0.496	0.143496	0.0718336
0.32	0.528	0.141503	0.0686404
0.32	0.56	0.137517	0.0759141
0.32	0.592	0.137517	0.0768065
0.32	0.624	0.135524	0.0734179
0.32	0.656	0.131538	0.0734829
0.32	0.688	0.129545	0.070939
0.32	0.72	0.129545	0.0710135
0.32	0.752	0.129545	0.0708219
0.32	0.784	0.129545	0.0729263
0.32	0.816	0.129545	0.0759529
0.32	0.848	0.129545	0.0771048
0.32	0.88	0.129545	0.0798034
0.32	0.912	0.127552	0.0815564
0.32	0.944	0.129545	0.0857391
0.32	0.976	0.129545	0.0916477
0.32	1.008	0.129545	0.0976093
0.32	1.04	0.127552	0.0980474
0.32	1.072	0.125559	0.0965352
0.32	1.104	0.125559	0.0972181
0.32	1.136	0.125559	0.0959415
0.32	1.168	0.125559	0.0969825
0.32	1.2	0.125559	0.097977
