# Supplementary material for: Structural Repetition Detector for multi-scale quantitative mapping of molecular complexes through microscopy
Source: Nat Commun. 2025 Jul 1;16:5767. doi: 10.1038/s41467-025-60709-1 (PMC12219329; doi:10.1038/s41467-025-60709-1)
Supplement: Supplementary file 6 — Source Data [file 41467_2025_60709_MOESM6_ESM.zip › Source Data/Supplementary Figure 8 - Autocorrelations for heatmaps/SWIN/0021.xlsx]

## Sheet: Sheet1
Spacing (µm)	Height (µm)	First Harmonic Position (µm)	First Harmonic Relative Amplitude
0.096	0.24	0.0458389	0.0209275
0.096	0.272	0.0956638	0.303397
0.096	0.304	0.0956638	0.303727
0.096	0.336	0.0458389	0.0219014
0.096	0.368	0.0458389	0.0224972
0.096	0.4	0.0956638	0.291848
0.096	0.432	0.0956638	0.339409
0.096	0.464	0.0956638	0.352559
0.096	0.496	0.0956638	0.346474
0.096	0.528	0.0956638	0.369692
0.096	0.56	0.0956638	0.415183
0.096	0.592	0.0956638	0.41356
0.096	0.624	0.0956638	0.424225
0.096	0.656	0.0956638	0.426754
0.096	0.688	0.0956638	0.433907
0.096	0.72	0.0956638	0.420632
0.096	0.752	0.0956638	0.425571
0.096	0.784	0.0956638	0.423226
0.096	0.816	0.0956638	0.405658
0.096	0.848	0.0956638	0.416146
0.096	0.88	0.0956638	0.415015
0.096	0.912	0.0956638	0.400945
0.096	0.944	0.0956638	0.41311
0.096	0.976	0.0956638	0.426802
0.096	1.008	0.0956638	0.445865
0.096	1.04	0.0956638	0.432299
0.096	1.072	0.0956638	0.447009
0.096	1.104	0.0956638	0.458337
0.096	1.136	0.0956638	0.445547
0.096	1.168	0.0956638	0.453566
0.096	1.2	0.0956638	0.452976
0.128	0.24	0.129545	0.38688
0.128	0.272	0.129545	0.351267
0.128	0.304	0.129545	0.396678
0.128	0.336	0.129545	0.426551
0.128	0.368	0.129545	0.46395
0.128	0.4	0.129545	0.465505
0.128	0.432	0.129545	0.494617
0.128	0.464	0.129545	0.523184
0.128	0.496	0.129545	0.541178
0.128	0.528	0.129545	0.557503
0.128	0.56	0.131538	0.580258
0.128	0.592	0.131538	0.581257
0.128	0.624	0.131538	0.590773
0.128	0.656	0.131538	0.600425
0.128	0.688	0.131538	0.616464
0.128	0.72	0.131538	0.600658
0.128	0.752	0.131538	0.612798
0.128	0.784	0.131538	0.62222
0.128	0.816	0.131538	0.609652
0.128	0.848	0.131538	0.60388
0.128	0.88	0.131538	0.605467
0.128	0.912	0.131538	0.596419
0.128	0.944	0.131538	0.605292
0.128	0.976	0.131538	0.620698
0.128	1.008	0.131538	0.622294
0.128	1.04	0.131538	0.619198
0.128	1.072	0.131538	0.629222
0.128	1.104	0.131538	0.636141
0.128	1.136	0.131538	0.637224
0.128	1.168	0.131538	0.654481
0.128	1.2	0.131538	0.66385
0.16	0.24	0.163426	0.474663
0.16	0.272	0.163426	0.449622
0.16	0.304	0.163426	0.479683
0.16	0.336	0.163426	0.506613
0.16	0.368	0.163426	0.524568
0.16	0.4	0.163426	0.514125
0.16	0.432	0.163426	0.526883
0.16	0.464	0.163426	0.530472
0.16	0.496	0.163426	0.524458
0.16	0.528	0.163426	0.533683
0.16	0.56	0.163426	0.543275
0.16	0.592	0.163426	0.53922
0.16	0.624	0.163426	0.549842
0.16	0.656	0.163426	0.557091
0.16	0.688	0.163426	0.561963
0.16	0.72	0.163426	0.560654
0.16	0.752	0.163426	0.566786
0.16	0.784	0.163426	0.571707
0.16	0.816	0.163426	0.571773
0.16	0.848	0.163426	0.586051
0.16	0.88	0.163426	0.59651
0.16	0.912	0.163426	0.59858
0.16	0.944	0.163426	0.604635
0.16	0.976	0.163426	0.607567
0.16	1.008	0.163426	0.606256
0.16	1.04	0.163426	0.603092
0.16	1.072	0.163426	0.604191
0.16	1.104	0.163426	0.606202
0.16	1.136	0.163426	0.604541
0.16	1.168	0.163426	0.607646
0.16	1.2	0.163426	0.61575
0.192	0.24	0.189335	0.498118
0.192	0.272	0.189335	0.485217
0.192	0.304	0.189335	0.512327
0.192	0.336	0.189335	0.552521
0.192	0.368	0.189335	0.568714
0.192	0.4	0.189335	0.547019
0.192	0.432	0.189335	0.568751
0.192	0.464	0.189335	0.564008
0.192	0.496	0.189335	0.550052
0.192	0.528	0.187342	0.554988
0.192	0.56	0.187342	0.568039
0.192	0.592	0.187342	0.558211
0.192	0.624	0.187342	0.561444
0.192	0.656	0.185349	0.572127
0.192	0.688	0.185349	0.574281
0.192	0.72	0.185349	0.57127
0.192	0.752	0.185349	0.581438
0.192	0.784	0.185349	0.582178
0.192	0.816	0.185349	0.579471
0.192	0.848	0.185349	0.59435
0.192	0.88	0.185349	0.596648
0.192	0.912	0.185349	0.596434
0.192	0.944	0.185349	0.602161
0.192	0.976	0.185349	0.608702
0.192	1.008	0.185349	0.616539
0.192	1.04	0.185349	0.610866
0.192	1.072	0.185349	0.620513
0.192	1.104	0.185349	0.621452
0.192	1.136	0.185349	0.617738
0.192	1.168	0.185349	0.622607
0.192	1.2	0.185349	0.612503
0.224	0.24	0.113601	0.0356337
0.224	0.272	0.21923	0.254572
0.224	0.304	0.21923	0.31479
0.224	0.336	0.21923	0.333827
0.224	0.368	0.21923	0.364642
0.224	0.4	0.21923	0.340332
0.224	0.432	0.221223	0.351527
0.224	0.464	0.21923	0.38173
0.224	0.496	0.21923	0.336887
0.224	0.528	0.21923	0.346218
0.224	0.56	0.21923	0.355479
0.224	0.592	0.21923	0.338206
0.224	0.624	0.21923	0.340713
0.224	0.656	0.221223	0.338916
0.224	0.688	0.221223	0.344892
0.224	0.72	0.221223	0.333102
0.224	0.752	0.221223	0.346102
0.224	0.784	0.221223	0.336085
0.224	0.816	0.21923	0.34038
0.224	0.848	0.221223	0.348086
0.224	0.88	0.221223	0.373976
0.224	0.912	0.221223	0.353745
0.224	0.944	0.221223	0.357646
0.224	0.976	0.221223	0.378014
0.224	1.008	0.221223	0.381303
0.224	1.04	0.21923	0.367699
0.224	1.072	0.221223	0.38194
0.224	1.104	0.21923	0.390812
0.224	1.136	0.21923	0.380585
0.224	1.168	0.21923	0.390805
0.224	1.2	0.221223	0.394424
0.256	0.24	0.127552	0.103021
0.256	0.272	0.127552	0.0672781
0.256	0.304	0.129545	0.0524928
0.256	0.336	0.131538	0.0525285
0.256	0.368	0.133531	0.038944
0.256	0.4	0.133531	0.0279047
0.256	0.432	0.135524	0.0262953
0.256	0.464	0.137517	0.027144
0.256	0.496	0.13951	0.0272058
0.256	0.528	0.13951	0.0272121
0.256	0.56	0.13951	0.0284424
0.256	0.592	0.13951	0.0284772
0.256	0.624	0.13951	0.0328462
0.256	0.656	0.13951	0.0379757
0.256	0.688	0.141503	0.0468811
0.256	0.72	0.13951	0.0475526
0.256	0.752	0.13951	0.053266
0.256	0.784	0.13951	0.0579119
0.256	0.816	0.13951	0.0625466
0.256	0.848	0.13951	0.0640188
0.256	0.88	0.13951	0.0725924
0.256	0.912	0.13951	0.0752741
0.256	0.944	0.137517	0.078592
0.256	0.976	0.137517	0.0813069
0.256	1.008	0.137517	0.0836235
0.256	1.04	0.137517	0.0872867
0.256	1.072	0.137517	0.0914678
0.256	1.104	0.137517	0.0936936
0.256	1.136	0.137517	0.101853
0.256	1.168	0.137517	0.102903
0.256	1.2	0.137517	0.100658
0.288	0.24	0.11958	0.0806593
0.288	0.272	0.115594	0.0537586
0.288	0.304	0.115594	0.0422374
0.288	0.336	0.11958	0.0390717
0.288	0.368	0.121573	0.0286528
0.288	0.4	0.123566	0.0227911
0.288	0.432	0.125559	0.0184235
0.288	0.464	0.129545	0.0192876
0.288	0.496	0.129545	0.020491
0.288	0.528	0.131538	0.0153117
0.288	0.56	0.133531	0.0194205
0.288	0.592	0.277027	0.125509
0.288	0.624	0.277027	0.140662
0.288	0.656	0.27902	0.12701
0.288	0.688	0.27902	0.11785
0.288	0.72	0.277027	0.140584
0.288	0.752	0.277027	0.1273
0.288	0.784	0.277027	0.116665
0.288	0.816	0.277027	0.13556
0.288	0.848	0.13951	0.0194831
0.288	0.88	0.141503	0.0194655
0.288	0.912	0.13951	0.0195178
0.288	0.944	0.13951	0.0210407
0.288	0.976	0.141503	0.0226427
0.288	1.008	0.13951	0.0227872
0.288	1.04	0.141503	0.0236223
0.288	1.072	0.141503	0.0235498
0.288	1.104	0.141503	0.0243782
0.288	1.136	0.141503	0.0258908
0.288	1.168	0.143496	0.0262404
0.288	1.2	0.141503	0.0269016
0.32	0.24	0.117587	0.114759
0.32	0.272	0.111608	0.0901213
0.32	0.304	0.398599	0.064733
0.32	0.336	0.402585	0.0696462
0.32	0.368	0.406571	0.0855044
0.32	0.4	0.406571	0.0659235
0.32	0.432	0.406571	0.084198
0.32	0.464	0.406571	0.087246
0.32	0.496	0.404578	0.0864859
0.32	0.528	0.404578	0.0917804
0.32	0.56	0.402585	0.103175
0.32	0.592	0.402585	0.102908
0.32	0.624	0.402585	0.103074
0.32	0.656	0.400592	0.101906
0.32	0.688	0.398599	0.101251
0.32	0.72	0.398599	0.100759
0.32	0.752	0.151468	0.0334813
0.32	0.784	0.153461	0.0337682
0.32	0.816	0.153461	0.0342132
0.32	0.848	0.157447	0.0358755
0.32	0.88	0.157447	0.0356129
0.32	0.912	0.157447	0.0361582
0.32	0.944	0.157447	0.0361427
0.32	0.976	0.155454	0.0352862
0.32	1.008	0.155454	0.0337803
0.32	1.04	0.155454	0.0343216
0.32	1.072	0.155454	0.0335276
0.32	1.104	0.155454	0.0334944
0.32	1.136	0.155454	0.0338398
0.32	1.168	0.155454	0.0336812
0.32	1.2	0.155454	0.0328898
