# Supplementary material for: Structural Repetition Detector for multi-scale quantitative mapping of molecular complexes through microscopy
Source: Nat Commun. 2025 Jul 1;16:5767. doi: 10.1038/s41467-025-60709-1 (PMC12219329; doi:10.1038/s41467-025-60709-1)
Supplement: Supplementary file 6 — Source Data [file 41467_2025_60709_MOESM6_ESM.zip › Source Data/Supplementary Figure 8 - Autocorrelations for heatmaps/SWIN/0017.xlsx]

## Sheet: Sheet1
Spacing (µm)	Height (µm)	First Harmonic Position (µm)	First Harmonic Relative Amplitude
0.096	0.24	0.0956638	0.63054
0.096	0.272	0.0956638	0.589049
0.096	0.304	0.0976568	0.587939
0.096	0.336	0.0956638	0.635882
0.096	0.368	0.0976568	0.647964
0.096	0.4	0.0976568	0.639
0.096	0.432	0.0956638	0.692253
0.096	0.464	0.0956638	0.700265
0.096	0.496	0.0956638	0.686269
0.096	0.528	0.0956638	0.682372
0.096	0.56	0.0956638	0.684795
0.096	0.592	0.0956638	0.664696
0.096	0.624	0.0956638	0.680118
0.096	0.656	0.0956638	0.692457
0.096	0.688	0.0956638	0.704473
0.096	0.72	0.0956638	0.6945
0.096	0.752	0.0956638	0.709211
0.096	0.784	0.0956638	0.708432
0.096	0.816	0.0956638	0.697476
0.096	0.848	0.0956638	0.719652
0.096	0.88	0.0976568	0.732791
0.096	0.912	0.0956638	0.720104
0.096	0.944	0.0976568	0.729244
0.096	0.976	0.0956638	0.738259
0.096	1.008	0.0956638	0.746493
0.096	1.04	0.0956638	0.725016
0.096	1.072	0.0956638	0.730525
0.096	1.104	0.0956638	0.746949
0.096	1.136	0.0976568	0.726101
0.096	1.168	0.0956638	0.733277
0.096	1.2	0.0956638	0.740827
0.128	0.24	0.129545	0.607967
0.128	0.272	0.127552	0.591484
0.128	0.304	0.129545	0.621845
0.128	0.336	0.129545	0.662179
0.128	0.368	0.129545	0.697443
0.128	0.4	0.129545	0.694656
0.128	0.432	0.129545	0.715307
0.128	0.464	0.129545	0.734886
0.128	0.496	0.127552	0.736947
0.128	0.528	0.129545	0.749028
0.128	0.56	0.129545	0.771844
0.128	0.592	0.129545	0.772511
0.128	0.624	0.129545	0.781422
0.128	0.656	0.129545	0.792461
0.128	0.688	0.129545	0.795772
0.128	0.72	0.129545	0.780628
0.128	0.752	0.129545	0.78647
0.128	0.784	0.129545	0.791622
0.128	0.816	0.129545	0.775018
0.128	0.848	0.129545	0.777743
0.128	0.88	0.129545	0.77887
0.128	0.912	0.129545	0.763678
0.128	0.944	0.129545	0.767625
0.128	0.976	0.129545	0.771967
0.128	1.008	0.129545	0.772952
0.128	1.04	0.129545	0.756676
0.128	1.072	0.129545	0.759638
0.128	1.104	0.129545	0.761554
0.128	1.136	0.129545	0.746162
0.128	1.168	0.129545	0.750718
0.128	1.2	0.129545	0.752063
0.16	0.24	0.163426	0.515716
0.16	0.272	0.163426	0.502835
0.16	0.304	0.161433	0.508073
0.16	0.336	0.163426	0.513418
0.16	0.368	0.163426	0.516859
0.16	0.4	0.163426	0.509303
0.16	0.432	0.163426	0.529308
0.16	0.464	0.163426	0.541789
0.16	0.496	0.163426	0.544949
0.16	0.528	0.163426	0.555444
0.16	0.56	0.163426	0.554612
0.16	0.592	0.161433	0.557238
0.16	0.624	0.161433	0.564042
0.16	0.656	0.161433	0.565405
0.16	0.688	0.161433	0.568722
0.16	0.72	0.161433	0.579595
0.16	0.752	0.161433	0.579817
0.16	0.784	0.161433	0.576926
0.16	0.816	0.161433	0.590675
0.16	0.848	0.161433	0.592458
0.16	0.88	0.161433	0.593356
0.16	0.912	0.15944	0.606961
0.16	0.944	0.15944	0.608538
0.16	0.976	0.15944	0.602159
0.16	1.008	0.15944	0.604636
0.16	1.04	0.15944	0.617406
0.16	1.072	0.15944	0.617033
0.16	1.104	0.15944	0.60117
0.16	1.136	0.15944	0.614497
0.16	1.168	0.15944	0.611448
0.16	1.2	0.15944	0.613625
0.192	0.24	0.187342	0.564674
0.192	0.272	0.187342	0.547593
0.192	0.304	0.189335	0.525462
0.192	0.336	0.187342	0.545473
0.192	0.368	0.187342	0.564531
0.192	0.4	0.187342	0.553877
0.192	0.432	0.187342	0.567482
0.192	0.464	0.187342	0.577684
0.192	0.496	0.187342	0.571426
0.192	0.528	0.187342	0.567856
0.192	0.56	0.187342	0.576386
0.192	0.592	0.187342	0.571413
0.192	0.624	0.189335	0.578081
0.192	0.656	0.189335	0.589345
0.192	0.688	0.189335	0.592248
0.192	0.72	0.189335	0.588938
0.192	0.752	0.189335	0.595002
0.192	0.784	0.189335	0.596339
0.192	0.816	0.189335	0.588827
0.192	0.848	0.189335	0.590777
0.192	0.88	0.189335	0.599763
0.192	0.912	0.189335	0.599923
0.192	0.944	0.189335	0.604928
0.192	0.976	0.189335	0.611815
0.192	1.008	0.189335	0.615536
0.192	1.04	0.189335	0.611471
0.192	1.072	0.189335	0.618137
0.192	1.104	0.189335	0.635153
0.192	1.136	0.189335	0.635098
0.192	1.168	0.189335	0.638416
0.192	1.2	0.189335	0.639274
0.224	0.24	0.113601	0.0993515
0.224	0.272	0.113601	0.112269
0.224	0.304	0.115594	0.114275
0.224	0.336	0.115594	0.125758
0.224	0.368	0.117587	0.117709
0.224	0.4	0.11958	0.109872
0.224	0.432	0.11958	0.119832
0.224	0.464	0.11958	0.10614
0.224	0.496	0.11958	0.107753
0.224	0.528	0.121573	0.102216
0.224	0.56	0.121573	0.102154
0.224	0.592	0.123566	0.0990422
0.224	0.624	0.123566	0.0964898
0.224	0.656	0.125559	0.097076
0.224	0.688	0.125559	0.0941899
0.224	0.72	0.127552	0.095741
0.224	0.752	0.127552	0.0942633
0.224	0.784	0.129545	0.0930279
0.224	0.816	0.129545	0.0907012
0.224	0.848	0.129545	0.0937232
0.224	0.88	0.129545	0.0946735
0.224	0.912	0.129545	0.0968509
0.224	0.944	0.129545	0.0971127
0.224	0.976	0.129545	0.0946911
0.224	1.008	0.129545	0.0955433
0.224	1.04	0.129545	0.0949785
0.224	1.072	0.129545	0.0931611
0.224	1.104	0.129545	0.0925908
0.224	1.136	0.129545	0.0956275
0.224	1.168	0.129545	0.0964896
0.224	1.2	0.129545	0.0968169
0.256	0.24	0.127552	0.109117
0.256	0.272	0.125559	0.106815
0.256	0.304	0.125559	0.115601
0.256	0.336	0.125559	0.124196
0.256	0.368	0.125559	0.128436
0.256	0.4	0.125559	0.134862
0.256	0.432	0.125559	0.128536
0.256	0.464	0.125559	0.124422
0.256	0.496	0.127552	0.130584
0.256	0.528	0.127552	0.129283
0.256	0.56	0.125559	0.135915
0.256	0.592	0.125559	0.150241
0.256	0.624	0.125559	0.150522
0.256	0.656	0.125559	0.146
0.256	0.688	0.125559	0.142131
0.256	0.72	0.125559	0.140998
0.256	0.752	0.125559	0.139362
0.256	0.784	0.125559	0.13295
0.256	0.816	0.125559	0.132172
0.256	0.848	0.127552	0.124532
0.256	0.88	0.127552	0.12058
0.256	0.912	0.127552	0.119192
0.256	0.944	0.127552	0.113335
0.256	0.976	0.127552	0.109988
0.256	1.008	0.127552	0.102189
0.256	1.04	0.127552	0.100979
0.256	1.072	0.127552	0.0926372
0.256	1.104	0.127552	0.0891505
0.256	1.136	0.127552	0.0870476
0.256	1.168	0.125559	0.0831028
0.256	1.2	0.125559	0.0780192
0.288	0.24	0.171398	0.0218233
0.288	0.272	0.129545	0.0242034
0.288	0.304	0.131538	0.0220729
0.288	0.336	0.125559	0.0417354
0.288	0.368	0.123566	0.0490473
0.288	0.4	0.123566	0.0564589
0.288	0.432	0.121573	0.0566091
0.288	0.464	0.121573	0.0532309
0.288	0.496	0.123566	0.0622663
0.288	0.528	0.123566	0.0690382
0.288	0.56	0.123566	0.0710429
0.288	0.592	0.123566	0.0841542
0.288	0.624	0.123566	0.0865479
0.288	0.656	0.123566	0.0830069
0.288	0.688	0.123566	0.0770051
0.288	0.72	0.123566	0.0821315
0.288	0.752	0.123566	0.0772067
0.288	0.784	0.123566	0.0725222
0.288	0.816	0.123566	0.0707584
0.288	0.848	0.125559	0.0593375
0.288	0.88	0.125559	0.0574999
0.288	0.912	0.125559	0.0619135
0.288	0.944	0.123566	0.0605237
0.288	0.976	0.125559	0.0566283
0.288	1.008	0.123566	0.0569157
0.288	1.04	0.125559	0.0595986
0.288	1.072	0.123566	0.0562795
0.288	1.104	0.123566	0.055674
0.288	1.136	0.123566	0.0590408
0.288	1.168	0.123566	0.0556645
0.288	1.2	0.123566	0.0549917
0.32	0.24	0.177377	0.100471
0.32	0.272	0.177377	0.0831652
0.32	0.304	0.177377	0.070372
0.32	0.336	0.17937	0.0545245
0.32	0.368	0.181363	0.0541966
0.32	0.4	0.181363	0.0181322
0.32	0.432	0.183356	0.0267979
0.32	0.464	0.185349	0.0279058
0.32	0.496	0.181363	0.0259695
0.32	0.528	0.127552	0.0308131
0.32	0.56	0.127552	0.0335348
0.32	0.592	0.127552	0.0410607
0.32	0.624	0.127552	0.0419383
0.32	0.656	0.127552	0.0413838
0.32	0.688	0.127552	0.0382431
0.32	0.72	0.127552	0.0393149
0.32	0.752	0.127552	0.0387176
0.32	0.784	0.125559	0.0370505
0.32	0.816	0.125559	0.0315687
0.32	0.848	0.127552	0.0209061
0.32	0.88	0.125559	0.0192815
0.32	0.912	0.125559	0.0187087
0.32	0.944	0.125559	0.0181174
0.32	0.976	0.125559	0.0166021
0.32	1.008	0.125559	0.0152487
0.32	1.04	0.127552	0.0147161
0.32	1.072	0.125559	0.0134904
0.32	1.104	0.125559	0.0161798
0.32	1.136	0.125559	0.0167629
0.32	1.168	0.125559	0.0150402
0.32	1.2	0.125559	0.0139049
