# Supplementary material for: Structural Repetition Detector for multi-scale quantitative mapping of molecular complexes through microscopy
Source: Nat Commun. 2025 Jul 1;16:5767. doi: 10.1038/s41467-025-60709-1 (PMC12219329; doi:10.1038/s41467-025-60709-1)
Supplement: Supplementary file 6 — Source Data [file 41467_2025_60709_MOESM6_ESM.zip › Source Data/Supplementary Figure 8 - Autocorrelations for heatmaps/SWIN/0001.xlsx]

## Sheet: Sheet1
Spacing (µm)	Height (µm)	First Harmonic Position (µm)	First Harmonic Relative Amplitude
0.096	0.24	0.0956638	0.403762
0.096	0.272	0.0956638	0.355264
0.096	0.304	0.0976568	0.380007
0.096	0.336	0.0976568	0.425352
0.096	0.368	0.0976568	0.441412
0.096	0.4	0.0956638	0.405413
0.096	0.432	0.0956638	0.448698
0.096	0.464	0.0956638	0.465409
0.096	0.496	0.0956638	0.425506
0.096	0.528	0.0976568	0.443063
0.096	0.56	0.0976568	0.460093
0.096	0.592	0.0976568	0.434025
0.096	0.624	0.0976568	0.454448
0.096	0.656	0.0976568	0.481663
0.096	0.688	0.0976568	0.507116
0.096	0.72	0.0976568	0.475666
0.096	0.752	0.0976568	0.498976
0.096	0.784	0.0976568	0.51242
0.096	0.816	0.0976568	0.490582
0.096	0.848	0.0976568	0.536014
0.096	0.88	0.0976568	0.560011
0.096	0.912	0.0956638	0.539602
0.096	0.944	0.0956638	0.560677
0.096	0.976	0.0956638	0.577175
0.096	1.008	0.0956638	0.587311
0.096	1.04	0.0956638	0.564424
0.096	1.072	0.0956638	0.577109
0.096	1.104	0.0956638	0.58959
0.096	1.136	0.0956638	0.569291
0.096	1.168	0.0956638	0.580102
0.096	1.2	0.0956638	0.592505
0.128	0.24	0.127552	0.289352
0.128	0.272	0.125559	0.274292
0.128	0.304	0.125559	0.317844
0.128	0.336	0.127552	0.34175
0.128	0.368	0.125559	0.377866
0.128	0.4	0.125559	0.353644
0.128	0.432	0.125559	0.37757
0.128	0.464	0.125559	0.404203
0.128	0.496	0.125559	0.3874
0.128	0.528	0.125559	0.397567
0.128	0.56	0.125559	0.428456
0.128	0.592	0.125559	0.412368
0.128	0.624	0.125559	0.419174
0.128	0.656	0.125559	0.435915
0.128	0.688	0.125559	0.456444
0.128	0.72	0.127552	0.406551
0.128	0.752	0.127552	0.434467
0.128	0.784	0.127552	0.453804
0.128	0.816	0.127552	0.419456
0.128	0.848	0.127552	0.442891
0.128	0.88	0.127552	0.452617
0.128	0.912	0.127552	0.427449
0.128	0.944	0.127552	0.443776
0.128	0.976	0.127552	0.464869
0.128	1.008	0.127552	0.471504
0.128	1.04	0.127552	0.468214
0.128	1.072	0.127552	0.484534
0.128	1.104	0.127552	0.496454
0.128	1.136	0.127552	0.489102
0.128	1.168	0.127552	0.504993
0.128	1.2	0.127552	0.511566
0.16	0.24	0.0916778	0.0124806
0.16	0.272	0.161433	0.3474
0.16	0.304	0.161433	0.359785
0.16	0.336	0.161433	0.37969
0.16	0.368	0.161433	0.381246
0.16	0.4	0.161433	0.366728
0.16	0.432	0.161433	0.395929
0.16	0.464	0.161433	0.415423
0.16	0.496	0.161433	0.413529
0.16	0.528	0.161433	0.428843
0.16	0.56	0.161433	0.44376
0.16	0.592	0.161433	0.443786
0.16	0.624	0.161433	0.457613
0.16	0.656	0.161433	0.469229
0.16	0.688	0.161433	0.482853
0.16	0.72	0.161433	0.485059
0.16	0.752	0.161433	0.503351
0.16	0.784	0.163426	0.514204
0.16	0.816	0.163426	0.516792
0.16	0.848	0.163426	0.525751
0.16	0.88	0.163426	0.53664
0.16	0.912	0.163426	0.537238
0.16	0.944	0.163426	0.5469
0.16	0.976	0.163426	0.555447
0.16	1.008	0.163426	0.563494
0.16	1.04	0.163426	0.565316
0.16	1.072	0.163426	0.57486
0.16	1.104	0.163426	0.58224
0.16	1.136	0.163426	0.585232
0.16	1.168	0.163426	0.596911
0.16	1.2	0.163426	0.607461
0.192	0.24	0.191328	0.411152
0.192	0.272	0.191328	0.405291
0.192	0.304	0.193321	0.413947
0.192	0.336	0.191328	0.434547
0.192	0.368	0.191328	0.377323
0.192	0.4	0.191328	0.362456
0.192	0.432	0.191328	0.38384
0.192	0.464	0.193321	0.384516
0.192	0.496	0.193321	0.377302
0.192	0.528	0.125559	0.03123
0.192	0.56	0.125559	0.0324628
0.192	0.592	0.193321	0.386645
0.192	0.624	0.193321	0.395244
0.192	0.656	0.193321	0.409633
0.192	0.688	0.191328	0.413072
0.192	0.72	0.191328	0.436151
0.192	0.752	0.191328	0.446267
0.192	0.784	0.191328	0.452469
0.192	0.816	0.191328	0.459436
0.192	0.848	0.191328	0.477958
0.192	0.88	0.191328	0.478559
0.192	0.912	0.191328	0.479815
0.192	0.944	0.191328	0.486765
0.192	0.976	0.191328	0.494548
0.192	1.008	0.191328	0.513345
0.192	1.04	0.191328	0.517414
0.192	1.072	0.191328	0.531896
0.192	1.104	0.191328	0.540258
0.192	1.136	0.191328	0.544751
0.192	1.168	0.191328	0.554111
0.192	1.2	0.191328	0.563671
0.224	0.24	0.107622	0.0813642
0.224	0.272	0.107622	0.0707106
0.224	0.304	0.107622	0.0725251
0.224	0.336	0.107622	0.0769032
0.224	0.368	0.107622	0.0760272
0.224	0.4	0.107622	0.0694557
0.224	0.432	0.107622	0.072199
0.224	0.464	0.105629	0.0696555
0.224	0.496	0.105629	0.0619863
0.224	0.528	0.107622	0.0654768
0.224	0.56	0.105629	0.0656123
0.224	0.592	0.105629	0.0655454
0.224	0.624	0.107622	0.0703634
0.224	0.656	0.107622	0.0724115
0.224	0.688	0.105629	0.0751704
0.224	0.72	0.103636	0.0658839
0.224	0.752	0.0996498	0.0528466
0.224	0.784	0.0996498	0.0467089
0.224	0.816	0.0976568	0.0391024
0.224	0.848	0.0976568	0.0392184
0.224	0.88	0.0976568	0.0353186
0.224	0.912	0.0976568	0.0303621
0.224	0.944	0.0976568	0.0308606
0.224	0.976	0.0976568	0.0326239
0.224	1.008	0.0976568	0.0343263
0.224	1.04	0.0976568	0.0323575
0.224	1.072	0.0976568	0.0329068
0.224	1.104	0.0956638	0.0336985
0.224	1.136	0.0956638	0.0322721
0.224	1.168	0.0956638	0.0329672
0.224	1.2	0.0956638	0.0326344
0.256	0.24	0.255104	0.462685
0.256	0.272	0.255104	0.461461
0.256	0.304	0.253111	0.509335
0.256	0.336	0.253111	0.521263
0.256	0.368	0.251118	0.546388
0.256	0.4	0.251118	0.542573
0.256	0.432	0.251118	0.558061
0.256	0.464	0.251118	0.579616
0.256	0.496	0.251118	0.578117
0.256	0.528	0.251118	0.587691
0.256	0.56	0.251118	0.618217
0.256	0.592	0.251118	0.621614
0.256	0.624	0.251118	0.635655
0.256	0.656	0.251118	0.640192
0.256	0.688	0.251118	0.652788
0.256	0.72	0.251118	0.661499
0.256	0.752	0.251118	0.670309
0.256	0.784	0.251118	0.673727
0.256	0.816	0.251118	0.664413
0.256	0.848	0.251118	0.678516
0.256	0.88	0.251118	0.678843
0.256	0.912	0.251118	0.676165
0.256	0.944	0.251118	0.675091
0.256	0.976	0.251118	0.673652
0.256	1.008	0.251118	0.670993
0.256	1.04	0.251118	0.663621
0.256	1.072	0.251118	0.662107
0.256	1.104	0.251118	0.660204
0.256	1.136	0.251118	0.655677
0.256	1.168	0.251118	0.655297
0.256	1.2	0.251118	0.654418
0.288	0.24	0.215244	0.0993314
0.288	0.272	0.213251	0.0974796
0.288	0.304	0.217237	0.104504
0.288	0.336	0.21923	0.107729
0.288	0.368	0.233181	0.121134
0.288	0.4	0.235174	0.118568
0.288	0.432	0.23916	0.122667
0.288	0.464	0.237167	0.131632
0.288	0.496	0.241153	0.130184
0.288	0.528	0.241153	0.131323
0.288	0.56	0.237167	0.133135
0.288	0.592	0.23916	0.135899
0.288	0.624	0.23916	0.137468
0.288	0.656	0.237167	0.138129
0.288	0.688	0.235174	0.138455
0.288	0.72	0.23916	0.138546
0.288	0.752	0.237167	0.134301
0.288	0.784	0.235174	0.130498
0.288	0.816	0.23916	0.130424
0.288	0.848	0.23916	0.120928
0.288	0.88	0.0956638	0.0448302
0.288	0.912	0.308914	0.180513
0.288	0.944	0.0956638	0.0481435
0.288	0.976	0.0956638	0.0499583
0.288	1.008	0.0956638	0.0515549
0.288	1.04	0.0956638	0.0509633
0.288	1.072	0.0956638	0.0517362
0.288	1.104	0.0936708	0.0518025
0.288	1.136	0.310907	0.1797
0.288	1.168	0.0936708	0.0525147
0.288	1.2	0.3129	0.178156
0.32	0.24	0.21923	0.112541
0.32	0.272	0.215244	0.111346
0.32	0.304	0.21923	0.120072
0.32	0.336	0.101643	0.0262426
0.32	0.368	0.0976568	0.0412026
0.32	0.4	0.231188	0.13654
0.32	0.432	0.0976568	0.0438175
0.32	0.464	0.0996498	0.0456609
0.32	0.496	0.0996498	0.0420061
0.32	0.528	0.0996498	0.0435098
0.32	0.56	0.101643	0.0446628
0.32	0.592	0.101643	0.0438753
0.32	0.624	0.101643	0.0454458
0.32	0.656	0.103636	0.0466174
0.32	0.688	0.103636	0.0462558
0.32	0.72	0.103636	0.0449889
0.32	0.752	0.103636	0.0443185
0.32	0.784	0.103636	0.0434719
0.32	0.816	0.103636	0.0427284
0.32	0.848	0.103636	0.0476717
0.32	0.88	0.103636	0.0497977
0.32	0.912	0.103636	0.0497447
0.32	0.944	0.103636	0.0521997
0.32	0.976	0.103636	0.0535739
0.32	1.008	0.103636	0.0552453
0.32	1.04	0.101643	0.0539047
0.32	1.072	0.101643	0.0547551
0.32	1.104	0.101643	0.0550824
0.32	1.136	0.101643	0.055124
0.32	1.168	0.101643	0.0554895
0.32	1.2	0.101643	0.0552889
