# Supplementary material for: Structural Repetition Detector for multi-scale quantitative mapping of molecular complexes through microscopy
Source: Nat Commun. 2025 Jul 1;16:5767. doi: 10.1038/s41467-025-60709-1 (PMC12219329; doi:10.1038/s41467-025-60709-1)
Supplement: Supplementary file 6 — Source Data [file 41467_2025_60709_MOESM6_ESM.zip › Source Data/Supplementary Figure 8 - Autocorrelations for heatmaps/SWIN/0014.xlsx]

## Sheet: Sheet1
Spacing (µm)	Height (µm)	First Harmonic Position (µm)	First Harmonic Relative Amplitude
0.096	0.24	0.0956638	0.512019
0.096	0.272	0.0956638	0.489456
0.096	0.304	0.0956638	0.49781
0.096	0.336	0.0956638	0.539174
0.096	0.368	0.0956638	0.562485
0.096	0.4	0.0956638	0.5269
0.096	0.432	0.0956638	0.571433
0.096	0.464	0.0956638	0.591724
0.096	0.496	0.0956638	0.576287
0.096	0.528	0.0956638	0.615228
0.096	0.56	0.0956638	0.649819
0.096	0.592	0.0956638	0.675612
0.096	0.624	0.0956638	0.701153
0.096	0.656	0.0956638	0.720296
0.096	0.688	0.0956638	0.735309
0.096	0.72	0.0956638	0.737998
0.096	0.752	0.0956638	0.751052
0.096	0.784	0.0956638	0.754759
0.096	0.816	0.0956638	0.755236
0.096	0.848	0.0956638	0.768912
0.096	0.88	0.0956638	0.774517
0.096	0.912	0.0956638	0.776125
0.096	0.944	0.0956638	0.779246
0.096	0.976	0.0956638	0.78181
0.096	1.008	0.0956638	0.787354
0.096	1.04	0.0956638	0.78466
0.096	1.072	0.0956638	0.786346
0.096	1.104	0.0956638	0.792327
0.096	1.136	0.0956638	0.786698
0.096	1.168	0.0956638	0.792125
0.096	1.2	0.0956638	0.799743
0.128	0.24	0.129545	0.392174
0.128	0.272	0.129545	0.489754
0.128	0.304	0.129545	0.53451
0.128	0.336	0.129545	0.556823
0.128	0.368	0.127552	0.611211
0.128	0.4	0.127552	0.641925
0.128	0.432	0.129545	0.661773
0.128	0.464	0.129545	0.677154
0.128	0.496	0.127552	0.676043
0.128	0.528	0.129545	0.678564
0.128	0.56	0.127552	0.697839
0.128	0.592	0.127552	0.701013
0.128	0.624	0.127552	0.712863
0.128	0.656	0.127552	0.724173
0.128	0.688	0.127552	0.739121
0.128	0.72	0.127552	0.726489
0.128	0.752	0.127552	0.741515
0.128	0.784	0.127552	0.751034
0.128	0.816	0.127552	0.746505
0.128	0.848	0.127552	0.759993
0.128	0.88	0.127552	0.767705
0.128	0.912	0.127552	0.756719
0.128	0.944	0.127552	0.761939
0.128	0.976	0.127552	0.769792
0.128	1.008	0.127552	0.767173
0.128	1.04	0.127552	0.759968
0.128	1.072	0.127552	0.764085
0.128	1.104	0.127552	0.763079
0.128	1.136	0.127552	0.757224
0.128	1.168	0.127552	0.762693
0.128	1.2	0.127552	0.759921
0.16	0.24	0.0876918	0.0593032
0.16	0.272	0.0896848	0.0371159
0.16	0.304	0.0876918	0.0426415
0.16	0.336	0.15944	0.378244
0.16	0.368	0.15944	0.418556
0.16	0.4	0.161433	0.418333
0.16	0.432	0.15944	0.454646
0.16	0.464	0.15944	0.477758
0.16	0.496	0.15944	0.481794
0.16	0.528	0.15944	0.506572
0.16	0.56	0.157447	0.512199
0.16	0.592	0.15944	0.50137
0.16	0.624	0.157447	0.517267
0.16	0.656	0.157447	0.531795
0.16	0.688	0.157447	0.54772
0.16	0.72	0.157447	0.567476
0.16	0.752	0.157447	0.579621
0.16	0.784	0.157447	0.599858
0.16	0.816	0.155454	0.603812
0.16	0.848	0.155454	0.612349
0.16	0.88	0.155454	0.622059
0.16	0.912	0.155454	0.624479
0.16	0.944	0.155454	0.632723
0.16	0.976	0.155454	0.638764
0.16	1.008	0.155454	0.643011
0.16	1.04	0.155454	0.646622
0.16	1.072	0.155454	0.65163
0.16	1.104	0.155454	0.654931
0.16	1.136	0.155454	0.653369
0.16	1.168	0.155454	0.65574
0.16	1.2	0.155454	0.660224
0.192	0.24	0.0936708	0.166319
0.192	0.272	0.0936708	0.159951
0.192	0.304	0.0936708	0.149235
0.192	0.336	0.0936708	0.1564
0.192	0.368	0.0936708	0.155284
0.192	0.4	0.0956638	0.101053
0.192	0.432	0.0956638	0.103268
0.192	0.464	0.0956638	0.0975361
0.192	0.496	0.0936708	0.0732899
0.192	0.528	0.0936708	0.0698881
0.192	0.56	0.0936708	0.0631834
0.192	0.592	0.0956638	0.0768202
0.192	0.624	0.0956638	0.0683191
0.192	0.656	0.0976568	0.0672036
0.192	0.688	0.0976568	0.062027
0.192	0.72	0.0976568	0.0582188
0.192	0.752	0.0976568	0.0555169
0.192	0.784	0.0976568	0.0568048
0.192	0.816	0.0976568	0.0544675
0.192	0.848	0.0976568	0.0575499
0.192	0.88	0.0976568	0.0561207
0.192	0.912	0.0996498	0.0560285
0.192	0.944	0.0996498	0.0567556
0.192	0.976	0.0996498	0.05651
0.192	1.008	0.0996498	0.0566431
0.192	1.04	0.0996498	0.0578476
0.192	1.072	0.0996498	0.0591939
0.192	1.104	0.0996498	0.0617197
0.192	1.136	0.0996498	0.0672201
0.192	1.168	0.0996498	0.0714491
0.192	1.2	0.0996498	0.0736942
0.224	0.24	0.101643	0.0449074
0.224	0.272	0.113601	0.121984
0.224	0.304	0.109615	0.12659
0.224	0.336	0.109615	0.142516
0.224	0.368	0.111608	0.160455
0.224	0.4	0.115594	0.140222
0.224	0.432	0.113601	0.142722
0.224	0.464	0.111608	0.14383
0.224	0.496	0.109615	0.120623
0.224	0.528	0.109615	0.119485
0.224	0.56	0.107622	0.115856
0.224	0.592	0.107622	0.133794
0.224	0.624	0.107622	0.130901
0.224	0.656	0.107622	0.132097
0.224	0.688	0.107622	0.129013
0.224	0.72	0.105629	0.130779
0.224	0.752	0.105629	0.126124
0.224	0.784	0.105629	0.128932
0.224	0.816	0.105629	0.130354
0.224	0.848	0.105629	0.130002
0.224	0.88	0.105629	0.126639
0.224	0.912	0.105629	0.132122
0.224	0.944	0.105629	0.136212
0.224	0.976	0.103636	0.129375
0.224	1.008	0.105629	0.131049
0.224	1.04	0.105629	0.135447
0.224	1.072	0.105629	0.134293
0.224	1.104	0.105629	0.13882
0.224	1.136	0.103636	0.142483
0.224	1.168	0.105629	0.141478
0.224	1.2	0.105629	0.147145
0.256	0.24	0.0916778	0.106604
0.256	0.272	0.0976568	0.0512438
0.256	0.304	0.0936708	0.0504746
0.256	0.336	0.0956638	0.0400683
0.256	0.368	0.101643	0.0510159
0.256	0.4	0.0996498	0.0482619
0.256	0.432	0.0996498	0.0469483
0.256	0.464	0.0936708	0.0429463
0.256	0.496	0.0876918	0.0370835
0.256	0.528	0.0856988	0.0346181
0.256	0.56	0.0856988	0.037625
0.256	0.592	0.0856988	0.0442222
0.256	0.624	0.0876918	0.0450655
0.256	0.656	0.0876918	0.0502906
0.256	0.688	0.0876918	0.0486464
0.256	0.72	0.0876918	0.0498993
0.256	0.752	0.0876918	0.0486843
0.256	0.784	0.0876918	0.0509604
0.256	0.816	0.0876918	0.0510393
0.256	0.848	0.0876918	0.0501433
0.256	0.88	0.0896848	0.0499147
0.256	0.912	0.0896848	0.0510744
0.256	0.944	0.0896848	0.0527184
0.256	0.976	0.0896848	0.0516846
0.256	1.008	0.0896848	0.0534316
0.256	1.04	0.0896848	0.0532944
0.256	1.072	0.0896848	0.0555332
0.256	1.104	0.0896848	0.0555264
0.256	1.136	0.0896848	0.0575988
0.256	1.168	0.0896848	0.057117
0.256	1.2	0.0896848	0.0582165
0.288	0.24	0.0956638	0.116943
0.288	0.272	0.0956638	0.0912563
0.288	0.304	0.0936708	0.0852548
0.288	0.336	0.0936708	0.0776356
0.288	0.368	0.0936708	0.0683038
0.288	0.4	0.0896848	0.043583
0.288	0.432	0.0916778	0.0409283
0.288	0.464	0.0916778	0.0365311
0.288	0.496	0.286991	0.356569
0.288	0.528	0.175384	0.00868557
0.288	0.56	0.286991	0.376072
0.288	0.592	0.286991	0.388775
0.288	0.624	0.17937	0.0111161
0.288	0.656	0.288984	0.403884
0.288	0.688	0.288984	0.408968
0.288	0.72	0.288984	0.425403
0.288	0.752	0.288984	0.42612
0.288	0.784	0.288984	0.430394
0.288	0.816	0.17937	0.00886835
0.288	0.848	0.288984	0.443826
0.288	0.88	0.290977	0.442766
0.288	0.912	0.288984	0.45406
0.288	0.944	0.290977	0.453156
0.288	0.976	0.290977	0.452864
0.288	1.008	0.290977	0.459309
0.288	1.04	0.290977	0.462233
0.288	1.072	0.290977	0.461755
0.288	1.104	0.290977	0.465108
0.288	1.136	0.290977	0.468793
0.288	1.168	0.290977	0.467498
0.288	1.2	0.290977	0.471309
0.32	0.24	0.0916778	0.100859
0.32	0.272	0.0916778	0.0853134
0.32	0.304	0.0916778	0.0829522
0.32	0.336	0.0916778	0.0808065
0.32	0.368	0.0916778	0.0868798
0.32	0.4	0.0896848	0.058653
0.32	0.432	0.0896848	0.0533437
0.32	0.464	0.0916778	0.0471605
0.32	0.496	0.288984	0.257439
0.32	0.528	0.288984	0.271026
0.32	0.56	0.290977	0.274717
0.32	0.592	0.29297	0.289745
0.32	0.624	0.29297	0.299177
0.32	0.656	0.294963	0.303116
0.32	0.688	0.294963	0.312779
0.32	0.72	0.294963	0.316355
0.32	0.752	0.294963	0.321139
0.32	0.784	0.294963	0.329151
0.32	0.816	0.294963	0.330437
0.32	0.848	0.294963	0.335185
0.32	0.88	0.294963	0.336947
0.32	0.912	0.296956	0.34068
0.32	0.944	0.296956	0.344354
0.32	0.976	0.296956	0.347383
0.32	1.008	0.296956	0.350442
0.32	1.04	0.296956	0.352049
0.32	1.072	0.298949	0.354608
0.32	1.104	0.298949	0.355795
0.32	1.136	0.298949	0.35926
0.32	1.168	0.298949	0.361489
0.32	1.2	0.298949	0.36378
