# Supplementary material for: Structural Repetition Detector for multi-scale quantitative mapping of molecular complexes through microscopy
Source: Nat Commun. 2025 Jul 1;16:5767. doi: 10.1038/s41467-025-60709-1 (PMC12219329; doi:10.1038/s41467-025-60709-1)
Supplement: Supplementary file 6 — Source Data [file 41467_2025_60709_MOESM6_ESM.zip › Source Data/Supplementary Figure 8 - Autocorrelations for heatmaps/SWIN/0002.xlsx]

## Sheet: Sheet1
Spacing (µm)	Height (µm)	First Harmonic Position (µm)	First Harmonic Relative Amplitude
0.096	0.24	0.0976568	0.341003
0.096	0.272	0.0976568	0.305424
0.096	0.304	0.0976568	0.309004
0.096	0.336	0.0976568	0.340117
0.096	0.368	0.0976568	0.354627
0.096	0.4	0.0956638	0.350573
0.096	0.432	0.0956638	0.391789
0.096	0.464	0.0976568	0.410815
0.096	0.496	0.0976568	0.382023
0.096	0.528	0.0976568	0.386068
0.096	0.56	0.0976568	0.389158
0.096	0.592	0.0956638	0.361599
0.096	0.624	0.0956638	0.36855
0.096	0.656	0.0956638	0.367037
0.096	0.688	0.0956638	0.372527
0.096	0.72	0.0956638	0.342985
0.096	0.752	0.0956638	0.365152
0.096	0.784	0.0956638	0.382132
0.096	0.816	0.0956638	0.352616
0.096	0.848	0.0956638	0.376965
0.096	0.88	0.0976568	0.394143
0.096	0.912	0.0976568	0.367267
0.096	0.944	0.0976568	0.392491
0.096	0.976	0.0976568	0.417562
0.096	1.008	0.0976568	0.43847
0.096	1.04	0.0976568	0.409602
0.096	1.072	0.0976568	0.419422
0.096	1.104	0.0976568	0.434142
0.096	1.136	0.0976568	0.405444
0.096	1.168	0.0976568	0.414053
0.096	1.2	0.0976568	0.421302
0.128	0.24	0.127552	0.430258
0.128	0.272	0.127552	0.418953
0.128	0.304	0.127552	0.456707
0.128	0.336	0.125559	0.492246
0.128	0.368	0.125559	0.531603
0.128	0.4	0.125559	0.541346
0.128	0.432	0.125559	0.543212
0.128	0.464	0.125559	0.549206
0.128	0.496	0.125559	0.540412
0.128	0.528	0.125559	0.537106
0.128	0.56	0.125559	0.556591
0.128	0.592	0.125559	0.545372
0.128	0.624	0.125559	0.559951
0.128	0.656	0.125559	0.574483
0.128	0.688	0.125559	0.594225
0.128	0.72	0.125559	0.582883
0.128	0.752	0.125559	0.600988
0.128	0.784	0.125559	0.616101
0.128	0.816	0.125559	0.606401
0.128	0.848	0.125559	0.62296
0.128	0.88	0.125559	0.631385
0.128	0.912	0.125559	0.616388
0.128	0.944	0.125559	0.622105
0.128	0.976	0.123566	0.63994
0.128	1.008	0.123566	0.637491
0.128	1.04	0.123566	0.634632
0.128	1.072	0.123566	0.641918
0.128	1.104	0.123566	0.646629
0.128	1.136	0.123566	0.638801
0.128	1.168	0.123566	0.653233
0.128	1.2	0.123566	0.660823
0.16	0.24	0.0837059	0.0257081
0.16	0.272	0.0837059	0.0197005
0.16	0.304	0.165419	0.637198
0.16	0.336	0.165419	0.666137
0.16	0.368	0.165419	0.700826
0.16	0.4	0.165419	0.677279
0.16	0.432	0.165419	0.694756
0.16	0.464	0.165419	0.716525
0.16	0.496	0.165419	0.700258
0.16	0.528	0.165419	0.723368
0.16	0.56	0.165419	0.739755
0.16	0.592	0.165419	0.724705
0.16	0.624	0.165419	0.741392
0.16	0.656	0.165419	0.758772
0.16	0.688	0.165419	0.770126
0.16	0.72	0.165419	0.765115
0.16	0.752	0.165419	0.778481
0.16	0.784	0.165419	0.787631
0.16	0.816	0.165419	0.7849
0.16	0.848	0.165419	0.790795
0.16	0.88	0.165419	0.796171
0.16	0.912	0.165419	0.794304
0.16	0.944	0.165419	0.800011
0.16	0.976	0.165419	0.806079
0.16	1.008	0.165419	0.814223
0.16	1.04	0.165419	0.814302
0.16	1.072	0.165419	0.822084
0.16	1.104	0.165419	0.830134
0.16	1.136	0.165419	0.832479
0.16	1.168	0.165419	0.837198
0.16	1.2	0.165419	0.841794
0.192	0.24	0.181363	0.364401
0.192	0.272	0.181363	0.3521
0.192	0.304	0.183356	0.366047
0.192	0.336	0.0916778	0.0124943
0.192	0.368	0.183356	0.392908
0.192	0.4	0.0936708	0.0191397
0.192	0.432	0.0936708	0.0207063
0.192	0.464	0.0956638	0.0207601
0.192	0.496	0.0956638	0.021688
0.192	0.528	0.181363	0.404907
0.192	0.56	0.181363	0.427371
0.192	0.592	0.181363	0.413196
0.192	0.624	0.17937	0.426065
0.192	0.656	0.17937	0.450416
0.192	0.688	0.177377	0.461433
0.192	0.72	0.177377	0.477312
0.192	0.752	0.177377	0.502481
0.192	0.784	0.177377	0.515245
0.192	0.816	0.177377	0.509706
0.192	0.848	0.177377	0.527847
0.192	0.88	0.177377	0.531562
0.192	0.912	0.177377	0.529668
0.192	0.944	0.177377	0.539141
0.192	0.976	0.177377	0.553475
0.192	1.008	0.177377	0.573524
0.192	1.04	0.177377	0.579474
0.192	1.072	0.177377	0.59983
0.192	1.104	0.177377	0.611485
0.192	1.136	0.177377	0.613623
0.192	1.168	0.177377	0.626706
0.192	1.2	0.177377	0.635677
0.224	0.24	0.0737409	0.0414608
0.224	0.272	0.0757339	0.0276153
0.224	0.304	0.0757339	0.0237922
0.224	0.336	0.0817129	0.0197884
0.224	0.368	0.0876918	0.0237606
0.224	0.4	0.0936708	0.0626731
0.224	0.432	0.0936708	0.0689487
0.224	0.464	0.0936708	0.0686228
0.224	0.496	0.0996498	0.0772966
0.224	0.528	0.0976568	0.0806317
0.224	0.56	0.0956638	0.0883878
0.224	0.592	0.0976568	0.0938509
0.224	0.624	0.0996498	0.116968
0.224	0.656	0.0996498	0.13503
0.224	0.688	0.0976568	0.155264
0.224	0.72	0.0996498	0.16493
0.224	0.752	0.0996498	0.165979
0.224	0.784	0.0996498	0.172503
0.224	0.816	0.0996498	0.168565
0.224	0.848	0.0996498	0.171046
0.224	0.88	0.0996498	0.163269
0.224	0.912	0.0996498	0.156752
0.224	0.944	0.0996498	0.144997
0.224	0.976	0.107622	0.130211
0.224	1.008	0.111608	0.123983
0.224	1.04	0.117587	0.118853
0.224	1.072	0.11958	0.116366
0.224	1.104	0.121573	0.112961
0.224	1.136	0.121573	0.116927
0.224	1.168	0.121573	0.115882
0.224	1.2	0.11958	0.118884
0.256	0.24	0.109615	0.0357644
0.256	0.272	0.255104	0.30004
0.256	0.304	0.255104	0.323578
0.256	0.336	0.255104	0.426306
0.256	0.368	0.253111	0.405426
0.256	0.4	0.253111	0.402146
0.256	0.432	0.253111	0.408054
0.256	0.464	0.253111	0.436748
0.256	0.496	0.251118	0.443764
0.256	0.528	0.251118	0.450619
0.256	0.56	0.251118	0.477745
0.256	0.592	0.251118	0.466312
0.256	0.624	0.251118	0.471252
0.256	0.656	0.251118	0.506805
0.256	0.688	0.0777269	0.0573554
0.256	0.72	0.0777269	0.0588726
0.256	0.752	0.251118	0.541066
0.256	0.784	0.0777269	0.0574709
0.256	0.816	0.0777269	0.055616
0.256	0.848	0.0777269	0.0539835
0.256	0.88	0.0777269	0.0546186
0.256	0.912	0.249125	0.549354
0.256	0.944	0.0797199	0.0498877
0.256	0.976	0.0837059	0.0532196
0.256	1.008	0.0837059	0.0527871
0.256	1.04	0.0856988	0.0535309
0.256	1.072	0.0856988	0.0553028
0.256	1.104	0.0856988	0.0572157
0.256	1.136	0.0876918	0.0577495
0.256	1.168	0.0876918	0.0603991
0.256	1.2	0.0876918	0.0610372
0.288	0.24	0.0856988	0.00764942
0.288	0.272	0.0856988	0.00905615
0.288	0.304	0.15944	0.0809252
0.288	0.336	0.15944	0.0669009
0.288	0.368	0.15944	0.0701968
0.288	0.4	0.15944	0.0619735
0.288	0.432	0.15944	0.0520646
0.288	0.464	0.15944	0.0546189
0.288	0.496	0.157447	0.0514756
0.288	0.528	0.157447	0.054251
0.288	0.56	0.15944	0.0626437
0.288	0.592	0.157447	0.0638116
0.288	0.624	0.15944	0.0678484
0.288	0.656	0.15944	0.0779485
0.288	0.688	0.15944	0.0774003
0.288	0.72	0.15944	0.067097
0.288	0.752	0.15944	0.062532
0.288	0.784	0.15944	0.0634622
0.288	0.816	0.15944	0.0534615
0.288	0.848	0.15944	0.04958
0.288	0.88	0.15944	0.0490968
0.288	0.912	0.15944	0.0417892
0.288	0.944	0.15944	0.0427896
0.288	0.976	0.161433	0.0452986
0.288	1.008	0.161433	0.0409119
0.288	1.04	0.161433	0.0377059
0.288	1.072	0.161433	0.0396391
0.288	1.104	0.161433	0.0358406
0.288	1.136	0.15944	0.0328365
0.288	1.168	0.161433	0.0349425
0.288	1.2	0.161433	0.0323276
0.32	0.24	0.155454	0.0895831
0.32	0.272	0.157447	0.0907687
0.32	0.304	0.15944	0.101781
0.32	0.336	0.15944	0.108943
0.32	0.368	0.15944	0.112999
0.32	0.4	0.15944	0.105778
0.32	0.432	0.15944	0.10398
0.32	0.464	0.157447	0.101517
0.32	0.496	0.157447	0.0961514
0.32	0.528	0.157447	0.100391
0.32	0.56	0.157447	0.103111
0.32	0.592	0.157447	0.0998341
0.32	0.624	0.155454	0.104134
0.32	0.656	0.157447	0.10963
0.32	0.688	0.157447	0.106316
0.32	0.72	0.157447	0.103624
0.32	0.752	0.155454	0.0989489
0.32	0.784	0.157447	0.0972496
0.32	0.816	0.157447	0.0954712
0.32	0.848	0.157447	0.0890564
0.32	0.88	0.157447	0.0862449
0.32	0.912	0.157447	0.0863807
0.32	0.944	0.157447	0.0847957
0.32	0.976	0.157447	0.0865255
0.32	1.008	0.157447	0.0883428
0.32	1.04	0.157447	0.0871571
0.32	1.072	0.15944	0.0908894
0.32	1.104	0.15944	0.0924388
0.32	1.136	0.15944	0.0907076
0.32	1.168	0.15944	0.0913053
0.32	1.2	0.15944	0.0917685
