# Supplementary material for: Structural Repetition Detector for multi-scale quantitative mapping of molecular complexes through microscopy
Source: Nat Commun. 2025 Jul 1;16:5767. doi: 10.1038/s41467-025-60709-1 (PMC12219329; doi:10.1038/s41467-025-60709-1)
Supplement: Supplementary file 6 — Source Data [file 41467_2025_60709_MOESM6_ESM.zip › Source Data/Supplementary Figure 8 - Autocorrelations for heatmaps/SWIN/0022.xlsx]

## Sheet: Sheet1
Spacing (µm)	Height (µm)	First Harmonic Position (µm)	First Harmonic Relative Amplitude
0.096	0.24	0.0976568	0.411537
0.096	0.272	0.0976568	0.378393
0.096	0.304	0.0996498	0.411518
0.096	0.336	0.0976568	0.449031
0.096	0.368	0.0996498	0.481738
0.096	0.4	0.0996498	0.455565
0.096	0.432	0.0996498	0.490429
0.096	0.464	0.0996498	0.520048
0.096	0.496	0.0996498	0.497744
0.096	0.528	0.0996498	0.506278
0.096	0.56	0.0996498	0.518363
0.096	0.592	0.0996498	0.502877
0.096	0.624	0.0996498	0.514514
0.096	0.656	0.0996498	0.523066
0.096	0.688	0.0996498	0.53783
0.096	0.72	0.0996498	0.518889
0.096	0.752	0.0996498	0.529265
0.096	0.784	0.0996498	0.540363
0.096	0.816	0.0996498	0.52295
0.096	0.848	0.0996498	0.538002
0.096	0.88	0.0996498	0.550275
0.096	0.912	0.0996498	0.529484
0.096	0.944	0.0996498	0.541071
0.096	0.976	0.0996498	0.552369
0.096	1.008	0.0996498	0.562336
0.096	1.04	0.0996498	0.53859
0.096	1.072	0.0996498	0.544711
0.096	1.104	0.0996498	0.55601
0.096	1.136	0.0996498	0.528644
0.096	1.168	0.0996498	0.537014
0.096	1.2	0.0996498	0.545537
0.128	0.24	0.129545	0.286847
0.128	0.272	0.129545	0.293169
0.128	0.304	0.129545	0.321368
0.128	0.336	0.129545	0.339674
0.128	0.368	0.127552	0.370041
0.128	0.4	0.129545	0.37459
0.128	0.432	0.129545	0.401938
0.128	0.464	0.129545	0.445165
0.128	0.496	0.129545	0.451936
0.128	0.528	0.129545	0.469478
0.128	0.56	0.129545	0.500204
0.128	0.592	0.129545	0.504048
0.128	0.624	0.129545	0.521648
0.128	0.656	0.129545	0.538973
0.128	0.688	0.129545	0.553899
0.128	0.72	0.129545	0.552822
0.128	0.752	0.129545	0.57026
0.128	0.784	0.129545	0.578124
0.128	0.816	0.129545	0.573169
0.128	0.848	0.129545	0.595876
0.128	0.88	0.129545	0.614134
0.128	0.912	0.129545	0.609353
0.128	0.944	0.129545	0.626859
0.128	0.976	0.129545	0.643106
0.128	1.008	0.129545	0.650273
0.128	1.04	0.129545	0.645234
0.128	1.072	0.129545	0.654559
0.128	1.104	0.129545	0.657085
0.128	1.136	0.129545	0.654906
0.128	1.168	0.129545	0.662878
0.128	1.2	0.129545	0.666586
0.16	0.24	0.0637759	0.0162049
0.16	0.272	0.0657689	0.0145305
0.16	0.304	0.0657689	0.0229627
0.16	0.336	0.0677619	0.0278634
0.16	0.368	0.0697549	0.0434968
0.16	0.4	0.0717479	0.0467381
0.16	0.432	0.0737409	0.0594024
0.16	0.464	0.0757339	0.0648795
0.16	0.496	0.0757339	0.0574105
0.16	0.528	0.0757339	0.0420396
0.16	0.56	0.0777269	0.0316499
0.16	0.592	0.0797199	0.0266933
0.16	0.624	0.0797199	0.0213855
0.16	0.656	0.0797199	0.0146028
0.16	0.688	0.0817129	0.0132218
0.16	0.72	0.155454	0.46235
0.16	0.752	0.155454	0.470867
0.16	0.784	0.155454	0.481034
0.16	0.816	0.155454	0.507481
0.16	0.848	0.155454	0.514814
0.16	0.88	0.155454	0.525779
0.16	0.912	0.155454	0.539823
0.16	0.944	0.155454	0.548448
0.16	0.976	0.155454	0.557599
0.16	1.008	0.155454	0.564826
0.16	1.04	0.155454	0.57452
0.16	1.072	0.157447	0.583672
0.16	1.104	0.157447	0.60365
0.16	1.136	0.157447	0.640042
0.16	1.168	0.157447	0.637879
0.16	1.2	0.157447	0.685088
0.192	0.24	0.0637759	0.0208106
0.192	0.272	0.127552	0.0608817
0.192	0.304	0.129545	0.060662
0.192	0.336	0.129545	0.059341
0.192	0.368	0.131538	0.0591379
0.192	0.4	0.191328	0.27219
0.192	0.432	0.191328	0.283318
0.192	0.464	0.191328	0.2874
0.192	0.496	0.191328	0.341275
0.192	0.528	0.191328	0.365078
0.192	0.56	0.189335	0.390199
0.192	0.592	0.189335	0.393776
0.192	0.624	0.189335	0.411792
0.192	0.656	0.187342	0.432431
0.192	0.688	0.187342	0.444935
0.192	0.72	0.187342	0.436705
0.192	0.752	0.187342	0.448969
0.192	0.784	0.187342	0.437044
0.192	0.816	0.187342	0.43677
0.192	0.848	0.187342	0.447486
0.192	0.88	0.187342	0.449574
0.192	0.912	0.187342	0.452343
0.192	0.944	0.187342	0.461781
0.192	0.976	0.187342	0.468336
0.192	1.008	0.187342	0.474964
0.192	1.04	0.187342	0.478957
0.192	1.072	0.185349	0.494704
0.192	1.104	0.185349	0.508312
0.192	1.136	0.185349	0.510839
0.192	1.168	0.185349	0.516536
0.192	1.2	0.185349	0.51862
0.224	0.24	0.109615	0.283786
0.224	0.272	0.109615	0.248123
0.224	0.304	0.107622	0.246362
0.224	0.336	0.107622	0.241746
0.224	0.368	0.107622	0.256082
0.224	0.4	0.107622	0.245603
0.224	0.432	0.107622	0.247395
0.224	0.464	0.107622	0.247558
0.224	0.496	0.107622	0.236615
0.224	0.528	0.107622	0.240652
0.224	0.56	0.107622	0.232086
0.224	0.592	0.107622	0.230326
0.224	0.624	0.109615	0.225584
0.224	0.656	0.109615	0.22323
0.224	0.688	0.109615	0.218659
0.224	0.72	0.107622	0.214867
0.224	0.752	0.109615	0.206305
0.224	0.784	0.107622	0.204579
0.224	0.816	0.107622	0.194774
0.224	0.848	0.107622	0.19612
0.224	0.88	0.109615	0.194818
0.224	0.912	0.109615	0.187882
0.224	0.944	0.107622	0.192424
0.224	0.976	0.107622	0.189832
0.224	1.008	0.107622	0.191047
0.224	1.04	0.107622	0.186478
0.224	1.072	0.107622	0.184246
0.224	1.104	0.107622	0.185083
0.224	1.136	0.107622	0.183898
0.224	1.168	0.107622	0.184175
0.224	1.2	0.107622	0.184174
0.256	0.24	0.255104	0.209491
0.256	0.272	0.255104	0.226358
0.256	0.304	0.253111	0.269365
0.256	0.336	0.255104	0.28316
0.256	0.368	0.255104	0.308708
0.256	0.4	0.255104	0.309467
0.256	0.432	0.255104	0.310115
0.256	0.464	0.255104	0.320667
0.256	0.496	0.255104	0.324507
0.256	0.528	0.255104	0.341065
0.256	0.56	0.255104	0.355102
0.256	0.592	0.255104	0.360114
0.256	0.624	0.127552	0.0254422
0.256	0.656	0.127552	0.0402815
0.256	0.688	0.129545	0.0486108
0.256	0.72	0.131538	0.0699448
0.256	0.752	0.131538	0.0744905
0.256	0.784	0.129545	0.0638837
0.256	0.816	0.133531	0.0707295
0.256	0.848	0.133531	0.0729578
0.256	0.88	0.137517	0.0787657
0.256	0.912	0.13951	0.0844263
0.256	0.944	0.141503	0.091678
0.256	0.976	0.141503	0.0975988
0.256	1.008	0.141503	0.10687
0.256	1.04	0.143496	0.108297
0.256	1.072	0.143496	0.110462
0.256	1.104	0.143496	0.111172
0.256	1.136	0.145489	0.115966
0.256	1.168	0.145489	0.11939
0.256	1.2	0.143496	0.124528
0.288	0.24	0.107622	0.0520811
0.288	0.272	0.231188	0.046809
0.288	0.304	0.229195	0.0613951
0.288	0.336	0.227202	0.0618095
0.288	0.368	0.227202	0.0724563
0.288	0.4	0.227202	0.0683657
0.288	0.432	0.288984	0.111209
0.288	0.464	0.0996498	0.0549195
0.288	0.496	0.0976568	0.051839
0.288	0.528	0.107622	0.0528836
0.288	0.56	0.109615	0.0588927
0.288	0.592	0.111608	0.0575291
0.288	0.624	0.113601	0.0629836
0.288	0.656	0.115594	0.0773847
0.288	0.688	0.117587	0.0808562
0.288	0.72	0.11958	0.0931814
0.288	0.752	0.121573	0.105122
0.288	0.784	0.121573	0.12833
0.288	0.816	0.123566	0.122516
0.288	0.848	0.123566	0.128469
0.288	0.88	0.125559	0.14718
0.288	0.912	0.127552	0.144485
0.288	0.944	0.129545	0.154284
0.288	0.976	0.129545	0.17689
0.288	1.008	0.131538	0.17945
0.288	1.04	0.131538	0.182213
0.288	1.072	0.131538	0.181667
0.288	1.104	0.135524	0.174973
0.288	1.136	0.137517	0.181202
0.288	1.168	0.137517	0.180102
0.288	1.2	0.137517	0.185832
0.32	0.24	0.109615	0.121912
0.32	0.272	0.109615	0.0999082
0.32	0.304	0.107622	0.0889245
0.32	0.336	0.107622	0.0885974
0.32	0.368	0.107622	0.0967295
0.32	0.4	0.105629	0.0842247
0.32	0.432	0.103636	0.0878317
0.32	0.464	0.105629	0.0942475
0.32	0.496	0.103636	0.0857805
0.32	0.528	0.111608	0.0869655
0.32	0.56	0.115594	0.0872814
0.32	0.592	0.115594	0.0834572
0.32	0.624	0.117587	0.0892848
0.32	0.656	0.121573	0.100714
0.32	0.688	0.123566	0.101519
0.32	0.72	0.123566	0.125771
0.32	0.752	0.125559	0.139247
0.32	0.784	0.125559	0.175735
0.32	0.816	0.125559	0.175323
0.32	0.848	0.127552	0.181583
0.32	0.88	0.127552	0.202134
0.32	0.912	0.127552	0.202201
0.32	0.944	0.127552	0.20843
0.32	0.976	0.129545	0.230884
0.32	1.008	0.129545	0.234854
0.32	1.04	0.129545	0.231069
0.32	1.072	0.129545	0.226829
0.32	1.104	0.131538	0.212846
0.32	1.136	0.131538	0.20948
0.32	1.168	0.131538	0.20819
0.32	1.2	0.131538	0.211729
