# Supplementary material for: Structural Repetition Detector for multi-scale quantitative mapping of molecular complexes through microscopy
Source: Nat Commun. 2025 Jul 1;16:5767. doi: 10.1038/s41467-025-60709-1 (PMC12219329; doi:10.1038/s41467-025-60709-1)
Supplement: Supplementary file 6 — Source Data [file 41467_2025_60709_MOESM6_ESM.zip › Source Data/Supplementary Figure 8 - Autocorrelations for heatmaps/SWIN/0018.xlsx]

## Sheet: Sheet1
Spacing (µm)	Height (µm)	First Harmonic Position (µm)	First Harmonic Relative Amplitude
0.096	0.24	0.0956638	0.27948
0.096	0.272	0.0956638	0.262811
0.096	0.304	0.0956638	0.270256
0.096	0.336	0.0956638	0.311389
0.096	0.368	0.0956638	0.309212
0.096	0.4	0.0956638	0.290218
0.096	0.432	0.0936708	0.307501
0.096	0.464	0.0976568	0.305162
0.096	0.496	0.101643	0.342542
0.096	0.528	0.101643	0.34767
0.096	0.56	0.101643	0.361278
0.096	0.592	0.101643	0.302336
0.096	0.624	0.101643	0.322461
0.096	0.656	0.101643	0.344612
0.096	0.688	0.101643	0.366766
0.096	0.72	0.101643	0.300311
0.096	0.752	0.101643	0.315974
0.096	0.784	0.101643	0.341476
0.096	0.816	0.101643	0.281837
0.096	0.848	0.101643	0.298742
0.096	0.88	0.101643	0.312181
0.096	0.912	0.101643	0.259384
0.096	0.944	0.101643	0.276117
0.096	0.976	0.101643	0.292848
0.096	1.008	0.101643	0.299918
0.096	1.04	0.101643	0.254451
0.096	1.072	0.101643	0.260229
0.096	1.104	0.101643	0.272681
0.096	1.136	0.101643	0.235552
0.096	1.168	0.101643	0.245302
0.096	1.2	0.101643	0.252488
0.128	0.24	0.129545	0.304553
0.128	0.272	0.127552	0.288819
0.128	0.304	0.127552	0.304296
0.128	0.336	0.127552	0.324631
0.128	0.368	0.127552	0.349284
0.128	0.4	0.127552	0.355234
0.128	0.432	0.127552	0.37891
0.128	0.464	0.127552	0.4394
0.128	0.496	0.127552	0.4936
0.128	0.528	0.127552	0.5009
0.128	0.56	0.125559	0.525061
0.128	0.592	0.125559	0.50984
0.128	0.624	0.125559	0.518362
0.128	0.656	0.125559	0.53529
0.128	0.688	0.125559	0.550708
0.128	0.72	0.125559	0.512592
0.128	0.752	0.125559	0.525936
0.128	0.784	0.125559	0.536644
0.128	0.816	0.125559	0.493697
0.128	0.848	0.125559	0.507529
0.128	0.88	0.125559	0.510577
0.128	0.912	0.125559	0.470939
0.128	0.944	0.125559	0.471447
0.128	0.976	0.125559	0.481115
0.128	1.008	0.127552	0.473098
0.128	1.04	0.127552	0.442838
0.128	1.072	0.125559	0.448081
0.128	1.104	0.127552	0.445817
0.128	1.136	0.127552	0.419403
0.128	1.168	0.127552	0.426976
0.128	1.2	0.127552	0.424552
0.16	0.24	0.165419	0.539528
0.16	0.272	0.165419	0.547362
0.16	0.304	0.165419	0.58375
0.16	0.336	0.165419	0.602463
0.16	0.368	0.165419	0.617791
0.16	0.4	0.165419	0.634703
0.16	0.432	0.165419	0.645262
0.16	0.464	0.165419	0.658998
0.16	0.496	0.165419	0.690812
0.16	0.528	0.165419	0.709148
0.16	0.56	0.165419	0.716501
0.16	0.592	0.165419	0.727866
0.16	0.624	0.165419	0.733152
0.16	0.656	0.165419	0.732317
0.16	0.688	0.165419	0.735419
0.16	0.72	0.165419	0.743538
0.16	0.752	0.165419	0.745708
0.16	0.784	0.165419	0.748209
0.16	0.816	0.165419	0.757317
0.16	0.848	0.165419	0.763251
0.16	0.88	0.165419	0.772555
0.16	0.912	0.165419	0.77257
0.16	0.944	0.165419	0.778036
0.16	0.976	0.165419	0.780796
0.16	1.008	0.165419	0.783977
0.16	1.04	0.165419	0.778457
0.16	1.072	0.165419	0.781179
0.16	1.104	0.165419	0.783492
0.16	1.136	0.165419	0.777203
0.16	1.168	0.165419	0.779733
0.16	1.2	0.165419	0.782173
0.192	0.24	0.189335	0.374292
0.192	0.272	0.189335	0.370926
0.192	0.304	0.191328	0.395432
0.192	0.336	0.189335	0.435394
0.192	0.368	0.189335	0.453997
0.192	0.4	0.187342	0.458002
0.192	0.432	0.187342	0.491238
0.192	0.464	0.189335	0.477734
0.192	0.496	0.187342	0.483248
0.192	0.528	0.187342	0.49588
0.192	0.56	0.187342	0.51082
0.192	0.592	0.187342	0.516059
0.192	0.624	0.187342	0.521447
0.192	0.656	0.185349	0.534965
0.192	0.688	0.185349	0.535425
0.192	0.72	0.185349	0.544099
0.192	0.752	0.185349	0.550871
0.192	0.784	0.185349	0.546371
0.192	0.816	0.185349	0.552811
0.192	0.848	0.185349	0.562028
0.192	0.88	0.185349	0.566811
0.192	0.912	0.185349	0.573765
0.192	0.944	0.183356	0.577713
0.192	0.976	0.183356	0.578648
0.192	1.008	0.183356	0.587583
0.192	1.04	0.183356	0.586869
0.192	1.072	0.183356	0.593252
0.192	1.104	0.183356	0.593781
0.192	1.136	0.183356	0.594111
0.192	1.168	0.183356	0.595865
0.192	1.2	0.183356	0.597848
0.224	0.24	0.223216	0.394864
0.224	0.272	0.223216	0.336189
0.224	0.304	0.223216	0.373642
0.224	0.336	0.223216	0.381546
0.224	0.368	0.223216	0.395164
0.224	0.4	0.223216	0.378566
0.224	0.432	0.225209	0.392854
0.224	0.464	0.223216	0.431853
0.224	0.496	0.223216	0.507762
0.224	0.528	0.223216	0.536412
0.224	0.56	0.225209	0.553371
0.224	0.592	0.225209	0.549284
0.224	0.624	0.225209	0.565867
0.224	0.656	0.225209	0.571003
0.224	0.688	0.225209	0.578129
0.224	0.72	0.225209	0.572783
0.224	0.752	0.225209	0.579064
0.224	0.784	0.225209	0.57135
0.224	0.816	0.225209	0.571401
0.224	0.848	0.225209	0.572783
0.224	0.88	0.225209	0.581949
0.224	0.912	0.225209	0.569894
0.224	0.944	0.225209	0.573402
0.224	0.976	0.225209	0.579776
0.224	1.008	0.225209	0.588682
0.224	1.04	0.225209	0.584941
0.224	1.072	0.225209	0.585838
0.224	1.104	0.225209	0.559553
0.224	1.136	0.225209	0.550106
0.224	1.168	0.225209	0.550976
0.224	1.2	0.225209	0.550119
0.256	0.24	0.253111	0.317646
0.256	0.272	0.251118	0.31648
0.256	0.304	0.249125	0.356555
0.256	0.336	0.249125	0.355325
0.256	0.368	0.249125	0.384009
0.256	0.4	0.249125	0.391165
0.256	0.432	0.249125	0.398539
0.256	0.464	0.249125	0.410561
0.256	0.496	0.251118	0.447255
0.256	0.528	0.253111	0.459664
0.256	0.56	0.251118	0.487308
0.256	0.592	0.253111	0.491099
0.256	0.624	0.253111	0.504383
0.256	0.656	0.251118	0.510487
0.256	0.688	0.253111	0.524334
0.256	0.72	0.253111	0.510289
0.256	0.752	0.253111	0.520588
0.256	0.784	0.253111	0.526265
0.256	0.816	0.253111	0.517816
0.256	0.848	0.253111	0.523504
0.256	0.88	0.253111	0.526526
0.256	0.912	0.253111	0.514282
0.256	0.944	0.253111	0.524305
0.256	0.976	0.253111	0.528249
0.256	1.008	0.255104	0.524732
0.256	1.04	0.255104	0.519571
0.256	1.072	0.255104	0.518991
0.256	1.104	0.255104	0.524676
0.256	1.136	0.255104	0.51696
0.256	1.168	0.255104	0.518941
0.256	1.2	0.255104	0.515162
0.288	0.24	0.298949	0.0697999
0.288	0.272	0.145489	0.0219914
0.288	0.304	0.151468	0.019423
0.288	0.336	0.153461	0.023807
0.288	0.368	0.157447	0.0274547
0.288	0.4	0.15944	0.0321261
0.288	0.432	0.161433	0.0311838
0.288	0.464	0.163426	0.0380088
0.288	0.496	0.306921	0.164914
0.288	0.528	0.304928	0.173369
0.288	0.56	0.306921	0.160357
0.288	0.592	0.306921	0.163707
0.288	0.624	0.302935	0.174025
0.288	0.656	0.306921	0.148957
0.288	0.688	0.306921	0.133211
0.288	0.72	0.296956	0.157893
0.288	0.752	0.300942	0.145074
0.288	0.784	0.302935	0.136541
0.288	0.816	0.294963	0.163365
0.288	0.848	0.298949	0.152432
0.288	0.88	0.300942	0.142464
0.288	0.912	0.290977	0.16627
0.288	0.944	0.294963	0.153236
0.288	0.976	0.298949	0.144578
0.288	1.008	0.294963	0.151243
0.288	1.04	0.29297	0.155814
0.288	1.072	0.296956	0.145314
0.288	1.104	0.290977	0.156541
0.288	1.136	0.290977	0.157674
0.288	1.168	0.290977	0.148019
0.288	1.2	0.290977	0.157437
0.32	0.24	0.328844	0.0419086
0.32	0.272	0.328844	0.0448496
0.32	0.304	0.153461	0.0225995
0.32	0.336	0.155454	0.0613082
0.32	0.368	0.157447	0.0647609
0.32	0.4	0.15944	0.0758055
0.32	0.432	0.15944	0.0778271
0.32	0.464	0.161433	0.0847298
0.32	0.496	0.213251	0.0459021
0.32	0.528	0.211258	0.0395952
0.32	0.56	0.211258	0.0388373
0.32	0.592	0.211258	0.0411452
0.32	0.624	0.211258	0.0414465
0.32	0.656	0.211258	0.0379888
0.32	0.688	0.211258	0.0364314
0.32	0.72	0.209265	0.0376893
0.32	0.752	0.209265	0.0366678
0.32	0.784	0.209265	0.0350038
0.32	0.816	0.207272	0.0389245
0.32	0.848	0.207272	0.036944
0.32	0.88	0.209265	0.0367556
0.32	0.912	0.207272	0.0384801
0.32	0.944	0.207272	0.0371785
0.32	0.976	0.207272	0.0363678
0.32	1.008	0.207272	0.0349561
0.32	1.04	0.207272	0.0370276
0.32	1.072	0.207272	0.0363889
0.32	1.104	0.207272	0.0356247
0.32	1.136	0.205279	0.0366413
0.32	1.168	0.205279	0.036177
0.32	1.2	0.205279	0.0359809
