# Supplementary material for: Structural Repetition Detector for multi-scale quantitative mapping of molecular complexes through microscopy
Source: Nat Commun. 2025 Jul 1;16:5767. doi: 10.1038/s41467-025-60709-1 (PMC12219329; doi:10.1038/s41467-025-60709-1)
Supplement: Supplementary file 6 — Source Data [file 41467_2025_60709_MOESM6_ESM.zip › Source Data/Supplementary Figure 8 - Autocorrelations for heatmaps/SWIN/heatmap_data.csv]

max_amplitude	spacing	height
0.6323413806591139	0.192	1.2
0.6788429671601701	0.256	0.88
0.8417935788420703	0.16	1.2
0.7634713756365974	0.096	1.2
0.8040776172233594	0.096	1.008
0.7552654261235189	0.096	0.6880000000000001
0.8014468744532603	0.128	0.6880000000000001
0.7816301769156749	0.128	0.6880000000000001
0.7915366583663384	0.16	1.2
0.756423799263551	0.128	0.56
0.7498374793388842	0.16	0.784
0.542180138903513	0.128	1.2
0.7722011829810405	0.096	1.008
0.7580128888944826	0.16	1.2
0.7997428579358743	0.096	1.2
0.734596937301749	0.16	1.072
0.7446683206448605	0.096	1.104
0.7957716633417312	0.128	0.6880000000000001
0.7839765386219534	0.16	1.008
0.7168548864691059	0.096	0.784
0.6360421592686137	0.16	1.2
0.6638495507274277	0.128	1.2
0.6850880391790592	0.16	1.2
0.725472317591378	0.128	0.6880000000000001
0.7555055573918812	0.096	0.88
0.6841392440087121	0.16	1.2
0.744883818204792	0.096	1.104
0.8219158230993191	0.128	1.2
0.7047707033777784	0.192	1.2
0.8711546778935603	0.16	1.072
