# Supplementary material for: Structural Repetition Detector for multi-scale quantitative mapping of molecular complexes through microscopy
Source: Nat Commun. 2025 Jul 1;16:5767. doi: 10.1038/s41467-025-60709-1 (PMC12219329; doi:10.1038/s41467-025-60709-1)
Supplement: Supplementary file 6 — Source Data [file 41467_2025_60709_MOESM6_ESM.zip › Source Data/Supplementary Figure 8 - Autocorrelations for heatmaps/SWIN/0019.xlsx]

## Sheet: Sheet1
Spacing (µm)	Height (µm)	First Harmonic Position (µm)	First Harmonic Relative Amplitude
0.096	0.24	0.0956638	0.453225
0.096	0.272	0.0956638	0.455456
0.096	0.304	0.0956638	0.482637
0.096	0.336	0.0956638	0.535639
0.096	0.368	0.0956638	0.571215
0.096	0.4	0.0956638	0.556075
0.096	0.432	0.0956638	0.605753
0.096	0.464	0.0956638	0.622381
0.096	0.496	0.0956638	0.620699
0.096	0.528	0.0956638	0.642306
0.096	0.56	0.0976568	0.664946
0.096	0.592	0.0976568	0.656735
0.096	0.624	0.0976568	0.670199
0.096	0.656	0.0976568	0.696551
0.096	0.688	0.0976568	0.707139
0.096	0.72	0.0976568	0.692596
0.096	0.752	0.0956638	0.706501
0.096	0.784	0.0956638	0.716855
0.096	0.816	0.0956638	0.691484
0.096	0.848	0.0956638	0.702123
0.096	0.88	0.0956638	0.700365
0.096	0.912	0.0956638	0.670638
0.096	0.944	0.0956638	0.680976
0.096	0.976	0.0956638	0.684333
0.096	1.008	0.0956638	0.691922
0.096	1.04	0.0956638	0.656042
0.096	1.072	0.0956638	0.66097
0.096	1.104	0.0956638	0.672106
0.096	1.136	0.0956638	0.641624
0.096	1.168	0.0956638	0.653805
0.096	1.2	0.0956638	0.663306
0.128	0.24	0.129545	0.497724
0.128	0.272	0.129545	0.479963
0.128	0.304	0.129545	0.522045
0.128	0.336	0.129545	0.5536
0.128	0.368	0.129545	0.584554
0.128	0.4	0.129545	0.573327
0.128	0.432	0.129545	0.585761
0.128	0.464	0.129545	0.603812
0.128	0.496	0.127552	0.602694
0.128	0.528	0.129545	0.607388
0.128	0.56	0.127552	0.626621
0.128	0.592	0.127552	0.627675
0.128	0.624	0.127552	0.627133
0.128	0.656	0.127552	0.637825
0.128	0.688	0.127552	0.651105
0.128	0.72	0.127552	0.640618
0.128	0.752	0.127552	0.656229
0.128	0.784	0.127552	0.667663
0.128	0.816	0.127552	0.653442
0.128	0.848	0.125559	0.665826
0.128	0.88	0.125559	0.673761
0.128	0.912	0.125559	0.663342
0.128	0.944	0.125559	0.6853
0.128	0.976	0.125559	0.695873
0.128	1.008	0.125559	0.696869
0.128	1.04	0.125559	0.687353
0.128	1.072	0.125559	0.697572
0.128	1.104	0.125559	0.699847
0.128	1.136	0.125559	0.692829
0.128	1.168	0.125559	0.699467
0.128	1.2	0.125559	0.700782
0.16	0.24	0.0817129	0.0458309
0.16	0.272	0.0817129	0.0469349
0.16	0.304	0.0837059	0.0463083
0.16	0.336	0.0856988	0.0411698
0.16	0.368	0.0876918	0.039374
0.16	0.4	0.0856988	0.0448353
0.16	0.432	0.0876918	0.042468
0.16	0.464	0.0896848	0.0405781
0.16	0.496	0.0876918	0.0422715
0.16	0.528	0.0896848	0.039422
0.16	0.56	0.0916778	0.0355006
0.16	0.592	0.0916778	0.0358817
0.16	0.624	0.161433	0.579977
0.16	0.656	0.161433	0.589171
0.16	0.688	0.161433	0.594242
0.16	0.72	0.161433	0.621678
0.16	0.752	0.161433	0.627718
0.16	0.784	0.161433	0.63231
0.16	0.816	0.161433	0.631223
0.16	0.848	0.161433	0.633097
0.16	0.88	0.161433	0.633468
0.16	0.912	0.161433	0.632982
0.16	0.944	0.161433	0.609794
0.16	0.976	0.161433	0.610536
0.16	1.008	0.161433	0.612008
0.16	1.04	0.161433	0.610926
0.16	1.072	0.161433	0.612124
0.16	1.104	0.161433	0.614165
0.16	1.136	0.161433	0.617774
0.16	1.168	0.161433	0.622457
0.16	1.2	0.161433	0.623398
0.192	0.24	0.0976568	0.0197603
0.192	0.272	0.0976568	0.0234438
0.192	0.304	0.0996498	0.0306249
0.192	0.336	0.0976568	0.0346955
0.192	0.368	0.0976568	0.0431117
0.192	0.4	0.0976568	0.0447262
0.192	0.432	0.0976568	0.0464831
0.192	0.464	0.0976568	0.0448667
0.192	0.496	0.0976568	0.0467521
0.192	0.528	0.0976568	0.0437964
0.192	0.56	0.0976568	0.0418938
0.192	0.592	0.0976568	0.0457914
0.192	0.624	0.0996498	0.0410665
0.192	0.656	0.0996498	0.0384217
0.192	0.688	0.0996498	0.0345876
0.192	0.72	0.0996498	0.0343135
0.192	0.752	0.0996498	0.0299533
0.192	0.784	0.101643	0.0261021
0.192	0.816	0.101643	0.0237425
0.192	0.848	0.101643	0.023109
0.192	0.88	0.103636	0.0201975
0.192	0.912	0.105629	0.0195459
0.192	0.944	0.105629	0.0175185
0.192	0.976	0.105629	0.0148235
0.192	1.008	0.197307	0.568086
0.192	1.04	0.197307	0.567983
0.192	1.072	0.197307	0.570307
0.192	1.104	0.197307	0.577119
0.192	1.136	0.197307	0.588499
0.192	1.168	0.195314	0.589701
0.192	1.2	0.195314	0.59221
0.224	0.24	0.223216	0.504638
0.224	0.272	0.223216	0.432356
0.224	0.304	0.127552	0.050085
0.224	0.336	0.127552	0.0563759
0.224	0.368	0.125559	0.0609892
0.224	0.4	0.123566	0.0546206
0.224	0.432	0.123566	0.0573289
0.224	0.464	0.121573	0.0587981
0.224	0.496	0.123566	0.0527259
0.224	0.528	0.121573	0.0516066
0.224	0.56	0.121573	0.0554089
0.224	0.592	0.121573	0.0556706
0.224	0.624	0.121573	0.0548344
0.224	0.656	0.121573	0.0507971
0.224	0.688	0.121573	0.0496814
0.224	0.72	0.11958	0.0504443
0.224	0.752	0.11958	0.0510348
0.224	0.784	0.221223	0.485716
0.224	0.816	0.11958	0.0470611
0.224	0.848	0.121573	0.0489859
0.224	0.88	0.11958	0.0492961
0.224	0.912	0.11958	0.0493843
0.224	0.944	0.221223	0.473061
0.224	0.976	0.221223	0.482879
0.224	1.008	0.221223	0.484443
0.224	1.04	0.221223	0.476275
0.224	1.072	0.121573	0.0526007
0.224	1.104	0.121573	0.0537313
0.224	1.136	0.121573	0.060746
0.224	1.168	0.121573	0.0614758
0.224	1.2	0.121573	0.0618438
0.256	0.24	0.0876918	0.0116382
0.256	0.272	0.151468	0.0169182
0.256	0.304	0.145489	0.0306622
0.256	0.336	0.143496	0.0372695
0.256	0.368	0.137517	0.0437091
0.256	0.4	0.135524	0.0468272
0.256	0.432	0.131538	0.0475153
0.256	0.464	0.129545	0.0496862
0.256	0.496	0.123566	0.0524302
0.256	0.528	0.11958	0.0465179
0.256	0.56	0.115594	0.0509086
0.256	0.592	0.109615	0.0577074
0.256	0.624	0.107622	0.0560495
0.256	0.656	0.105629	0.051993
0.256	0.688	0.103636	0.0556405
0.256	0.72	0.0996498	0.0586057
0.256	0.752	0.101643	0.0644694
0.256	0.784	0.0996498	0.0644356
0.256	0.816	0.0976568	0.067598
0.256	0.848	0.0996498	0.0720539
0.256	0.88	0.0996498	0.0765912
0.256	0.912	0.0976568	0.0789905
0.256	0.944	0.0996498	0.0931054
0.256	0.976	0.0996498	0.100481
0.256	1.008	0.0996498	0.104868
0.256	1.04	0.0996498	0.109782
0.256	1.072	0.0996498	0.118155
0.256	1.104	0.0996498	0.128959
0.256	1.136	0.0996498	0.1391
0.256	1.168	0.0996498	0.145434
0.256	1.2	0.0996498	0.149069
0.288	0.24	0.137517	0.0525902
0.288	0.272	0.13951	0.0586771
0.288	0.304	0.133531	0.061379
0.288	0.336	0.137517	0.0660402
0.288	0.368	0.133531	0.06947
0.288	0.4	0.133531	0.0746334
0.288	0.432	0.135524	0.0771145
0.288	0.464	0.133531	0.0728536
0.288	0.496	0.135524	0.0768319
0.288	0.528	0.135524	0.0762495
0.288	0.56	0.137517	0.0647049
0.288	0.592	0.135524	0.0667383
0.288	0.624	0.137517	0.068642
0.288	0.656	0.135524	0.0675487
0.288	0.688	0.133531	0.0673189
0.288	0.72	0.137517	0.0762619
0.288	0.752	0.135524	0.0743958
0.288	0.784	0.135524	0.0725439
0.288	0.816	0.137517	0.0810411
0.288	0.848	0.135524	0.0786055
0.288	0.88	0.133531	0.0799319
0.288	0.912	0.137517	0.0878102
0.288	0.944	0.133531	0.0748542
0.288	0.976	0.131538	0.0672054
0.288	1.008	0.131538	0.069196
0.288	1.04	0.137517	0.0647765
0.288	1.072	0.13951	0.0630056
0.288	1.104	0.141503	0.0650121
0.288	1.136	0.141503	0.0671908
0.288	1.168	0.141503	0.0642677
0.288	1.2	0.143496	0.0655338
0.32	0.24	0.11958	0.048459
0.32	0.272	0.121573	0.0530102
0.32	0.304	0.11958	0.0558184
0.32	0.336	0.11958	0.0599818
0.32	0.368	0.117587	0.0671119
0.32	0.4	0.117587	0.0705988
0.32	0.432	0.11958	0.0740535
0.32	0.464	0.11958	0.0729979
0.32	0.496	0.11958	0.0747387
0.32	0.528	0.11958	0.0727033
0.32	0.56	0.11958	0.0638948
0.32	0.592	0.117587	0.065118
0.32	0.624	0.117587	0.0636832
0.32	0.656	0.117587	0.0616615
0.32	0.688	0.117587	0.0635307
0.32	0.72	0.117587	0.0634564
0.32	0.752	0.11958	0.0609427
0.32	0.784	0.11958	0.0590347
0.32	0.816	0.11958	0.059328
0.32	0.848	0.11958	0.0579585
0.32	0.88	0.11958	0.0581004
0.32	0.912	0.11958	0.0575796
0.32	0.944	0.11958	0.043578
0.32	0.976	0.11958	0.0379069
0.32	1.008	0.121573	0.0355393
0.32	1.04	0.121573	0.0324004
0.32	1.072	0.123566	0.0310497
0.32	1.104	0.125559	0.0291292
0.32	1.136	0.125559	0.0291147
0.32	1.168	0.125559	0.0269234
0.32	1.2	0.125559	0.0251419
