# Supplementary material for: Structural Repetition Detector for multi-scale quantitative mapping of molecular complexes through microscopy
Source: Nat Commun. 2025 Jul 1;16:5767. doi: 10.1038/s41467-025-60709-1 (PMC12219329; doi:10.1038/s41467-025-60709-1)
Supplement: Supplementary file 6 — Source Data [file 41467_2025_60709_MOESM6_ESM.zip › Source Data/Supplementary Figure 8 - Autocorrelations for heatmaps/SWIN/0023.xlsx]

## Sheet: Sheet1
Spacing (µm)	Height (µm)	First Harmonic Position (µm)	First Harmonic Relative Amplitude
0.096	0.24	0.0976568	0.50496
0.096	0.272	0.0976568	0.492398
0.096	0.304	0.0976568	0.526176
0.096	0.336	0.0976568	0.564514
0.096	0.368	0.0976568	0.58578
0.096	0.4	0.0976568	0.571304
0.096	0.432	0.0976568	0.595935
0.096	0.464	0.0976568	0.604413
0.096	0.496	0.0976568	0.590842
0.096	0.528	0.0976568	0.598899
0.096	0.56	0.0976568	0.60968
0.096	0.592	0.0976568	0.591894
0.096	0.624	0.0976568	0.600817
0.096	0.656	0.0956638	0.622711
0.096	0.688	0.0956638	0.638299
0.096	0.72	0.0956638	0.607881
0.096	0.752	0.0956638	0.631371
0.096	0.784	0.0956638	0.643789
0.096	0.816	0.0956638	0.608289
0.096	0.848	0.0956638	0.627371
0.096	0.88	0.0956638	0.633836
0.096	0.912	0.0956638	0.601365
0.096	0.944	0.0956638	0.616745
0.096	0.976	0.0956638	0.633554
0.096	1.008	0.0956638	0.64502
0.096	1.04	0.0956638	0.607493
0.096	1.072	0.0956638	0.613332
0.096	1.104	0.0956638	0.623298
0.096	1.136	0.0956638	0.585154
0.096	1.168	0.0956638	0.594371
0.096	1.2	0.0956638	0.601437
0.128	0.24	0.127552	0.556051
0.128	0.272	0.127552	0.564452
0.128	0.304	0.127552	0.627349
0.128	0.336	0.127552	0.663518
0.128	0.368	0.127552	0.700294
0.128	0.4	0.127552	0.696446
0.128	0.432	0.127552	0.703599
0.128	0.464	0.127552	0.71598
0.128	0.496	0.127552	0.700104
0.128	0.528	0.127552	0.704166
0.128	0.56	0.127552	0.720693
0.128	0.592	0.127552	0.697251
0.128	0.624	0.127552	0.698723
0.128	0.656	0.127552	0.713467
0.128	0.688	0.127552	0.725472
0.128	0.72	0.127552	0.693743
0.128	0.752	0.127552	0.709818
0.128	0.784	0.127552	0.723194
0.128	0.816	0.127552	0.694799
0.128	0.848	0.127552	0.709685
0.128	0.88	0.127552	0.718392
0.128	0.912	0.127552	0.6941
0.128	0.944	0.127552	0.705857
0.128	0.976	0.127552	0.718727
0.128	1.008	0.127552	0.720133
0.128	1.04	0.127552	0.697943
0.128	1.072	0.127552	0.705324
0.128	1.104	0.127552	0.707391
0.128	1.136	0.127552	0.682691
0.128	1.168	0.127552	0.690291
0.128	1.2	0.127552	0.690141
0.16	0.24	0.0797199	0.054581
0.16	0.272	0.0797199	0.0451532
0.16	0.304	0.0797199	0.0457364
0.16	0.336	0.0777269	0.0376672
0.16	0.368	0.0757339	0.0283247
0.16	0.4	0.0757339	0.0231891
0.16	0.432	0.0737409	0.0160736
0.16	0.464	0.167412	0.500509
0.16	0.496	0.165419	0.480684
0.16	0.528	0.165419	0.492722
0.16	0.56	0.165419	0.502419
0.16	0.592	0.165419	0.482778
0.16	0.624	0.165419	0.494367
0.16	0.656	0.165419	0.510725
0.16	0.688	0.165419	0.517273
0.16	0.72	0.165419	0.502749
0.16	0.752	0.165419	0.515161
0.16	0.784	0.165419	0.529672
0.16	0.816	0.165419	0.517376
0.16	0.848	0.165419	0.527545
0.16	0.88	0.165419	0.539021
0.16	0.912	0.163426	0.52572
0.16	0.944	0.163426	0.53332
0.16	0.976	0.163426	0.540667
0.16	1.008	0.163426	0.542154
0.16	1.04	0.163426	0.529986
0.16	1.072	0.163426	0.531024
0.16	1.104	0.163426	0.532568
0.16	1.136	0.163426	0.521743
0.16	1.168	0.163426	0.525524
0.16	1.2	0.163426	0.526517
0.192	0.24	0.187342	0.410442
0.192	0.272	0.187342	0.401331
0.192	0.304	0.189335	0.410679
0.192	0.336	0.189335	0.442325
0.192	0.368	0.189335	0.450332
0.192	0.4	0.191328	0.440613
0.192	0.432	0.189335	0.460021
0.192	0.464	0.191328	0.463735
0.192	0.496	0.191328	0.45856
0.192	0.528	0.191328	0.469243
0.192	0.56	0.191328	0.484748
0.192	0.592	0.193321	0.48092
0.192	0.624	0.193321	0.492887
0.192	0.656	0.191328	0.530139
0.192	0.688	0.191328	0.541839
0.192	0.72	0.191328	0.537352
0.192	0.752	0.191328	0.55309
0.192	0.784	0.191328	0.567387
0.192	0.816	0.191328	0.559369
0.192	0.848	0.191328	0.570991
0.192	0.88	0.191328	0.580828
0.192	0.912	0.191328	0.570929
0.192	0.944	0.191328	0.580208
0.192	0.976	0.191328	0.587928
0.192	1.008	0.191328	0.594678
0.192	1.04	0.191328	0.584347
0.192	1.072	0.191328	0.59141
0.192	1.104	0.191328	0.597697
0.192	1.136	0.191328	0.590595
0.192	1.168	0.191328	0.595349
0.192	1.2	0.191328	0.60182
0.224	0.24	0.117587	0.0453686
0.224	0.272	0.113601	0.0360045
0.224	0.304	0.115594	0.0437999
0.224	0.336	0.117587	0.0414399
0.224	0.368	0.115594	0.0411489
0.224	0.4	0.105629	0.0396514
0.224	0.432	0.105629	0.0393779
0.224	0.464	0.107622	0.0410645
0.224	0.496	0.103636	0.0338398
0.224	0.528	0.107622	0.0329839
0.224	0.56	0.113601	0.0333717
0.224	0.592	0.113601	0.0340869
0.224	0.624	0.117587	0.0395175
0.224	0.656	0.123566	0.0379755
0.224	0.688	0.123566	0.0386178
0.224	0.72	0.123566	0.0354516
0.224	0.752	0.125559	0.0358225
0.224	0.784	0.125559	0.032289
0.224	0.816	0.131538	0.0287335
0.224	0.848	0.129545	0.0323267
0.224	0.88	0.131538	0.0310986
0.224	0.912	0.133531	0.0282732
0.224	0.944	0.135524	0.0282784
0.224	0.976	0.135524	0.0278403
0.224	1.008	0.135524	0.0278323
0.224	1.04	0.133531	0.027064
0.224	1.072	0.131538	0.0275533
0.224	1.104	0.131538	0.0275476
0.224	1.136	0.129545	0.0280608
0.224	1.168	0.127552	0.0288215
0.224	1.2	0.127552	0.0296297
0.256	0.24	0.133531	0.0338332
0.256	0.272	0.131538	0.0460171
0.256	0.304	0.131538	0.0480326
0.256	0.336	0.133531	0.0468906
0.256	0.368	0.131538	0.0523052
0.256	0.4	0.129545	0.0656785
0.256	0.432	0.127552	0.065043
0.256	0.464	0.125559	0.0657189
0.256	0.496	0.123566	0.0739618
0.256	0.528	0.123566	0.0699701
0.256	0.56	0.121573	0.0727033
0.256	0.592	0.121573	0.0769081
0.256	0.624	0.11958	0.0714551
0.256	0.656	0.117587	0.0720866
0.256	0.688	0.117587	0.0693437
0.256	0.72	0.117587	0.068282
0.256	0.752	0.115594	0.0667667
0.256	0.784	0.113601	0.0626451
0.256	0.816	0.113601	0.0592476
0.256	0.848	0.113601	0.0570475
0.256	0.88	0.111608	0.0536621
0.256	0.912	0.109615	0.0470009
0.256	0.944	0.107622	0.0448156
0.256	0.976	0.107622	0.04579
0.256	1.008	0.107622	0.0439263
0.256	1.04	0.107622	0.0432594
0.256	1.072	0.107622	0.04368
0.256	1.104	0.109615	0.0432248
0.256	1.136	0.109615	0.0453323
0.256	1.168	0.109615	0.0472125
0.256	1.2	0.111608	0.0502718
0.288	0.24	0.0837059	0.0491873
0.288	0.272	0.0856988	0.0472242
0.288	0.304	0.0896848	0.0435755
0.288	0.336	0.0936708	0.0447699
0.288	0.368	0.0956638	0.0441091
0.288	0.4	0.0996498	0.0481127
0.288	0.432	0.0996498	0.0513072
0.288	0.464	0.0996498	0.0509755
0.288	0.496	0.0996498	0.0542817
0.288	0.528	0.0996498	0.0563426
0.288	0.56	0.0996498	0.0534854
0.288	0.592	0.0996498	0.0574338
0.288	0.624	0.0976568	0.0650539
0.288	0.656	0.0976568	0.0612031
0.288	0.688	0.0956638	0.0574471
0.288	0.72	0.0976568	0.0517892
0.288	0.752	0.0956638	0.0489311
0.288	0.784	0.0916778	0.0436114
0.288	0.816	0.0916778	0.0386253
0.288	0.848	0.25909	0.0860078
0.288	0.88	0.25909	0.0851046
0.288	0.912	0.163426	0.00976768
0.288	0.944	0.161433	0.0132959
0.288	0.976	0.161433	0.0149864
0.288	1.008	0.15944	0.0178817
0.288	1.04	0.15944	0.0173235
0.288	1.072	0.15944	0.0187833
0.288	1.104	0.15944	0.0196827
0.288	1.136	0.157447	0.0185739
0.288	1.168	0.157447	0.0186724
0.288	1.2	0.157447	0.0193566
0.32	0.24	0.215244	0.138218
0.32	0.272	0.215244	0.148577
0.32	0.304	0.0856988	0.0136159
0.32	0.336	0.0916778	0.0114643
0.32	0.368	0.0956638	0.0118869
0.32	0.4	0.0996498	0.0140208
0.32	0.432	0.0996498	0.0146148
0.32	0.464	0.0996498	0.0159628
0.32	0.496	0.101643	0.0161451
0.32	0.528	0.0996498	0.0218077
0.32	0.56	0.0976568	0.0232537
0.32	0.592	0.0976568	0.0287398
0.32	0.624	0.0956638	0.0429896
0.32	0.656	0.0956638	0.0442811
0.32	0.688	0.0936708	0.046663
0.32	0.72	0.0936708	0.0435683
0.32	0.752	0.0916778	0.0422706
0.32	0.784	0.217237	0.0929136
0.32	0.816	0.217237	0.0946727
0.32	0.848	0.217237	0.0902861
0.32	0.88	0.21923	0.0889376
0.32	0.912	0.21923	0.0820025
0.32	0.944	0.155454	0.00870896
0.32	0.976	0.155454	0.0106461
0.32	1.008	0.155454	0.012378
0.32	1.04	0.155454	0.0118619
0.32	1.072	0.155454	0.0133322
0.32	1.104	0.155454	0.0137015
0.32	1.136	0.155454	0.0123024
0.32	1.168	0.155454	0.0121759
0.32	1.2	0.155454	0.0119819
