# Supplementary material for: Structural Repetition Detector for multi-scale quantitative mapping of molecular complexes through microscopy
Source: Nat Commun. 2025 Jul 1;16:5767. doi: 10.1038/s41467-025-60709-1 (PMC12219329; doi:10.1038/s41467-025-60709-1)
Supplement: Supplementary file 6 — Source Data [file 41467_2025_60709_MOESM6_ESM.zip › Source Data/Supplementary Figure 8 - Autocorrelations for heatmaps/SWIN/0003.xlsx]

## Sheet: Sheet1
Spacing (µm)	Height (µm)	First Harmonic Position (µm)	First Harmonic Relative Amplitude
0.096	0.24	0.0956638	0.419989
0.096	0.272	0.0956638	0.40431
0.096	0.304	0.0956638	0.430698
0.096	0.336	0.0956638	0.483076
0.096	0.368	0.0956638	0.491966
0.096	0.4	0.0956638	0.47064
0.096	0.432	0.0956638	0.517781
0.096	0.464	0.0956638	0.543323
0.096	0.496	0.0956638	0.532435
0.096	0.528	0.0956638	0.565797
0.096	0.56	0.0956638	0.591138
0.096	0.592	0.0956638	0.586157
0.096	0.624	0.0956638	0.611991
0.096	0.656	0.0956638	0.622705
0.096	0.688	0.0956638	0.633183
0.096	0.72	0.0956638	0.633191
0.096	0.752	0.0956638	0.648849
0.096	0.784	0.0956638	0.660245
0.096	0.816	0.0956638	0.659098
0.096	0.848	0.0956638	0.678856
0.096	0.88	0.0956638	0.685416
0.096	0.912	0.0956638	0.688353
0.096	0.944	0.0956638	0.694975
0.096	0.976	0.0956638	0.705569
0.096	1.008	0.0956638	0.718897
0.096	1.04	0.0956638	0.714772
0.096	1.072	0.0956638	0.741749
0.096	1.104	0.0956638	0.755284
0.096	1.136	0.0956638	0.742523
0.096	1.168	0.0956638	0.752273
0.096	1.2	0.0956638	0.763471
0.128	0.24	0.0657689	0.0359177
0.128	0.272	0.0657689	0.0261903
0.128	0.304	0.0637759	0.0266302
0.128	0.336	0.0617829	0.0278307
0.128	0.368	0.0617829	0.0306977
0.128	0.4	0.131538	0.398313
0.128	0.432	0.131538	0.401174
0.128	0.464	0.131538	0.427911
0.128	0.496	0.131538	0.413287
0.128	0.528	0.131538	0.430862
0.128	0.56	0.131538	0.455234
0.128	0.592	0.131538	0.440304
0.128	0.624	0.131538	0.450055
0.128	0.656	0.131538	0.465001
0.128	0.688	0.129545	0.47468
0.128	0.72	0.129545	0.437931
0.128	0.752	0.131538	0.453283
0.128	0.784	0.131538	0.445497
0.128	0.816	0.131538	0.423236
0.128	0.848	0.131538	0.435737
0.128	0.88	0.131538	0.44623
0.128	0.912	0.131538	0.432763
0.128	0.944	0.131538	0.44069
0.128	0.976	0.131538	0.45407
0.128	1.008	0.131538	0.45817
0.128	1.04	0.131538	0.448468
0.128	1.072	0.131538	0.480215
0.128	1.104	0.131538	0.487812
0.128	1.136	0.131538	0.478559
0.128	1.168	0.131538	0.491991
0.128	1.2	0.133531	0.499137
0.16	0.24	0.165419	0.398992
0.16	0.272	0.165419	0.386672
0.16	0.304	0.165419	0.431466
0.16	0.336	0.165419	0.487939
0.16	0.368	0.165419	0.528427
0.16	0.4	0.165419	0.526832
0.16	0.432	0.165419	0.553276
0.16	0.464	0.165419	0.574878
0.16	0.496	0.165419	0.572777
0.16	0.528	0.165419	0.58811
0.16	0.56	0.165419	0.600738
0.16	0.592	0.165419	0.59859
0.16	0.624	0.165419	0.612875
0.16	0.656	0.165419	0.626412
0.16	0.688	0.165419	0.634152
0.16	0.72	0.165419	0.633132
0.16	0.752	0.165419	0.639053
0.16	0.784	0.165419	0.644138
0.16	0.816	0.165419	0.643459
0.16	0.848	0.165419	0.644698
0.16	0.88	0.165419	0.646943
0.16	0.912	0.165419	0.645009
0.16	0.944	0.165419	0.646683
0.16	0.976	0.165419	0.648969
0.16	1.008	0.165419	0.652241
0.16	1.04	0.165419	0.657103
0.16	1.072	0.165419	0.683929
0.16	1.104	0.165419	0.685806
0.16	1.136	0.165419	0.686369
0.16	1.168	0.165419	0.687522
0.16	1.2	0.165419	0.688955
0.192	0.24	0.0817129	0.0241441
0.192	0.272	0.0817129	0.0278796
0.192	0.304	0.187342	0.463864
0.192	0.336	0.187342	0.514335
0.192	0.368	0.187342	0.544955
0.192	0.4	0.187342	0.550997
0.192	0.432	0.185349	0.586333
0.192	0.464	0.0896848	0.00989633
0.192	0.496	0.185349	0.605321
0.192	0.528	0.187342	0.623765
0.192	0.56	0.185349	0.648546
0.192	0.592	0.187342	0.652355
0.192	0.624	0.187342	0.66391
0.192	0.656	0.185349	0.678712
0.192	0.688	0.187342	0.688032
0.192	0.72	0.187342	0.692638
0.192	0.752	0.187342	0.696225
0.192	0.784	0.187342	0.694288
0.192	0.816	0.187342	0.691586
0.192	0.848	0.187342	0.698411
0.192	0.88	0.187342	0.704323
0.192	0.912	0.187342	0.705511
0.192	0.944	0.187342	0.709246
0.192	0.976	0.187342	0.71433
0.192	1.008	0.187342	0.720976
0.192	1.04	0.187342	0.725373
0.192	1.072	0.187342	0.738207
0.192	1.104	0.187342	0.741267
0.192	1.136	0.187342	0.744092
0.192	1.168	0.187342	0.748524
0.192	1.2	0.187342	0.753139
0.224	0.24	0.223216	0.216175
0.224	0.272	0.223216	0.181608
0.224	0.304	0.223216	0.211661
0.224	0.336	0.223216	0.202766
0.224	0.368	0.223216	0.222812
0.224	0.4	0.223216	0.211115
0.224	0.432	0.225209	0.232711
0.224	0.464	0.225209	0.261751
0.224	0.496	0.225209	0.231772
0.224	0.528	0.225209	0.244007
0.224	0.56	0.227202	0.257933
0.224	0.592	0.227202	0.221717
0.224	0.624	0.227202	0.2368
0.224	0.656	0.227202	0.251017
0.224	0.688	0.145489	0.0385651
0.224	0.72	0.145489	0.0415717
0.224	0.752	0.145489	0.0430283
0.224	0.784	0.145489	0.0413266
0.224	0.816	0.145489	0.0442334
0.224	0.848	0.145489	0.0425807
0.224	0.88	0.145489	0.0447864
0.224	0.912	0.143496	0.0450865
0.224	0.944	0.145489	0.0452472
0.224	0.976	0.145489	0.0460119
0.224	1.008	0.145489	0.0473583
0.224	1.04	0.143496	0.0496138
0.224	1.072	0.143496	0.0509557
0.224	1.104	0.143496	0.0527071
0.224	1.136	0.141503	0.0521398
0.224	1.168	0.141503	0.0525967
0.224	1.2	0.141503	0.052618
0.256	0.24	0.263076	0.298491
0.256	0.272	0.263076	0.293621
0.256	0.304	0.261083	0.338741
0.256	0.336	0.125559	0.0144714
0.256	0.368	0.125559	0.0165449
0.256	0.4	0.123566	0.0149877
0.256	0.432	0.265069	0.378893
0.256	0.464	0.267062	0.410643
0.256	0.496	0.265069	0.401458
0.256	0.528	0.269055	0.403535
0.256	0.56	0.271048	0.425175
0.256	0.592	0.271048	0.426995
0.256	0.624	0.271048	0.441596
0.256	0.656	0.11958	0.0162489
0.256	0.688	0.269055	0.479189
0.256	0.72	0.271048	0.455997
0.256	0.752	0.269055	0.485912
0.256	0.784	0.271048	0.511999
0.256	0.816	0.271048	0.49922
0.256	0.848	0.271048	0.517896
0.256	0.88	0.271048	0.534254
0.256	0.912	0.271048	0.523472
0.256	0.944	0.271048	0.533111
0.256	0.976	0.271048	0.54844
0.256	1.008	0.271048	0.54937
0.256	1.04	0.271048	0.551819
0.256	1.072	0.271048	0.559708
0.256	1.104	0.271048	0.567628
0.256	1.136	0.269055	0.559347
0.256	1.168	0.269055	0.5711
0.256	1.2	0.269055	0.574196
0.288	0.24	0.133531	0.0114202
0.288	0.272	0.135524	0.0174634
0.288	0.304	0.131538	0.0184735
0.288	0.336	0.133531	0.0234003
0.288	0.368	0.135524	0.0239505
0.288	0.4	0.137517	0.0216588
0.288	0.432	0.197307	0.015224
0.288	0.464	0.1993	0.0278579
0.288	0.496	0.197307	0.0263789
0.288	0.528	0.183356	0.0311846
0.288	0.56	0.161433	0.0386809
0.288	0.592	0.15944	0.0392209
0.288	0.624	0.157447	0.0405444
0.288	0.656	0.155454	0.0454512
0.288	0.688	0.153461	0.04684
0.288	0.72	0.157447	0.0425186
0.288	0.752	0.157447	0.04043
0.288	0.784	0.161433	0.0372759
0.288	0.816	0.167412	0.0349209
0.288	0.848	0.163426	0.0341604
0.288	0.88	0.161433	0.0326615
0.288	0.912	0.167412	0.0311849
0.288	0.944	0.165419	0.0315689
0.288	0.976	0.163426	0.0308372
0.288	1.008	0.167412	0.0297224
0.288	1.04	0.169405	0.0298239
0.288	1.072	0.167412	0.0331372
0.288	1.104	0.169405	0.0319365
0.288	1.136	0.173391	0.0329373
0.288	1.168	0.171398	0.0327239
0.288	1.2	0.173391	0.0323667
0.32	0.24	0.195314	0.036525
0.32	0.272	0.195314	0.0345021
0.32	0.304	0.197307	0.0288337
0.32	0.336	0.127552	0.020918
0.32	0.368	0.131538	0.0227951
0.32	0.4	0.135524	0.0224454
0.32	0.432	0.141503	0.050631
0.32	0.464	0.141503	0.0151666
0.32	0.496	0.141503	0.0355358
0.32	0.528	0.143496	0.0608722
0.32	0.56	0.143496	0.0743329
0.32	0.592	0.143496	0.074193
0.32	0.624	0.145489	0.0765353
0.32	0.656	0.145489	0.079407
0.32	0.688	0.145489	0.078917
0.32	0.72	0.147482	0.0798111
0.32	0.752	0.147482	0.0761352
0.32	0.784	0.147482	0.0731199
0.32	0.816	0.147482	0.0735619
0.32	0.848	0.147482	0.0712133
0.32	0.88	0.145489	0.0678006
0.32	0.912	0.147482	0.0667668
0.32	0.944	0.147482	0.0652015
0.32	0.976	0.147482	0.0624427
0.32	1.008	0.147482	0.059778
0.32	1.04	0.147482	0.0593628
0.32	1.072	0.149475	0.0635438
0.32	1.104	0.149475	0.0605263
0.32	1.136	0.149475	0.059953
0.32	1.168	0.149475	0.0578058
0.32	1.2	0.149475	0.0549544
