# Supplementary material for: Structural Repetition Detector for multi-scale quantitative mapping of molecular complexes through microscopy
Source: Nat Commun. 2025 Jul 1;16:5767. doi: 10.1038/s41467-025-60709-1 (PMC12219329; doi:10.1038/s41467-025-60709-1)
Supplement: Supplementary file 6 — Source Data [file 41467_2025_60709_MOESM6_ESM.zip › Source Data/Supplementary Figure 8 - Autocorrelations for heatmaps/SWIN/0015.xlsx]

## Sheet: Sheet1
Spacing (µm)	Height (µm)	First Harmonic Position (µm)	First Harmonic Relative Amplitude
0.096	0.24	0.0956638	0.513083
0.096	0.272	0.0956638	0.499142
0.096	0.304	0.0956638	0.501531
0.096	0.336	0.0956638	0.526989
0.096	0.368	0.0956638	0.517843
0.096	0.4	0.0956638	0.490423
0.096	0.432	0.0956638	0.528167
0.096	0.464	0.0956638	0.544767
0.096	0.496	0.0956638	0.52587
0.096	0.528	0.0956638	0.556198
0.096	0.56	0.0956638	0.585036
0.096	0.592	0.0956638	0.575533
0.096	0.624	0.0956638	0.6109
0.096	0.656	0.0956638	0.624356
0.096	0.688	0.0956638	0.640579
0.096	0.72	0.0956638	0.636615
0.096	0.752	0.0956638	0.6628
0.096	0.784	0.0956638	0.677775
0.096	0.816	0.0956638	0.668263
0.096	0.848	0.0956638	0.679598
0.096	0.88	0.0956638	0.680043
0.096	0.912	0.0956638	0.664701
0.096	0.944	0.0956638	0.671311
0.096	0.976	0.0956638	0.682765
0.096	1.008	0.0956638	0.691234
0.096	1.04	0.0956638	0.666723
0.096	1.072	0.0956638	0.669942
0.096	1.104	0.0956638	0.681478
0.096	1.136	0.0956638	0.653397
0.096	1.168	0.0956638	0.662533
0.096	1.2	0.0956638	0.671014
0.128	0.24	0.131538	0.428191
0.128	0.272	0.131538	0.411356
0.128	0.304	0.131538	0.472217
0.128	0.336	0.131538	0.501398
0.128	0.368	0.131538	0.533348
0.128	0.4	0.131538	0.528817
0.128	0.432	0.131538	0.538624
0.128	0.464	0.131538	0.551212
0.128	0.496	0.131538	0.539239
0.128	0.528	0.131538	0.545505
0.128	0.56	0.131538	0.56076
0.128	0.592	0.129545	0.550027
0.128	0.624	0.131538	0.559869
0.128	0.656	0.129545	0.575571
0.128	0.688	0.131538	0.592962
0.128	0.72	0.131538	0.577046
0.128	0.752	0.131538	0.596729
0.128	0.784	0.131538	0.608101
0.128	0.816	0.131538	0.600051
0.128	0.848	0.131538	0.611091
0.128	0.88	0.131538	0.618804
0.128	0.912	0.129545	0.614463
0.128	0.944	0.129545	0.61961
0.128	0.976	0.129545	0.631669
0.128	1.008	0.129545	0.631359
0.128	1.04	0.129545	0.6302
0.128	1.072	0.129545	0.633866
0.128	1.104	0.131538	0.641767
0.128	1.136	0.129545	0.632681
0.128	1.168	0.129545	0.639318
0.128	1.2	0.129545	0.632241
0.16	0.24	0.0777269	0.0301386
0.16	0.272	0.0777269	0.0328119
0.16	0.304	0.0777269	0.0453693
0.16	0.336	0.0777269	0.0472925
0.16	0.368	0.0777269	0.0437166
0.16	0.4	0.0777269	0.0403678
0.16	0.432	0.0777269	0.036103
0.16	0.464	0.0777269	0.0305019
0.16	0.496	0.0757339	0.02638
0.16	0.528	0.0757339	0.0222843
0.16	0.56	0.0757339	0.017846
0.16	0.592	0.0757339	0.0144987
0.16	0.624	0.157447	0.633278
0.16	0.656	0.157447	0.643305
0.16	0.688	0.157447	0.650742
0.16	0.72	0.157447	0.660067
0.16	0.752	0.157447	0.693842
0.16	0.784	0.157447	0.707583
0.16	0.816	0.157447	0.714535
0.16	0.848	0.157447	0.718381
0.16	0.88	0.157447	0.722086
0.16	0.912	0.157447	0.724594
0.16	0.944	0.157447	0.72701
0.16	0.976	0.157447	0.729878
0.16	1.008	0.157447	0.732243
0.16	1.04	0.157447	0.732957
0.16	1.072	0.157447	0.734597
0.16	1.104	0.157447	0.734352
0.16	1.136	0.157447	0.731554
0.16	1.168	0.157447	0.729904
0.16	1.2	0.157447	0.729049
0.192	0.24	0.189335	0.35182
0.192	0.272	0.189335	0.351118
0.192	0.304	0.191328	0.353541
0.192	0.336	0.189335	0.384138
0.192	0.368	0.189335	0.393117
0.192	0.4	0.189335	0.378087
0.192	0.432	0.189335	0.402779
0.192	0.464	0.189335	0.410581
0.192	0.496	0.189335	0.40485
0.192	0.528	0.189335	0.415803
0.192	0.56	0.189335	0.436026
0.192	0.592	0.189335	0.434605
0.192	0.624	0.189335	0.453354
0.192	0.656	0.189335	0.481162
0.192	0.688	0.189335	0.493275
0.192	0.72	0.189335	0.495985
0.192	0.752	0.189335	0.521603
0.192	0.784	0.189335	0.530123
0.192	0.816	0.189335	0.558711
0.192	0.848	0.189335	0.568205
0.192	0.88	0.189335	0.569516
0.192	0.912	0.189335	0.569333
0.192	0.944	0.189335	0.574682
0.192	0.976	0.189335	0.580515
0.192	1.008	0.189335	0.58547
0.192	1.04	0.189335	0.583778
0.192	1.072	0.189335	0.589312
0.192	1.104	0.191328	0.594633
0.192	1.136	0.191328	0.596343
0.192	1.168	0.191328	0.60166
0.192	1.2	0.191328	0.605401
0.224	0.24	0.225209	0.484216
0.224	0.272	0.225209	0.423345
0.224	0.304	0.225209	0.437551
0.224	0.336	0.225209	0.450021
0.224	0.368	0.133531	0.020173
0.224	0.4	0.133531	0.0281393
0.224	0.432	0.133531	0.0283748
0.224	0.464	0.133531	0.0263338
0.224	0.496	0.133531	0.0366744
0.224	0.528	0.133531	0.0349895
0.224	0.56	0.133531	0.033762
0.224	0.592	0.133531	0.0335082
0.224	0.624	0.133531	0.0345358
0.224	0.656	0.133531	0.0350438
0.224	0.688	0.131538	0.0336472
0.224	0.72	0.131538	0.0335227
0.224	0.752	0.131538	0.0323965
0.224	0.784	0.131538	0.0330127
0.224	0.816	0.133531	0.0290696
0.224	0.848	0.133531	0.0289095
0.224	0.88	0.135524	0.0237414
0.224	0.912	0.137517	0.0261218
0.224	0.944	0.227202	0.512874
0.224	0.976	0.227202	0.535976
0.224	1.008	0.227202	0.541674
0.224	1.04	0.227202	0.554769
0.224	1.072	0.227202	0.566711
0.224	1.104	0.227202	0.574705
0.224	1.136	0.227202	0.567351
0.224	1.168	0.227202	0.577122
0.224	1.2	0.227202	0.58072
0.256	0.24	0.25909	0.474933
0.256	0.272	0.257097	0.474067
0.256	0.304	0.257097	0.500507
0.256	0.336	0.25909	0.516127
0.256	0.368	0.257097	0.544869
0.256	0.4	0.257097	0.539278
0.256	0.432	0.257097	0.548778
0.256	0.464	0.257097	0.55937
0.256	0.496	0.257097	0.563203
0.256	0.528	0.257097	0.569863
0.256	0.56	0.257097	0.583096
0.256	0.592	0.257097	0.582742
0.256	0.624	0.257097	0.591738
0.256	0.656	0.257097	0.606129
0.256	0.688	0.257097	0.615659
0.256	0.72	0.257097	0.619084
0.256	0.752	0.257097	0.629756
0.256	0.784	0.257097	0.641787
0.256	0.816	0.257097	0.642598
0.256	0.848	0.257097	0.64905
0.256	0.88	0.257097	0.656962
0.256	0.912	0.257097	0.654256
0.256	0.944	0.257097	0.664263
0.256	0.976	0.257097	0.669114
0.256	1.008	0.257097	0.702416
0.256	1.04	0.257097	0.700023
0.256	1.072	0.257097	0.701921
0.256	1.104	0.257097	0.700298
0.256	1.136	0.257097	0.67113
0.256	1.168	0.25909	0.671595
0.256	1.2	0.25909	0.672544
0.288	0.24	0.21923	0.118091
0.288	0.272	0.217237	0.122267
0.288	0.304	0.221223	0.112303
0.288	0.336	0.275034	0.205995
0.288	0.368	0.275034	0.292216
0.288	0.4	0.275034	0.292494
0.288	0.432	0.275034	0.31735
0.288	0.464	0.275034	0.305893
0.288	0.496	0.275034	0.30818
0.288	0.528	0.275034	0.327656
0.288	0.56	0.275034	0.318454
0.288	0.592	0.275034	0.312947
0.288	0.624	0.275034	0.331708
0.288	0.656	0.275034	0.319033
0.288	0.688	0.273041	0.31485
0.288	0.72	0.273041	0.336529
0.288	0.752	0.273041	0.332962
0.288	0.784	0.273041	0.32425
0.288	0.816	0.273041	0.346116
0.288	0.848	0.273041	0.336634
0.288	0.88	0.273041	0.329851
0.288	0.912	0.273041	0.347173
0.288	0.944	0.273041	0.335377
0.288	0.976	0.273041	0.327946
0.288	1.008	0.273041	0.337026
0.288	1.04	0.273041	0.334312
0.288	1.072	0.273041	0.323037
0.288	1.104	0.273041	0.333616
0.288	1.136	0.273041	0.33063
0.288	1.168	0.273041	0.355791
0.288	1.2	0.273041	0.367262
0.32	0.24	0.217237	0.0843643
0.32	0.272	0.211258	0.0880939
0.32	0.304	0.21923	0.0746345
0.32	0.336	0.221223	0.0683845
0.32	0.368	0.271048	0.0967718
0.32	0.4	0.269055	0.0985567
0.32	0.432	0.269055	0.0945938
0.32	0.464	0.269055	0.0967123
0.32	0.496	0.269055	0.097361
0.32	0.528	0.269055	0.0931642
0.32	0.56	0.269055	0.0956918
0.32	0.592	0.269055	0.0923603
0.32	0.624	0.269055	0.0904947
0.32	0.656	0.269055	0.0880816
0.32	0.688	0.269055	0.0935617
0.32	0.72	0.269055	0.0893818
0.32	0.752	0.269055	0.0950733
0.32	0.784	0.269055	0.0959632
0.32	0.816	0.269055	0.0926588
0.32	0.848	0.269055	0.0907346
0.32	0.88	0.269055	0.0947602
0.32	0.912	0.269055	0.0498951
0.32	0.944	0.269055	0.0510351
0.32	0.976	0.269055	0.0731245
0.32	1.008	0.269055	0.0707328
0.32	1.04	0.271048	0.0701611
0.32	1.072	0.1993	0.0411881
0.32	1.104	0.1993	0.0403145
0.32	1.136	0.197307	0.0370869
0.32	1.168	0.195314	0.0373974
0.32	1.2	0.195314	0.0361337
