# Supplementary material for: Structural Repetition Detector for multi-scale quantitative mapping of molecular complexes through microscopy
Source: Nat Commun. 2025 Jul 1;16:5767. doi: 10.1038/s41467-025-60709-1 (PMC12219329; doi:10.1038/s41467-025-60709-1)
Supplement: Supplementary file 6 — Source Data [file 41467_2025_60709_MOESM6_ESM.zip › Source Data/Supplementary Figure 8 - Autocorrelations for heatmaps/SWIN/0024.xlsx]

## Sheet: Sheet1
Spacing (µm)	Height (µm)	First Harmonic Position (µm)	First Harmonic Relative Amplitude
0.096	0.24	0.0956638	0.669063
0.096	0.272	0.0956638	0.624301
0.096	0.304	0.0956638	0.642746
0.096	0.336	0.0956638	0.689927
0.096	0.368	0.0956638	0.703438
0.096	0.4	0.0956638	0.648056
0.096	0.432	0.0956638	0.68785
0.096	0.464	0.0956638	0.699381
0.096	0.496	0.0956638	0.651146
0.096	0.528	0.0956638	0.675251
0.096	0.56	0.0956638	0.69204
0.096	0.592	0.0956638	0.649058
0.096	0.624	0.0956638	0.674126
0.096	0.656	0.0956638	0.703541
0.096	0.688	0.0956638	0.727328
0.096	0.72	0.0956638	0.694464
0.096	0.752	0.0956638	0.722493
0.096	0.784	0.0956638	0.750743
0.096	0.816	0.0956638	0.722771
0.096	0.848	0.0956638	0.744785
0.096	0.88	0.0956638	0.755506
0.096	0.912	0.0956638	0.729989
0.096	0.944	0.0956638	0.740328
0.096	0.976	0.0956638	0.743989
0.096	1.008	0.0956638	0.7524
0.096	1.04	0.0956638	0.720894
0.096	1.072	0.0956638	0.725385
0.096	1.104	0.0956638	0.73963
0.096	1.136	0.0956638	0.70942
0.096	1.168	0.0956638	0.71877
0.096	1.2	0.0956638	0.730143
0.128	0.24	0.127552	0.312856
0.128	0.272	0.127552	0.319904
0.128	0.304	0.127552	0.368827
0.128	0.336	0.127552	0.394865
0.128	0.368	0.127552	0.424976
0.128	0.4	0.127552	0.40947
0.128	0.432	0.127552	0.427088
0.128	0.464	0.127552	0.441043
0.128	0.496	0.127552	0.429371
0.128	0.528	0.129545	0.434886
0.128	0.56	0.127552	0.459152
0.128	0.592	0.129545	0.441733
0.128	0.624	0.129545	0.461277
0.128	0.656	0.129545	0.485665
0.128	0.688	0.129545	0.505359
0.128	0.72	0.129545	0.486992
0.128	0.752	0.127552	0.511499
0.128	0.784	0.127552	0.533639
0.128	0.816	0.127552	0.51953
0.128	0.848	0.127552	0.530645
0.128	0.88	0.127552	0.545208
0.128	0.912	0.127552	0.536015
0.128	0.944	0.127552	0.545917
0.128	0.976	0.127552	0.562667
0.128	1.008	0.127552	0.568411
0.128	1.04	0.127552	0.570738
0.128	1.072	0.127552	0.582652
0.128	1.104	0.127552	0.58991
0.128	1.136	0.127552	0.57576
0.128	1.168	0.127552	0.586361
0.128	1.2	0.127552	0.588094
0.16	0.24	0.15944	0.309128
0.16	0.272	0.15944	0.317575
0.16	0.304	0.15944	0.332638
0.16	0.336	0.15944	0.34761
0.16	0.368	0.15944	0.366625
0.16	0.4	0.15944	0.367804
0.16	0.432	0.15944	0.383985
0.16	0.464	0.15944	0.392991
0.16	0.496	0.15944	0.424664
0.16	0.528	0.15944	0.421392
0.16	0.56	0.15944	0.433857
0.16	0.592	0.15944	0.4332
0.16	0.624	0.15944	0.446848
0.16	0.656	0.15944	0.457559
0.16	0.688	0.15944	0.46336
0.16	0.72	0.15944	0.459142
0.16	0.752	0.15944	0.463396
0.16	0.784	0.15944	0.468402
0.16	0.816	0.15944	0.462598
0.16	0.848	0.15944	0.467878
0.16	0.88	0.15944	0.473988
0.16	0.912	0.15944	0.469022
0.16	0.944	0.15944	0.476252
0.16	0.976	0.15944	0.481159
0.16	1.008	0.15944	0.48527
0.16	1.04	0.15944	0.468607
0.16	1.072	0.15944	0.453797
0.16	1.104	0.15944	0.459304
0.16	1.136	0.15944	0.449513
0.16	1.168	0.15944	0.45817
0.16	1.2	0.15944	0.466977
0.192	0.24	0.0996498	0.0322548
0.192	0.272	0.0976568	0.0389501
0.192	0.304	0.0996498	0.0356554
0.192	0.336	0.0996498	0.0338282
0.192	0.368	0.0976568	0.0353847
0.192	0.4	0.0976568	0.0445733
0.192	0.432	0.0956638	0.0469027
0.192	0.464	0.0956638	0.0447154
0.192	0.496	0.0956638	0.0440994
0.192	0.528	0.0956638	0.0409519
0.192	0.56	0.0936708	0.0393556
0.192	0.592	0.0936708	0.0406586
0.192	0.624	0.0936708	0.0406104
0.192	0.656	0.0936708	0.0469063
0.192	0.688	0.0936708	0.0545843
0.192	0.72	0.0936708	0.0529628
0.192	0.752	0.0936708	0.0623973
0.192	0.784	0.0936708	0.0755575
0.192	0.816	0.0936708	0.0756467
0.192	0.848	0.0936708	0.0825863
0.192	0.88	0.0936708	0.090402
0.192	0.912	0.0936708	0.0899101
0.192	0.944	0.0936708	0.0917878
0.192	0.976	0.0936708	0.0898102
0.192	1.008	0.0936708	0.087409
0.192	1.04	0.0936708	0.0856042
0.192	1.072	0.0936708	0.0810294
0.192	1.104	0.0936708	0.0762256
0.192	1.136	0.0936708	0.0726144
0.192	1.168	0.0936708	0.0689801
0.192	1.2	0.0936708	0.0680452
0.224	0.24	0.223216	0.204437
0.224	0.272	0.223216	0.128643
0.224	0.304	0.221223	0.170759
0.224	0.336	0.223216	0.166917
0.224	0.368	0.223216	0.184594
0.224	0.4	0.21923	0.177773
0.224	0.432	0.221223	0.184777
0.224	0.464	0.221223	0.204316
0.224	0.496	0.223216	0.192494
0.224	0.528	0.221223	0.212013
0.224	0.56	0.223216	0.22234
0.224	0.592	0.221223	0.251786
0.224	0.624	0.221223	0.266419
0.224	0.656	0.223216	0.278781
0.224	0.688	0.223216	0.294652
0.224	0.72	0.221223	0.292288
0.224	0.752	0.221223	0.29965
0.224	0.784	0.221223	0.293698
0.224	0.816	0.221223	0.298948
0.224	0.848	0.221223	0.299096
0.224	0.88	0.221223	0.317988
0.224	0.912	0.221223	0.305407
0.224	0.944	0.221223	0.311153
0.224	0.976	0.223216	0.321414
0.224	1.008	0.223216	0.332795
0.224	1.04	0.223216	0.331531
0.224	1.072	0.223216	0.350982
0.224	1.104	0.223216	0.369329
0.224	1.136	0.223216	0.370305
0.224	1.168	0.223216	0.38587
0.224	1.2	0.223216	0.390121
0.256	0.24	0.253111	0.237812
0.256	0.272	0.251118	0.202992
0.256	0.304	0.253111	0.223973
0.256	0.336	0.255104	0.243897
0.256	0.368	0.255104	0.260862
0.256	0.4	0.141503	0.00771065
0.256	0.432	0.13951	0.00767464
0.256	0.464	0.25909	0.28072
0.256	0.496	0.25909	0.303622
0.256	0.528	0.25909	0.313052
0.256	0.56	0.25909	0.331581
0.256	0.592	0.25909	0.335656
0.256	0.624	0.25909	0.337394
0.256	0.656	0.25909	0.347519
0.256	0.688	0.25909	0.373428
0.256	0.72	0.25909	0.36649
0.256	0.752	0.261083	0.375207
0.256	0.784	0.261083	0.38208
0.256	0.816	0.261083	0.374746
0.256	0.848	0.261083	0.384704
0.256	0.88	0.261083	0.391248
0.256	0.912	0.25909	0.385643
0.256	0.944	0.125559	0.00867627
0.256	0.976	0.125559	0.0110969
0.256	1.008	0.125559	0.01316
0.256	1.04	0.125559	0.0145158
0.256	1.072	0.125559	0.0153539
0.256	1.104	0.125559	0.0154883
0.256	1.136	0.125559	0.0177195
0.256	1.168	0.125559	0.0177391
0.256	1.2	0.125559	0.0179114
0.288	0.24	0.0916778	0.0556886
0.288	0.272	0.0936708	0.0565682
0.288	0.304	0.0936708	0.0472824
0.288	0.336	0.0916778	0.0415479
0.288	0.368	0.0916778	0.0382132
0.288	0.4	0.0916778	0.0388283
0.288	0.432	0.0916778	0.0369092
0.288	0.464	0.0896848	0.033012
0.288	0.496	0.0916778	0.0294457
0.288	0.528	0.0916778	0.0276469
0.288	0.56	0.0896848	0.0264959
0.288	0.592	0.0916778	0.0238428
0.288	0.624	0.0916778	0.0221299
0.288	0.656	0.197307	0.0780593
0.288	0.688	0.197307	0.0735027
0.288	0.72	0.197307	0.0675281
0.288	0.752	0.197307	0.0662923
0.288	0.784	0.197307	0.0675874
0.288	0.816	0.197307	0.0641401
0.288	0.848	0.197307	0.0663761
0.288	0.88	0.197307	0.0662425
0.288	0.912	0.197307	0.0642307
0.288	0.944	0.197307	0.0641736
0.288	0.976	0.197307	0.0631403
0.288	1.008	0.0876918	0.0445499
0.288	1.04	0.0896848	0.0478089
0.288	1.072	0.0896848	0.053178
0.288	1.104	0.0896848	0.0557861
0.288	1.136	0.0896848	0.0577243
0.288	1.168	0.0896848	0.0584182
0.288	1.2	0.0896848	0.0599507
0.32	0.24	0.0896848	0.0366759
0.32	0.272	0.0916778	0.0372273
0.32	0.304	0.0916778	0.0319903
0.32	0.336	0.201293	0.0900984
0.32	0.368	0.201293	0.0844881
0.32	0.4	0.201293	0.0824339
0.32	0.432	0.1993	0.0858473
0.32	0.464	0.1993	0.0885127
0.32	0.496	0.201293	0.0812632
0.32	0.528	0.201293	0.0830664
0.32	0.56	0.201293	0.0839635
0.32	0.592	0.201293	0.0796669
0.32	0.624	0.201293	0.0752216
0.32	0.656	0.201293	0.0733705
0.32	0.688	0.201293	0.0681562
0.32	0.72	0.201293	0.0624723
0.32	0.752	0.201293	0.0602471
0.32	0.784	0.201293	0.0609133
0.32	0.816	0.201293	0.0583567
0.32	0.848	0.201293	0.0585698
0.32	0.88	0.201293	0.0572985
0.32	0.912	0.201293	0.0541067
0.32	0.944	0.1993	0.0522268
0.32	0.976	0.201293	0.0505626
0.32	1.008	0.201293	0.0485182
0.32	1.04	0.201293	0.0499472
0.32	1.072	0.201293	0.0525145
0.32	1.104	0.201293	0.0513604
0.32	1.136	0.201293	0.0503982
0.32	1.168	0.201293	0.0494497
0.32	1.2	0.1993	0.0471997
