# Supplementary material for: Structural Repetition Detector for multi-scale quantitative mapping of molecular complexes through microscopy
Source: Nat Commun. 2025 Jul 1;16:5767. doi: 10.1038/s41467-025-60709-1 (PMC12219329; doi:10.1038/s41467-025-60709-1)
Supplement: Supplementary file 6 — Source Data [file 41467_2025_60709_MOESM6_ESM.zip › Source Data/Supplementary Figure 8 - Autocorrelations for heatmaps/SWIN/0008.xlsx]

## Sheet: Sheet1
Spacing (µm)	Height (µm)	First Harmonic Position (µm)	First Harmonic Relative Amplitude
0.096	0.24	0.0956638	0.563264
0.096	0.272	0.0956638	0.533199
0.096	0.304	0.0956638	0.526866
0.096	0.336	0.0956638	0.580766
0.096	0.368	0.0956638	0.586811
0.096	0.4	0.0956638	0.563786
0.096	0.432	0.0956638	0.621544
0.096	0.464	0.0956638	0.636025
0.096	0.496	0.0956638	0.615062
0.096	0.528	0.0956638	0.642807
0.096	0.56	0.0956638	0.663563
0.096	0.592	0.0956638	0.635075
0.096	0.624	0.0956638	0.661419
0.096	0.656	0.0956638	0.676319
0.096	0.688	0.0936708	0.687845
0.096	0.72	0.0936708	0.648974
0.096	0.752	0.0936708	0.664741
0.096	0.784	0.0936708	0.683939
0.096	0.816	0.0936708	0.650109
0.096	0.848	0.0936708	0.669494
0.096	0.88	0.0936708	0.68212
0.096	0.912	0.0936708	0.653696
0.096	0.944	0.0936708	0.670904
0.096	0.976	0.0936708	0.687811
0.096	1.008	0.0936708	0.700761
0.096	1.04	0.0936708	0.664515
0.096	1.072	0.0936708	0.669965
0.096	1.104	0.0936708	0.689294
0.096	1.136	0.0936708	0.650512
0.096	1.168	0.0936708	0.66524
0.096	1.2	0.0936708	0.680248
0.128	0.24	0.127552	0.647874
0.128	0.272	0.127552	0.626042
0.128	0.304	0.127552	0.6607
0.128	0.336	0.127552	0.669974
0.128	0.368	0.127552	0.680968
0.128	0.4	0.127552	0.666145
0.128	0.432	0.127552	0.671856
0.128	0.464	0.127552	0.683272
0.128	0.496	0.127552	0.67709
0.128	0.528	0.127552	0.678811
0.128	0.56	0.127552	0.700637
0.128	0.592	0.127552	0.698445
0.128	0.624	0.127552	0.705022
0.128	0.656	0.127552	0.71782
0.128	0.688	0.127552	0.72618
0.128	0.72	0.127552	0.715397
0.128	0.752	0.127552	0.72191
0.128	0.784	0.127552	0.727905
0.128	0.816	0.127552	0.715002
0.128	0.848	0.127552	0.721924
0.128	0.88	0.127552	0.707132
0.128	0.912	0.127552	0.691127
0.128	0.944	0.127552	0.697384
0.128	0.976	0.127552	0.704602
0.128	1.008	0.127552	0.704813
0.128	1.04	0.127552	0.693694
0.128	1.072	0.127552	0.700687
0.128	1.104	0.127552	0.698333
0.128	1.136	0.127552	0.692754
0.128	1.168	0.127552	0.697491
0.128	1.2	0.127552	0.698572
0.16	0.24	0.161433	0.619191
0.16	0.272	0.15944	0.641303
0.16	0.304	0.15944	0.660488
0.16	0.336	0.15944	0.672041
0.16	0.368	0.15944	0.687782
0.16	0.4	0.15944	0.690719
0.16	0.432	0.15944	0.70245
0.16	0.464	0.15944	0.713764
0.16	0.496	0.15944	0.717475
0.16	0.528	0.15944	0.725116
0.16	0.56	0.15944	0.731329
0.16	0.592	0.15944	0.734577
0.16	0.624	0.15944	0.742259
0.16	0.656	0.15944	0.744671
0.16	0.688	0.15944	0.750811
0.16	0.72	0.15944	0.754412
0.16	0.752	0.15944	0.759011
0.16	0.784	0.15944	0.760242
0.16	0.816	0.15944	0.763952
0.16	0.848	0.15944	0.765637
0.16	0.88	0.15944	0.768272
0.16	0.912	0.15944	0.772363
0.16	0.944	0.15944	0.773886
0.16	0.976	0.15944	0.775396
0.16	1.008	0.15944	0.77684
0.16	1.04	0.15944	0.779698
0.16	1.072	0.15944	0.78043
0.16	1.104	0.15944	0.788551
0.16	1.136	0.15944	0.789551
0.16	1.168	0.15944	0.791072
0.16	1.2	0.15944	0.791537
0.192	0.24	0.0976568	0.125284
0.192	0.272	0.0976568	0.121661
0.192	0.304	0.0976568	0.119951
0.192	0.336	0.0996498	0.110244
0.192	0.368	0.0996498	0.103262
0.192	0.4	0.0996498	0.0982896
0.192	0.432	0.101643	0.0880146
0.192	0.464	0.101643	0.0790767
0.192	0.496	0.103636	0.0691773
0.192	0.528	0.103636	0.0595922
0.192	0.56	0.105629	0.0530317
0.192	0.592	0.105629	0.0485583
0.192	0.624	0.107622	0.0452751
0.192	0.656	0.109615	0.0387111
0.192	0.688	0.109615	0.036248
0.192	0.72	0.111608	0.0310943
0.192	0.752	0.183356	0.536025
0.192	0.784	0.183356	0.544126
0.192	0.816	0.183356	0.539544
0.192	0.848	0.183356	0.550222
0.192	0.88	0.183356	0.553983
0.192	0.912	0.183356	0.583302
0.192	0.944	0.183356	0.589363
0.192	0.976	0.183356	0.59571
0.192	1.008	0.181363	0.602785
0.192	1.04	0.181363	0.60488
0.192	1.072	0.181363	0.613149
0.192	1.104	0.181363	0.61562
0.192	1.136	0.181363	0.616896
0.192	1.168	0.181363	0.622801
0.192	1.2	0.181363	0.625059
0.224	0.24	0.117587	0.178671
0.224	0.272	0.117587	0.171331
0.224	0.304	0.117587	0.18608
0.224	0.336	0.117587	0.208955
0.224	0.368	0.117587	0.20982
0.224	0.4	0.117587	0.192445
0.224	0.432	0.117587	0.196278
0.224	0.464	0.115594	0.178602
0.224	0.496	0.117587	0.160079
0.224	0.528	0.115594	0.145944
0.224	0.56	0.115594	0.14441
0.224	0.592	0.115594	0.131426
0.224	0.624	0.115594	0.127938
0.224	0.656	0.115594	0.129513
0.224	0.688	0.115594	0.122154
0.224	0.72	0.117587	0.113549
0.224	0.752	0.117587	0.112858
0.224	0.784	0.117587	0.105632
0.224	0.816	0.117587	0.0973619
0.224	0.848	0.117587	0.0979925
0.224	0.88	0.117587	0.0902503
0.224	0.912	0.11958	0.0790445
0.224	0.944	0.11958	0.0761238
0.224	0.976	0.11958	0.0752132
0.224	1.008	0.11958	0.0760146
0.224	1.04	0.11958	0.0732285
0.224	1.072	0.11958	0.0730178
0.224	1.104	0.11958	0.078973
0.224	1.136	0.11958	0.0783897
0.224	1.168	0.11958	0.079078
0.224	1.2	0.11958	0.0792592
0.256	0.24	0.103636	0.131498
0.256	0.272	0.103636	0.126356
0.256	0.304	0.103636	0.129911
0.256	0.336	0.105629	0.126216
0.256	0.368	0.105629	0.136485
0.256	0.4	0.105629	0.129344
0.256	0.432	0.105629	0.127476
0.256	0.464	0.105629	0.117583
0.256	0.496	0.105629	0.115566
0.256	0.528	0.101643	0.0996597
0.256	0.56	0.103636	0.103966
0.256	0.592	0.101643	0.102266
0.256	0.624	0.0996498	0.092693
0.256	0.656	0.103636	0.0917238
0.256	0.688	0.103636	0.0857231
0.256	0.72	0.101643	0.0831799
0.256	0.752	0.101643	0.0765272
0.256	0.784	0.101643	0.0742045
0.256	0.816	0.0996498	0.0728788
0.256	0.848	0.0996498	0.0721354
0.256	0.88	0.0996498	0.070599
0.256	0.912	0.0976568	0.0686622
0.256	0.944	0.0976568	0.0683227
0.256	0.976	0.0976568	0.0681468
0.256	1.008	0.0976568	0.0681842
0.256	1.04	0.0976568	0.0690014
0.256	1.072	0.0976568	0.0694274
0.256	1.104	0.0956638	0.0660178
0.256	1.136	0.0976568	0.0668473
0.256	1.168	0.0976568	0.0666396
0.256	1.2	0.0976568	0.0665469
0.288	0.24	0.0976568	0.033088
0.288	0.272	0.0956638	0.0294834
0.288	0.304	0.0956638	0.0335936
0.288	0.336	0.0996498	0.0392927
0.288	0.368	0.0996498	0.0395683
0.288	0.4	0.0976568	0.0387088
0.288	0.432	0.0996498	0.0406852
0.288	0.464	0.0996498	0.0356828
0.288	0.496	0.0996498	0.0329743
0.288	0.528	0.0996498	0.0307665
0.288	0.56	0.0976568	0.0274322
0.288	0.592	0.167412	0.0425591
0.288	0.624	0.167412	0.0433087
0.288	0.656	0.167412	0.0457724
0.288	0.688	0.167412	0.0448747
0.288	0.72	0.167412	0.0430692
0.288	0.752	0.167412	0.0429355
0.288	0.784	0.167412	0.0462592
0.288	0.816	0.167412	0.044216
0.288	0.848	0.167412	0.0441503
0.288	0.88	0.167412	0.0433056
0.288	0.912	0.167412	0.042624
0.288	0.944	0.167412	0.0435089
0.288	0.976	0.167412	0.0439844
0.288	1.008	0.167412	0.0449733
0.288	1.04	0.167412	0.0465861
0.288	1.072	0.167412	0.0502012
0.288	1.104	0.167412	0.0585086
0.288	1.136	0.167412	0.0570725
0.288	1.168	0.167412	0.0590154
0.288	1.2	0.167412	0.0591562
0.32	0.24	0.169405	0.0382058
0.32	0.272	0.169405	0.0347407
0.32	0.304	0.167412	0.0293551
0.32	0.336	0.169405	0.0307941
0.32	0.368	0.169405	0.0325457
0.32	0.4	0.167412	0.0310071
0.32	0.432	0.167412	0.0322546
0.32	0.464	0.167412	0.0337074
0.32	0.496	0.167412	0.0325442
0.32	0.528	0.167412	0.0342054
0.32	0.56	0.167412	0.0351245
0.32	0.592	0.167412	0.0330396
0.32	0.624	0.165419	0.0331536
0.32	0.656	0.167412	0.0360268
0.32	0.688	0.167412	0.0360262
0.32	0.72	0.165419	0.0352668
0.32	0.752	0.165419	0.0357267
0.32	0.784	0.167412	0.0392038
0.32	0.816	0.165419	0.0385235
0.32	0.848	0.165419	0.0385356
0.32	0.88	0.165419	0.0382289
0.32	0.912	0.165419	0.0383573
0.32	0.944	0.165419	0.0395885
0.32	0.976	0.165419	0.0404465
0.32	1.008	0.165419	0.042894
0.32	1.04	0.165419	0.047741
0.32	1.072	0.165419	0.0548334
0.32	1.104	0.167412	0.0673523
0.32	1.136	0.165419	0.065955
0.32	1.168	0.165419	0.068507
0.32	1.2	0.165419	0.0690687
