# Supplementary material for: Structural Repetition Detector for multi-scale quantitative mapping of molecular complexes through microscopy
Source: Nat Commun. 2025 Jul 1;16:5767. doi: 10.1038/s41467-025-60709-1 (PMC12219329; doi:10.1038/s41467-025-60709-1)
Supplement: Supplementary file 6 — Source Data [file 41467_2025_60709_MOESM6_ESM.zip › Source Data/Supplementary Figure 8 - Autocorrelations for heatmaps/SWIN/0028.xlsx]

## Sheet: Sheet1
Spacing (µm)	Height (µm)	First Harmonic Position (µm)	First Harmonic Relative Amplitude
0.096	0.24	0.0956638	0.448822
0.096	0.272	0.0956638	0.363233
0.096	0.304	0.0956638	0.381156
0.096	0.336	0.0956638	0.451107
0.096	0.368	0.0956638	0.461971
0.096	0.4	0.0976568	0.41246
0.096	0.432	0.0956638	0.466043
0.096	0.464	0.0976568	0.488003
0.096	0.496	0.0976568	0.443611
0.096	0.528	0.0976568	0.483824
0.096	0.56	0.0956638	0.51268
0.096	0.592	0.0956638	0.470335
0.096	0.624	0.0956638	0.500679
0.096	0.656	0.0956638	0.527584
0.096	0.688	0.0956638	0.548584
0.096	0.72	0.0956638	0.505194
0.096	0.752	0.0956638	0.527493
0.096	0.784	0.0956638	0.548906
0.096	0.816	0.0956638	0.509034
0.096	0.848	0.0956638	0.531785
0.096	0.88	0.0956638	0.544422
0.096	0.912	0.0956638	0.514235
0.096	0.944	0.0956638	0.532262
0.096	0.976	0.0956638	0.548902
0.096	1.008	0.0956638	0.561671
0.096	1.04	0.0956638	0.526582
0.096	1.072	0.0956638	0.529317
0.096	1.104	0.0956638	0.542281
0.096	1.136	0.0956638	0.5064
0.096	1.168	0.0956638	0.515882
0.096	1.2	0.0956638	0.526518
0.128	0.24	0.129545	0.454637
0.128	0.272	0.129545	0.42871
0.128	0.304	0.129545	0.464607
0.128	0.336	0.129545	0.472978
0.128	0.368	0.129545	0.478887
0.128	0.4	0.129545	0.448162
0.128	0.432	0.131538	0.454292
0.128	0.464	0.129545	0.468709
0.128	0.496	0.129545	0.439242
0.128	0.528	0.129545	0.439421
0.128	0.56	0.129545	0.451388
0.128	0.592	0.131538	0.419701
0.128	0.624	0.131538	0.419805
0.128	0.656	0.131538	0.434659
0.128	0.688	0.131538	0.446107
0.128	0.72	0.131538	0.411011
0.128	0.752	0.131538	0.427092
0.128	0.784	0.131538	0.446635
0.128	0.816	0.131538	0.41481
0.128	0.848	0.131538	0.429875
0.128	0.88	0.131538	0.445669
0.128	0.912	0.131538	0.429099
0.128	0.944	0.131538	0.448332
0.128	0.976	0.131538	0.46729
0.128	1.008	0.131538	0.472731
0.128	1.04	0.131538	0.464002
0.128	1.072	0.131538	0.483937
0.128	1.104	0.131538	0.499767
0.128	1.136	0.131538	0.505061
0.128	1.168	0.131538	0.523806
0.128	1.2	0.131538	0.525244
0.16	0.24	0.167412	0.473262
0.16	0.272	0.167412	0.504985
0.16	0.304	0.167412	0.543636
0.16	0.336	0.167412	0.577926
0.16	0.368	0.167412	0.616255
0.16	0.4	0.167412	0.618465
0.16	0.432	0.165419	0.629918
0.16	0.464	0.165419	0.624743
0.16	0.496	0.165419	0.61869
0.16	0.528	0.165419	0.624984
0.16	0.56	0.167412	0.636165
0.16	0.592	0.165419	0.62925
0.16	0.624	0.167412	0.639258
0.16	0.656	0.167412	0.646438
0.16	0.688	0.167412	0.651667
0.16	0.72	0.167412	0.645914
0.16	0.752	0.167412	0.653312
0.16	0.784	0.167412	0.664057
0.16	0.816	0.167412	0.6586
0.16	0.848	0.167412	0.664437
0.16	0.88	0.165419	0.668233
0.16	0.912	0.165419	0.662548
0.16	0.944	0.167412	0.671428
0.16	0.976	0.167412	0.678893
0.16	1.008	0.167412	0.682315
0.16	1.04	0.167412	0.68077
0.16	1.072	0.167412	0.683941
0.16	1.104	0.167412	0.682881
0.16	1.136	0.167412	0.683038
0.16	1.168	0.167412	0.685153
0.16	1.2	0.167412	0.680821
0.192	0.24	0.189335	0.527887
0.192	0.272	0.189335	0.532608
0.192	0.304	0.189335	0.574255
0.192	0.336	0.189335	0.602916
0.192	0.368	0.187342	0.610061
0.192	0.4	0.189335	0.607426
0.192	0.432	0.187342	0.629827
0.192	0.464	0.187342	0.64068
0.192	0.496	0.187342	0.638759
0.192	0.528	0.187342	0.645388
0.192	0.56	0.187342	0.654157
0.192	0.592	0.187342	0.650661
0.192	0.624	0.187342	0.656983
0.192	0.656	0.187342	0.668183
0.192	0.688	0.187342	0.671116
0.192	0.72	0.187342	0.672593
0.192	0.752	0.187342	0.678344
0.192	0.784	0.187342	0.678609
0.192	0.816	0.187342	0.67941
0.192	0.848	0.187342	0.685549
0.192	0.88	0.187342	0.686915
0.192	0.912	0.187342	0.689616
0.192	0.944	0.187342	0.691228
0.192	0.976	0.187342	0.692871
0.192	1.008	0.187342	0.697706
0.192	1.04	0.187342	0.697271
0.192	1.072	0.187342	0.700683
0.192	1.104	0.187342	0.697339
0.192	1.136	0.187342	0.698205
0.192	1.168	0.187342	0.701024
0.192	1.2	0.187342	0.704771
0.224	0.24	0.21923	0.36663
0.224	0.272	0.21923	0.348998
0.224	0.304	0.21923	0.404074
0.224	0.336	0.221223	0.425416
0.224	0.368	0.221223	0.442412
0.224	0.4	0.221223	0.433251
0.224	0.432	0.223216	0.450614
0.224	0.464	0.223216	0.472346
0.224	0.496	0.223216	0.443796
0.224	0.528	0.223216	0.45547
0.224	0.56	0.223216	0.466992
0.224	0.592	0.223216	0.451756
0.224	0.624	0.223216	0.455446
0.224	0.656	0.223216	0.451701
0.224	0.688	0.223216	0.451051
0.224	0.72	0.221223	0.438978
0.224	0.752	0.221223	0.442746
0.224	0.784	0.221223	0.43359
0.224	0.816	0.221223	0.429317
0.224	0.848	0.221223	0.428791
0.224	0.88	0.221223	0.43312
0.224	0.912	0.221223	0.417097
0.224	0.944	0.221223	0.412224
0.224	0.976	0.221223	0.419898
0.224	1.008	0.221223	0.421047
0.224	1.04	0.221223	0.409313
0.224	1.072	0.221223	0.417461
0.224	1.104	0.221223	0.42201
0.224	1.136	0.221223	0.419381
0.224	1.168	0.221223	0.426499
0.224	1.2	0.221223	0.431501
0.256	0.24	0.115594	0.0588693
0.256	0.272	0.115594	0.0402976
0.256	0.304	0.113601	0.0234208
0.256	0.336	0.251118	0.389211
0.256	0.368	0.249125	0.431033
0.256	0.4	0.249125	0.457164
0.256	0.432	0.249125	0.469502
0.256	0.464	0.249125	0.482948
0.256	0.496	0.249125	0.482281
0.256	0.528	0.249125	0.468731
0.256	0.56	0.249125	0.466641
0.256	0.592	0.249125	0.455656
0.256	0.624	0.251118	0.438424
0.256	0.656	0.251118	0.426995
0.256	0.688	0.251118	0.421582
0.256	0.72	0.251118	0.395185
0.256	0.752	0.251118	0.391701
0.256	0.784	0.253111	0.390802
0.256	0.816	0.253111	0.369517
0.256	0.848	0.253111	0.370847
0.256	0.88	0.253111	0.366671
0.256	0.912	0.253111	0.347431
0.256	0.944	0.253111	0.349886
0.256	0.976	0.141503	0.00766045
0.256	1.008	0.137517	0.00885671
0.256	1.04	0.137517	0.011243
0.256	1.072	0.135524	0.0128253
0.256	1.104	0.133531	0.0154274
0.256	1.136	0.131538	0.0158851
0.256	1.168	0.131538	0.0175522
0.256	1.2	0.129545	0.0174532
0.288	0.24	0.111608	0.0298964
0.288	0.272	0.115594	0.0229204
0.288	0.304	0.15944	0.0646738
0.288	0.336	0.161433	0.0736504
0.288	0.368	0.161433	0.0873751
0.288	0.4	0.165419	0.0840947
0.288	0.432	0.165419	0.0830839
0.288	0.464	0.163426	0.0957189
0.288	0.496	0.165419	0.0975894
0.288	0.528	0.161433	0.0920315
0.288	0.56	0.161433	0.0969978
0.288	0.592	0.161433	0.0954412
0.288	0.624	0.161433	0.0911341
0.288	0.656	0.161433	0.0945389
0.288	0.688	0.161433	0.0958914
0.288	0.72	0.161433	0.0897863
0.288	0.752	0.161433	0.093219
0.288	0.784	0.161433	0.0942521
0.288	0.816	0.163426	0.0876308
0.288	0.848	0.161433	0.0874151
0.288	0.88	0.15944	0.086043
0.288	0.912	0.15944	0.0838452
0.288	0.944	0.15944	0.0838426
0.288	0.976	0.157447	0.0855083
0.288	1.008	0.157447	0.0857614
0.288	1.04	0.157447	0.0897486
0.288	1.072	0.157447	0.0925217
0.288	1.104	0.155454	0.0908599
0.288	1.136	0.155454	0.0951211
0.288	1.168	0.153461	0.0925585
0.288	1.2	0.151468	0.0899969
0.32	0.24	0.129545	0.0830804
0.32	0.272	0.135524	0.084968
0.32	0.304	0.149475	0.124747
0.32	0.336	0.151468	0.142404
0.32	0.368	0.153461	0.144524
0.32	0.4	0.157447	0.141053
0.32	0.432	0.157447	0.142841
0.32	0.464	0.157447	0.14895
0.32	0.496	0.15944	0.153899
0.32	0.528	0.155454	0.14884
0.32	0.56	0.155454	0.148228
0.32	0.592	0.155454	0.150005
0.32	0.624	0.155454	0.148046
0.32	0.656	0.155454	0.147667
0.32	0.688	0.155454	0.14439
0.32	0.72	0.155454	0.147101
0.32	0.752	0.155454	0.145987
0.32	0.784	0.157447	0.143195
0.32	0.816	0.157447	0.142819
0.32	0.848	0.155454	0.137879
0.32	0.88	0.155454	0.130952
0.32	0.912	0.153461	0.134372
0.32	0.944	0.153461	0.129054
0.32	0.976	0.153461	0.124606
0.32	1.008	0.153461	0.1244
0.32	1.04	0.153461	0.128854
0.32	1.072	0.153461	0.127913
0.32	1.104	0.153461	0.126539
0.32	1.136	0.153461	0.130799
0.32	1.168	0.153461	0.125485
0.32	1.2	0.151468	0.124428
