# Supplementary material for: Structural Repetition Detector for multi-scale quantitative mapping of molecular complexes through microscopy
Source: Nat Commun. 2025 Jul 1;16:5767. doi: 10.1038/s41467-025-60709-1 (PMC12219329; doi:10.1038/s41467-025-60709-1)
Supplement: Supplementary file 6 — Source Data [file 41467_2025_60709_MOESM6_ESM.zip › Source Data/Supplementary Figure 8 - Autocorrelations for heatmaps/SWIN/0012.xlsx]

## Sheet: Sheet1
Spacing (µm)	Height (µm)	First Harmonic Position (µm)	First Harmonic Relative Amplitude
0.096	0.24	0.0976568	0.640165
0.096	0.272	0.0996498	0.6218
0.096	0.304	0.0996498	0.646983
0.096	0.336	0.0996498	0.668196
0.096	0.368	0.0996498	0.690742
0.096	0.4	0.0996498	0.65593
0.096	0.432	0.0996498	0.68076
0.096	0.464	0.0996498	0.693296
0.096	0.496	0.0996498	0.65062
0.096	0.528	0.0996498	0.674021
0.096	0.56	0.0996498	0.693805
0.096	0.592	0.0996498	0.659145
0.096	0.624	0.0996498	0.688368
0.096	0.656	0.0996498	0.71596
0.096	0.688	0.0996498	0.737362
0.096	0.72	0.0996498	0.709944
0.096	0.752	0.0996498	0.731476
0.096	0.784	0.0996498	0.754369
0.096	0.816	0.0996498	0.729354
0.096	0.848	0.0996498	0.750589
0.096	0.88	0.0996498	0.764917
0.096	0.912	0.0996498	0.741069
0.096	0.944	0.0996498	0.751663
0.096	0.976	0.0996498	0.762077
0.096	1.008	0.0996498	0.772201
0.096	1.04	0.0996498	0.745858
0.096	1.072	0.0996498	0.750819
0.096	1.104	0.0996498	0.76063
0.096	1.136	0.0996498	0.734705
0.096	1.168	0.0996498	0.742399
0.096	1.2	0.0996498	0.747419
0.128	0.24	0.127552	0.319526
0.128	0.272	0.127552	0.333899
0.128	0.304	0.127552	0.359617
0.128	0.336	0.127552	0.368452
0.128	0.368	0.127552	0.395002
0.128	0.4	0.127552	0.380505
0.128	0.432	0.127552	0.383329
0.128	0.464	0.127552	0.388018
0.128	0.496	0.127552	0.377205
0.128	0.528	0.127552	0.368755
0.128	0.56	0.127552	0.372203
0.128	0.592	0.127552	0.350928
0.128	0.624	0.127552	0.356475
0.128	0.656	0.127552	0.374253
0.128	0.688	0.127552	0.394702
0.128	0.72	0.127552	0.370455
0.128	0.752	0.127552	0.396361
0.128	0.784	0.127552	0.420562
0.128	0.816	0.127552	0.403491
0.128	0.848	0.127552	0.430092
0.128	0.88	0.127552	0.451289
0.128	0.912	0.127552	0.440171
0.128	0.944	0.127552	0.459997
0.128	0.976	0.127552	0.479999
0.128	1.008	0.127552	0.483223
0.128	1.04	0.127552	0.473722
0.128	1.072	0.127552	0.481718
0.128	1.104	0.127552	0.487536
0.128	1.136	0.127552	0.467667
0.128	1.168	0.127552	0.482571
0.128	1.2	0.127552	0.483552
0.16	0.24	0.0817129	0.0264644
0.16	0.272	0.0797199	0.0201695
0.16	0.304	0.0797199	0.0181948
0.16	0.336	0.0817129	0.0114966
0.16	0.368	0.15944	0.615964
0.16	0.4	0.15944	0.615641
0.16	0.432	0.157447	0.621594
0.16	0.464	0.157447	0.623802
0.16	0.496	0.157447	0.621798
0.16	0.528	0.157447	0.628936
0.16	0.56	0.157447	0.640257
0.16	0.592	0.157447	0.634421
0.16	0.624	0.157447	0.648104
0.16	0.656	0.157447	0.662718
0.16	0.688	0.157447	0.670204
0.16	0.72	0.157447	0.690867
0.16	0.752	0.157447	0.704272
0.16	0.784	0.157447	0.714232
0.16	0.816	0.157447	0.715698
0.16	0.848	0.157447	0.725225
0.16	0.88	0.157447	0.731779
0.16	0.912	0.157447	0.727689
0.16	0.944	0.157447	0.733617
0.16	0.976	0.157447	0.73694
0.16	1.008	0.157447	0.739672
0.16	1.04	0.157447	0.736034
0.16	1.072	0.157447	0.740305
0.16	1.104	0.157447	0.740665
0.16	1.136	0.157447	0.736055
0.16	1.168	0.157447	0.734183
0.16	1.2	0.157447	0.737525
0.192	0.24	0.195314	0.265669
0.192	0.272	0.195314	0.273767
0.192	0.304	0.195314	0.289638
0.192	0.336	0.113601	0.0131918
0.192	0.368	0.109615	0.0277937
0.192	0.4	0.107622	0.0348528
0.192	0.432	0.105629	0.0453051
0.192	0.464	0.103636	0.0516622
0.192	0.496	0.103636	0.0516785
0.192	0.528	0.103636	0.057389
0.192	0.56	0.103636	0.0587345
0.192	0.592	0.103636	0.0670078
0.192	0.624	0.103636	0.065174
0.192	0.656	0.105629	0.0628415
0.192	0.688	0.103636	0.0613764
0.192	0.72	0.103636	0.0666646
0.192	0.752	0.105629	0.0610279
0.192	0.784	0.105629	0.0596791
0.192	0.816	0.105629	0.0707713
0.192	0.848	0.105629	0.072836
0.192	0.88	0.105629	0.0712223
0.192	0.912	0.105629	0.0700013
0.192	0.944	0.105629	0.0669301
0.192	0.976	0.105629	0.0648154
0.192	1.008	0.105629	0.06692
0.192	1.04	0.105629	0.0717532
0.192	1.072	0.105629	0.0723212
0.192	1.104	0.105629	0.0720584
0.192	1.136	0.105629	0.0787856
0.192	1.168	0.105629	0.083294
0.192	1.2	0.105629	0.0845981
0.224	0.24	0.0797199	0.100689
0.224	0.272	0.0797199	0.0847287
0.224	0.304	0.0797199	0.0915933
0.224	0.336	0.0797199	0.0933712
0.224	0.368	0.0817129	0.0936909
0.224	0.4	0.0817129	0.0852521
0.224	0.432	0.0817129	0.0922301
0.224	0.464	0.0817129	0.0945985
0.224	0.496	0.0817129	0.0857753
0.224	0.528	0.0817129	0.090889
0.224	0.56	0.0817129	0.0895933
0.224	0.592	0.0797199	0.0855829
0.224	0.624	0.0797199	0.0841264
0.224	0.656	0.0797199	0.0824779
0.224	0.688	0.0797199	0.0797745
0.224	0.72	0.0797199	0.0748119
0.224	0.752	0.0797199	0.0756818
0.224	0.784	0.0797199	0.0727634
0.224	0.816	0.0797199	0.0734648
0.224	0.848	0.0797199	0.0710614
0.224	0.88	0.0797199	0.0716448
0.224	0.912	0.0797199	0.0611433
0.224	0.944	0.0797199	0.0580516
0.224	0.976	0.0797199	0.0593369
0.224	1.008	0.0797199	0.0600748
0.224	1.04	0.0797199	0.0584429
0.224	1.072	0.0797199	0.0576508
0.224	1.104	0.0797199	0.0583153
0.224	1.136	0.0797199	0.0561689
0.224	1.168	0.0797199	0.0551164
0.224	1.2	0.0797199	0.0523927
0.256	0.24	0.261083	0.376146
0.256	0.272	0.261083	0.365586
0.256	0.304	0.261083	0.386877
0.256	0.336	0.261083	0.389011
0.256	0.368	0.261083	0.388172
0.256	0.4	0.261083	0.408178
0.256	0.432	0.261083	0.419446
0.256	0.464	0.261083	0.432396
0.256	0.496	0.25909	0.428069
0.256	0.528	0.261083	0.433742
0.256	0.56	0.261083	0.452025
0.256	0.592	0.25909	0.45175
0.256	0.624	0.25909	0.452501
0.256	0.656	0.25909	0.449409
0.256	0.688	0.261083	0.460587
0.256	0.72	0.261083	0.445139
0.256	0.752	0.261083	0.458168
0.256	0.784	0.261083	0.465787
0.256	0.816	0.261083	0.458974
0.256	0.848	0.261083	0.466335
0.256	0.88	0.261083	0.472002
0.256	0.912	0.261083	0.468564
0.256	0.944	0.261083	0.474946
0.256	0.976	0.261083	0.484106
0.256	1.008	0.261083	0.487493
0.256	1.04	0.261083	0.489545
0.256	1.072	0.261083	0.494457
0.256	1.104	0.261083	0.501676
0.256	1.136	0.25909	0.509981
0.256	1.168	0.25909	0.514998
0.256	1.2	0.25909	0.51301
0.288	0.24	0.286991	0.238709
0.288	0.272	0.284998	0.236522
0.288	0.304	0.286991	0.213792
0.288	0.336	0.284998	0.222835
0.288	0.368	0.209265	0.0496416
0.288	0.4	0.209265	0.0517792
0.288	0.432	0.207272	0.0531515
0.288	0.464	0.209265	0.0530927
0.288	0.496	0.207272	0.0564235
0.288	0.528	0.205279	0.0604887
0.288	0.56	0.207272	0.0644459
0.288	0.592	0.205279	0.0637799
0.288	0.624	0.203286	0.0634928
0.288	0.656	0.1993	0.060797
0.288	0.688	0.1993	0.0588217
0.288	0.72	0.1993	0.0631452
0.288	0.752	0.197307	0.0607213
0.288	0.784	0.193321	0.0598162
0.288	0.816	0.195314	0.0641955
0.288	0.848	0.195314	0.0617124
0.288	0.88	0.195314	0.0584928
0.288	0.912	0.195314	0.060876
0.288	0.944	0.193321	0.0569436
0.288	0.976	0.195314	0.05335
0.288	1.008	0.193321	0.0517664
0.288	1.04	0.193321	0.0507304
0.288	1.072	0.195314	0.046805
0.288	1.104	0.185349	0.0460909
0.288	1.136	0.187342	0.0435476
0.288	1.168	0.183356	0.0416142
0.288	1.2	0.17937	0.0431673
0.32	0.24	0.298949	0.147263
0.32	0.272	0.298949	0.157014
0.32	0.304	0.298949	0.152912
0.32	0.336	0.300942	0.147171
0.32	0.368	0.163426	0.018217
0.32	0.4	0.300942	0.137322
0.32	0.432	0.300942	0.13369
0.32	0.464	0.302935	0.136451
0.32	0.496	0.213251	0.0168788
0.32	0.528	0.213251	0.0196519
0.32	0.56	0.213251	0.0243479
0.32	0.592	0.213251	0.0227903
0.32	0.624	0.211258	0.019782
0.32	0.656	0.211258	0.0178786
0.32	0.688	0.211258	0.0170094
0.32	0.72	0.211258	0.0186324
0.32	0.752	0.209265	0.0181347
0.32	0.784	0.209265	0.0154868
0.32	0.816	0.209265	0.0178544
0.32	0.848	0.207272	0.0175997
0.32	0.88	0.207272	0.0173312
0.32	0.912	0.207272	0.018481
0.32	0.944	0.207272	0.0170457
0.32	0.976	0.163426	0.0105628
0.32	1.008	0.161433	0.0105914
0.32	1.04	0.163426	0.00971184
0.32	1.072	0.161433	0.00924339
0.32	1.104	0.161433	0.00863508
0.32	1.136	0.161433	0.00655524
0.32	1.168	0.15944	0.00685732
0.32	1.2	0.15944	0.0213326
