# Supplementary material for: Structural Repetition Detector for multi-scale quantitative mapping of molecular complexes through microscopy
Source: Nat Commun. 2025 Jul 1;16:5767. doi: 10.1038/s41467-025-60709-1 (PMC12219329; doi:10.1038/s41467-025-60709-1)
Supplement: Supplementary file 6 — Source Data [file 41467_2025_60709_MOESM6_ESM.zip › Source Data/Supplementary Figure 8 - Autocorrelations for heatmaps/SWIN/0004.xlsx]

## Sheet: Sheet1
Spacing (µm)	Height (µm)	First Harmonic Position (µm)	First Harmonic Relative Amplitude
0.096	0.24	0.0956638	0.649211
0.096	0.272	0.0956638	0.625155
0.096	0.304	0.0976568	0.641715
0.096	0.336	0.0956638	0.699454
0.096	0.368	0.0956638	0.719717
0.096	0.4	0.0956638	0.701566
0.096	0.432	0.0956638	0.754612
0.096	0.464	0.0956638	0.756178
0.096	0.496	0.0956638	0.739314
0.096	0.528	0.0956638	0.747734
0.096	0.56	0.0956638	0.763655
0.096	0.592	0.0956638	0.754389
0.096	0.624	0.0956638	0.771091
0.096	0.656	0.0956638	0.781128
0.096	0.688	0.0956638	0.788306
0.096	0.72	0.0956638	0.779835
0.096	0.752	0.0956638	0.791737
0.096	0.784	0.0956638	0.797042
0.096	0.816	0.0956638	0.784978
0.096	0.848	0.0956638	0.797749
0.096	0.88	0.0956638	0.799807
0.096	0.912	0.0956638	0.78739
0.096	0.944	0.0956638	0.792325
0.096	0.976	0.0956638	0.79883
0.096	1.008	0.0956638	0.804078
0.096	1.04	0.0956638	0.786299
0.096	1.072	0.0956638	0.788173
0.096	1.104	0.0956638	0.797424
0.096	1.136	0.0956638	0.77603
0.096	1.168	0.0956638	0.78214
0.096	1.2	0.0956638	0.78975
0.128	0.24	0.129545	0.692714
0.128	0.272	0.129545	0.697056
0.128	0.304	0.129545	0.72605
0.128	0.336	0.129545	0.737614
0.128	0.368	0.129545	0.753545
0.128	0.4	0.129545	0.761698
0.128	0.432	0.129545	0.772377
0.128	0.464	0.129545	0.783446
0.128	0.496	0.129545	0.78281
0.128	0.528	0.129545	0.784952
0.128	0.56	0.129545	0.791351
0.128	0.592	0.129545	0.787255
0.128	0.624	0.129545	0.788222
0.128	0.656	0.129545	0.791703
0.128	0.688	0.129545	0.799963
0.128	0.72	0.129545	0.785996
0.128	0.752	0.129545	0.792043
0.128	0.784	0.129545	0.799034
0.128	0.816	0.129545	0.78651
0.128	0.848	0.129545	0.792649
0.128	0.88	0.129545	0.796051
0.128	0.912	0.129545	0.785236
0.128	0.944	0.129545	0.789279
0.128	0.976	0.129545	0.795111
0.128	1.008	0.129545	0.794789
0.128	1.04	0.129545	0.787157
0.128	1.072	0.129545	0.790699
0.128	1.104	0.129545	0.792671
0.128	1.136	0.129545	0.784537
0.128	1.168	0.129545	0.789344
0.128	1.2	0.129545	0.79058
0.16	0.24	0.161433	0.598946
0.16	0.272	0.15944	0.581839
0.16	0.304	0.15944	0.602367
0.16	0.336	0.161433	0.627275
0.16	0.368	0.161433	0.653998
0.16	0.4	0.161433	0.666032
0.16	0.432	0.161433	0.684238
0.16	0.464	0.161433	0.695177
0.16	0.496	0.161433	0.701312
0.16	0.528	0.161433	0.707168
0.16	0.56	0.161433	0.710584
0.16	0.592	0.161433	0.71473
0.16	0.624	0.161433	0.71855
0.16	0.656	0.161433	0.722724
0.16	0.688	0.161433	0.724255
0.16	0.72	0.161433	0.72762
0.16	0.752	0.161433	0.729107
0.16	0.784	0.161433	0.730555
0.16	0.816	0.161433	0.732763
0.16	0.848	0.161433	0.733677
0.16	0.88	0.161433	0.734372
0.16	0.912	0.161433	0.736469
0.16	0.944	0.161433	0.736552
0.16	0.976	0.161433	0.736704
0.16	1.008	0.161433	0.736642
0.16	1.04	0.161433	0.738723
0.16	1.072	0.161433	0.739434
0.16	1.104	0.161433	0.739302
0.16	1.136	0.161433	0.741953
0.16	1.168	0.161433	0.743614
0.16	1.2	0.161433	0.745273
0.192	0.24	0.191328	0.483712
0.192	0.272	0.191328	0.441564
0.192	0.304	0.191328	0.441527
0.192	0.336	0.189335	0.465098
0.192	0.368	0.189335	0.467152
0.192	0.4	0.189335	0.432696
0.192	0.432	0.189335	0.459024
0.192	0.464	0.187342	0.462595
0.192	0.496	0.187342	0.456143
0.192	0.528	0.187342	0.458716
0.192	0.56	0.187342	0.475775
0.192	0.592	0.187342	0.473806
0.192	0.624	0.187342	0.482972
0.192	0.656	0.187342	0.502287
0.192	0.688	0.187342	0.503139
0.192	0.72	0.189335	0.515307
0.192	0.752	0.189335	0.527124
0.192	0.784	0.187342	0.525924
0.192	0.816	0.189335	0.537113
0.192	0.848	0.189335	0.553615
0.192	0.88	0.189335	0.55593
0.192	0.912	0.189335	0.567115
0.192	0.944	0.189335	0.571304
0.192	0.976	0.189335	0.574779
0.192	1.008	0.189335	0.58151
0.192	1.04	0.189335	0.583966
0.192	1.072	0.189335	0.590213
0.192	1.104	0.189335	0.589602
0.192	1.136	0.189335	0.594775
0.192	1.168	0.189335	0.597558
0.192	1.2	0.189335	0.599804
0.224	0.24	0.225209	0.382643
0.224	0.272	0.225209	0.326086
0.224	0.304	0.225209	0.355376
0.224	0.336	0.227202	0.37012
0.224	0.368	0.229195	0.378091
0.224	0.4	0.227202	0.358344
0.224	0.432	0.229195	0.367953
0.224	0.464	0.229195	0.398455
0.224	0.496	0.229195	0.364317
0.224	0.528	0.227202	0.373101
0.224	0.56	0.229195	0.383742
0.224	0.592	0.227202	0.366078
0.224	0.624	0.227202	0.374389
0.224	0.656	0.227202	0.378267
0.224	0.688	0.227202	0.390957
0.224	0.72	0.227202	0.384034
0.224	0.752	0.227202	0.400275
0.224	0.784	0.227202	0.399603
0.224	0.816	0.227202	0.40275
0.224	0.848	0.229195	0.422987
0.224	0.88	0.227202	0.44557
0.224	0.912	0.229195	0.435158
0.224	0.944	0.229195	0.434581
0.224	0.976	0.229195	0.452176
0.224	1.008	0.229195	0.452125
0.224	1.04	0.229195	0.442993
0.224	1.072	0.229195	0.455725
0.224	1.104	0.227202	0.45971
0.224	1.136	0.227202	0.454785
0.224	1.168	0.227202	0.459659
0.224	1.2	0.229195	0.458809
0.256	0.24	0.13951	0.158562
0.256	0.272	0.137517	0.152656
0.256	0.304	0.137517	0.159059
0.256	0.336	0.135524	0.154083
0.256	0.368	0.135524	0.1411
0.256	0.4	0.135524	0.140663
0.256	0.432	0.135524	0.134796
0.256	0.464	0.133531	0.132432
0.256	0.496	0.133531	0.131929
0.256	0.528	0.133531	0.120509
0.256	0.56	0.133531	0.109809
0.256	0.592	0.133531	0.110325
0.256	0.624	0.133531	0.101781
0.256	0.656	0.133531	0.0975591
0.256	0.688	0.133531	0.0967821
0.256	0.72	0.135524	0.0950038
0.256	0.752	0.135524	0.0967236
0.256	0.784	0.135524	0.0967273
0.256	0.816	0.135524	0.101222
0.256	0.848	0.135524	0.103716
0.256	0.88	0.135524	0.104194
0.256	0.912	0.135524	0.106905
0.256	0.944	0.135524	0.105881
0.256	0.976	0.133531	0.105996
0.256	1.008	0.133531	0.105253
0.256	1.04	0.133531	0.109128
0.256	1.072	0.133531	0.106972
0.256	1.104	0.133531	0.109153
0.256	1.136	0.133531	0.110304
0.256	1.168	0.133531	0.110714
0.256	1.2	0.133531	0.110926
0.288	0.24	0.161433	0.132644
0.288	0.272	0.157447	0.132947
0.288	0.304	0.155454	0.12439
0.288	0.336	0.145489	0.131058
0.288	0.368	0.135524	0.114771
0.288	0.4	0.133531	0.108887
0.288	0.432	0.129545	0.109411
0.288	0.464	0.129545	0.102448
0.288	0.496	0.127552	0.103042
0.288	0.528	0.127552	0.100175
0.288	0.56	0.127552	0.0916154
0.288	0.592	0.125559	0.0914096
0.288	0.624	0.125559	0.0891877
0.288	0.656	0.125559	0.0852134
0.288	0.688	0.123566	0.0803704
0.288	0.72	0.123566	0.0826983
0.288	0.752	0.123566	0.0783379
0.288	0.784	0.123566	0.0719201
0.288	0.816	0.123566	0.0761866
0.288	0.848	0.121573	0.0698021
0.288	0.88	0.11958	0.0655504
0.288	0.912	0.121573	0.0704558
0.288	0.944	0.11958	0.067024
0.288	0.976	0.11958	0.063599
0.288	1.008	0.11958	0.0626036
0.288	1.04	0.11958	0.0645572
0.288	1.072	0.117587	0.0609908
0.288	1.104	0.117587	0.0595662
0.288	1.136	0.117587	0.06205
0.288	1.168	0.117587	0.0579669
0.288	1.2	0.117587	0.0567336
0.32	0.24	0.157447	0.0840209
0.32	0.272	0.155454	0.0893754
0.32	0.304	0.153461	0.0845127
0.32	0.336	0.149475	0.0762507
0.32	0.368	0.131538	0.0637023
0.32	0.4	0.125559	0.056334
0.32	0.432	0.121573	0.054108
0.32	0.464	0.11958	0.0567121
0.32	0.496	0.11958	0.0558946
0.32	0.528	0.11958	0.0543859
0.32	0.56	0.11958	0.0527844
0.32	0.592	0.117587	0.0521765
0.32	0.624	0.117587	0.0514803
0.32	0.656	0.117587	0.0518244
0.32	0.688	0.117587	0.0521613
0.32	0.72	0.117587	0.0499494
0.32	0.752	0.117587	0.0498905
0.32	0.784	0.117587	0.047803
0.32	0.816	0.117587	0.046792
0.32	0.848	0.115594	0.0448412
0.32	0.88	0.115594	0.044258
0.32	0.912	0.115594	0.043694
0.32	0.944	0.115594	0.0432678
0.32	0.976	0.115594	0.0427454
0.32	1.008	0.115594	0.0417256
0.32	1.04	0.115594	0.0411351
0.32	1.072	0.115594	0.0194263
0.32	1.104	0.113601	0.0187017
0.32	1.136	0.113601	0.0186706
0.32	1.168	0.113601	0.0176933
0.32	1.2	0.113601	0.0170195
