# Supplementary material for: Structural Repetition Detector for multi-scale quantitative mapping of molecular complexes through microscopy
Source: Nat Commun. 2025 Jul 1;16:5767. doi: 10.1038/s41467-025-60709-1 (PMC12219329; doi:10.1038/s41467-025-60709-1)
Supplement: Supplementary file 6 — Source Data [file 41467_2025_60709_MOESM6_ESM.zip › Source Data/Supplementary Figure 8 - Autocorrelations for heatmaps/SWIN/0005.xlsx]

## Sheet: Sheet1
Spacing (µm)	Height (µm)	First Harmonic Position (µm)	First Harmonic Relative Amplitude
0.096	0.24	0.0498249	0.0153043
0.096	0.272	0.0956638	0.412628
0.096	0.304	0.0956638	0.470783
0.096	0.336	0.0956638	0.619966
0.096	0.368	0.0956638	0.669279
0.096	0.4	0.0956638	0.641276
0.096	0.432	0.0936708	0.690317
0.096	0.464	0.0956638	0.705024
0.096	0.496	0.0956638	0.675786
0.096	0.528	0.0956638	0.699036
0.096	0.56	0.0956638	0.720594
0.096	0.592	0.0956638	0.701456
0.096	0.624	0.0956638	0.727353
0.096	0.656	0.0956638	0.744275
0.096	0.688	0.0956638	0.755265
0.096	0.72	0.0956638	0.739022
0.096	0.752	0.0956638	0.747327
0.096	0.784	0.0956638	0.75114
0.096	0.816	0.0956638	0.729474
0.096	0.848	0.0956638	0.742958
0.096	0.88	0.0956638	0.742617
0.096	0.912	0.0956638	0.720736
0.096	0.944	0.0956638	0.727163
0.096	0.976	0.0956638	0.733803
0.096	1.008	0.0956638	0.739499
0.096	1.04	0.0956638	0.71339
0.096	1.072	0.0956638	0.71468
0.096	1.104	0.0956638	0.723117
0.096	1.136	0.0956638	0.695366
0.096	1.168	0.0956638	0.701847
0.096	1.2	0.0956638	0.708999
0.128	0.24	0.127552	0.553982
0.128	0.272	0.127552	0.538759
0.128	0.304	0.127552	0.566651
0.128	0.336	0.127552	0.591797
0.128	0.368	0.127552	0.609407
0.128	0.4	0.127552	0.57594
0.128	0.432	0.127552	0.596467
0.128	0.464	0.127552	0.621578
0.128	0.496	0.127552	0.587587
0.128	0.528	0.127552	0.608002
0.128	0.56	0.127552	0.636376
0.128	0.592	0.127552	0.616288
0.128	0.624	0.127552	0.636042
0.128	0.656	0.127552	0.66215
0.128	0.688	0.127552	0.677637
0.128	0.72	0.127552	0.662136
0.128	0.752	0.127552	0.680802
0.128	0.784	0.127552	0.696265
0.128	0.816	0.129545	0.680984
0.128	0.848	0.129545	0.692533
0.128	0.88	0.129545	0.69695
0.128	0.912	0.129545	0.680135
0.128	0.944	0.129545	0.682846
0.128	0.976	0.129545	0.688326
0.128	1.008	0.129545	0.682627
0.128	1.04	0.127552	0.657105
0.128	1.072	0.127552	0.650309
0.128	1.104	0.127552	0.642758
0.128	1.136	0.127552	0.623561
0.128	1.168	0.127552	0.62669
0.128	1.2	0.127552	0.623174
0.16	0.24	0.167412	0.386275
0.16	0.272	0.167412	0.332008
0.16	0.304	0.169405	0.427904
0.16	0.336	0.169405	0.475797
0.16	0.368	0.169405	0.49857
0.16	0.4	0.169405	0.497433
0.16	0.432	0.169405	0.517128
0.16	0.464	0.169405	0.521188
0.16	0.496	0.169405	0.525756
0.16	0.528	0.167412	0.534824
0.16	0.56	0.167412	0.5408
0.16	0.592	0.167412	0.544321
0.16	0.624	0.167412	0.554268
0.16	0.656	0.167412	0.563292
0.16	0.688	0.167412	0.569501
0.16	0.72	0.167412	0.572994
0.16	0.752	0.167412	0.578093
0.16	0.784	0.167412	0.58225
0.16	0.816	0.167412	0.582644
0.16	0.848	0.167412	0.588989
0.16	0.88	0.167412	0.596126
0.16	0.912	0.167412	0.594595
0.16	0.944	0.167412	0.603006
0.16	0.976	0.167412	0.607835
0.16	1.008	0.167412	0.613012
0.16	1.04	0.167412	0.61017
0.16	1.072	0.167412	0.615438
0.16	1.104	0.167412	0.618243
0.16	1.136	0.167412	0.615158
0.16	1.168	0.167412	0.618459
0.16	1.2	0.167412	0.621569
0.192	0.24	0.189335	0.574324
0.192	0.272	0.189335	0.558996
0.192	0.304	0.191328	0.613388
0.192	0.336	0.189335	0.643628
0.192	0.368	0.189335	0.654983
0.192	0.4	0.189335	0.651025
0.192	0.432	0.189335	0.657798
0.192	0.464	0.189335	0.660154
0.192	0.496	0.189335	0.659446
0.192	0.528	0.191328	0.669624
0.192	0.56	0.189335	0.674177
0.192	0.592	0.191328	0.673715
0.192	0.624	0.191328	0.678101
0.192	0.656	0.191328	0.686884
0.192	0.688	0.191328	0.688511
0.192	0.72	0.191328	0.691423
0.192	0.752	0.191328	0.69929
0.192	0.784	0.191328	0.702228
0.192	0.816	0.191328	0.702075
0.192	0.848	0.191328	0.704321
0.192	0.88	0.191328	0.706647
0.192	0.912	0.191328	0.706571
0.192	0.944	0.191328	0.709864
0.192	0.976	0.191328	0.711822
0.192	1.008	0.191328	0.713971
0.192	1.04	0.191328	0.71399
0.192	1.072	0.191328	0.715727
0.192	1.104	0.191328	0.718344
0.192	1.136	0.191328	0.717687
0.192	1.168	0.191328	0.719464
0.192	1.2	0.191328	0.720893
0.224	0.24	0.125559	0.110474
0.224	0.272	0.125559	0.10331
0.224	0.304	0.129545	0.0751338
0.224	0.336	0.129545	0.0877539
0.224	0.368	0.127552	0.0946495
0.224	0.4	0.127552	0.0877078
0.224	0.432	0.127552	0.0887728
0.224	0.464	0.127552	0.0797382
0.224	0.496	0.135524	0.0376779
0.224	0.528	0.21923	0.467817
0.224	0.56	0.21923	0.514925
0.224	0.592	0.21923	0.502174
0.224	0.624	0.21923	0.512823
0.224	0.656	0.21923	0.518017
0.224	0.688	0.21923	0.525562
0.224	0.72	0.21923	0.520694
0.224	0.752	0.217237	0.529739
0.224	0.784	0.217237	0.532927
0.224	0.816	0.217237	0.534753
0.224	0.848	0.217237	0.538917
0.224	0.88	0.217237	0.553872
0.224	0.912	0.217237	0.544277
0.224	0.944	0.217237	0.548064
0.224	0.976	0.217237	0.561299
0.224	1.008	0.217237	0.563439
0.224	1.04	0.217237	0.561942
0.224	1.072	0.217237	0.570037
0.224	1.104	0.217237	0.575224
0.224	1.136	0.217237	0.573573
0.224	1.168	0.217237	0.579199
0.224	1.2	0.217237	0.580587
0.256	0.24	0.123566	0.126676
0.256	0.272	0.127552	0.140143
0.256	0.304	0.101643	0.0542018
0.256	0.336	0.0996498	0.0442732
0.256	0.368	0.0996498	0.0396838
0.256	0.4	0.0996498	0.0452336
0.256	0.432	0.0976568	0.0401724
0.256	0.464	0.0976568	0.0395618
0.256	0.496	0.0956638	0.0246525
0.256	0.528	0.0916778	0.0245326
0.256	0.56	0.0916778	0.0213866
0.256	0.592	0.0916778	0.0266117
0.256	0.624	0.0896848	0.0286265
0.256	0.656	0.0896848	0.0281007
0.256	0.688	0.0896848	0.030897
0.256	0.72	0.0876918	0.0349798
0.256	0.752	0.0876918	0.0350407
0.256	0.784	0.0876918	0.0357349
0.256	0.816	0.0876918	0.0393681
0.256	0.848	0.0876918	0.0366971
0.256	0.88	0.0876918	0.0366485
0.256	0.912	0.0896848	0.0387171
0.256	0.944	0.0896848	0.0383796
0.256	0.976	0.0896848	0.0370627
0.256	1.008	0.0896848	0.0403316
0.256	1.04	0.0916778	0.0462872
0.256	1.072	0.0916778	0.0465338
0.256	1.104	0.0916778	0.049665
0.256	1.136	0.0916778	0.0505372
0.256	1.168	0.0916778	0.0496583
0.256	1.2	0.0916778	0.0506903
0.288	0.24	0.127552	0.101972
0.288	0.272	0.129545	0.153747
0.288	0.304	0.105629	0.0460417
0.288	0.336	0.103636	0.0663478
0.288	0.368	0.103636	0.0864885
0.288	0.4	0.103636	0.0934349
0.288	0.432	0.103636	0.09821
0.288	0.464	0.103636	0.107006
0.288	0.496	0.103636	0.0963798
0.288	0.528	0.101643	0.10067
0.288	0.56	0.101643	0.101296
0.288	0.592	0.101643	0.0980724
0.288	0.624	0.101643	0.100763
0.288	0.656	0.101643	0.101961
0.288	0.688	0.101643	0.098561
0.288	0.72	0.101643	0.0967594
0.288	0.752	0.101643	0.0966761
0.288	0.784	0.101643	0.0953799
0.288	0.816	0.0996498	0.0941235
0.288	0.848	0.0996498	0.0929885
0.288	0.88	0.101643	0.0904349
0.288	0.912	0.0996498	0.0885067
0.288	0.944	0.101643	0.0862278
0.288	0.976	0.101643	0.0835209
0.288	1.008	0.101643	0.0814602
0.288	1.04	0.101643	0.0809007
0.288	1.072	0.101643	0.0784594
0.288	1.104	0.101643	0.0762432
0.288	1.136	0.101643	0.0748073
0.288	1.168	0.101643	0.073299
0.288	1.2	0.101643	0.0704577
0.32	0.24	0.123566	0.113462
0.32	0.272	0.125559	0.120389
0.32	0.304	0.1993	0.176668
0.32	0.336	0.109615	0.069597
0.32	0.368	0.107622	0.0893578
0.32	0.4	0.107622	0.0981337
0.32	0.432	0.107622	0.10445
0.32	0.464	0.107622	0.113176
0.32	0.496	0.107622	0.0948698
0.32	0.528	0.107622	0.100325
0.32	0.56	0.107622	0.100698
0.32	0.592	0.107622	0.0956193
0.32	0.624	0.107622	0.0981642
0.32	0.656	0.107622	0.0983129
0.32	0.688	0.107622	0.0939825
0.32	0.72	0.107622	0.0936842
0.32	0.752	0.107622	0.0949381
0.32	0.784	0.105629	0.0923934
0.32	0.816	0.105629	0.093519
0.32	0.848	0.105629	0.0924822
0.32	0.88	0.105629	0.0911643
0.32	0.912	0.105629	0.0911079
0.32	0.944	0.107622	0.0876379
0.32	0.976	0.107622	0.0851875
0.32	1.008	0.107622	0.0828112
0.32	1.04	0.107622	0.0831099
0.32	1.072	0.107622	0.0800773
0.32	1.104	0.107622	0.078102
0.32	1.136	0.109615	0.0778123
0.32	1.168	0.109615	0.0754606
0.32	1.2	0.109615	0.0713024
