# Supplementary material for: Structural Repetition Detector for multi-scale quantitative mapping of molecular complexes through microscopy
Source: Nat Commun. 2025 Jul 1;16:5767. doi: 10.1038/s41467-025-60709-1 (PMC12219329; doi:10.1038/s41467-025-60709-1)
Supplement: Supplementary file 6 — Source Data [file 41467_2025_60709_MOESM6_ESM.zip › Source Data/Supplementary Figure 8 - Autocorrelations for heatmaps/SWIN/0013.xlsx]

## Sheet: Sheet1
Spacing (µm)	Height (µm)	First Harmonic Position (µm)	First Harmonic Relative Amplitude
0.096	0.24	0.0498249	0.0104582
0.096	0.272	0.0956638	0.296022
0.096	0.304	0.0498249	0.00909457
0.096	0.336	0.0498249	0.0139723
0.096	0.368	0.0498249	0.0243553
0.096	0.4	0.0498249	0.00883325
0.096	0.432	0.0498249	0.0129434
0.096	0.464	0.0498249	0.0176145
0.096	0.496	0.0956638	0.319883
0.096	0.528	0.0498249	0.0141479
0.096	0.56	0.0498249	0.0158885
0.096	0.592	0.0956638	0.337117
0.096	0.624	0.0956638	0.355881
0.096	0.656	0.0956638	0.377795
0.096	0.688	0.0956638	0.398341
0.096	0.72	0.0956638	0.389949
0.096	0.752	0.0956638	0.420043
0.096	0.784	0.0956638	0.44969
0.096	0.816	0.0956638	0.456094
0.096	0.848	0.0956638	0.492061
0.096	0.88	0.0956638	0.51378
0.096	0.912	0.0956638	0.521217
0.096	0.944	0.0956638	0.53563
0.096	0.976	0.0956638	0.543253
0.096	1.008	0.0956638	0.552645
0.096	1.04	0.0956638	0.542535
0.096	1.072	0.0956638	0.543654
0.096	1.104	0.0956638	0.549742
0.096	1.136	0.0956638	0.531667
0.096	1.168	0.0956638	0.532915
0.096	1.2	0.0936708	0.530333
0.128	0.24	0.131538	0.381947
0.128	0.272	0.131538	0.345062
0.128	0.304	0.131538	0.398027
0.128	0.336	0.131538	0.435857
0.128	0.368	0.131538	0.466248
0.128	0.4	0.133531	0.437164
0.128	0.432	0.133531	0.463979
0.128	0.464	0.133531	0.49098
0.128	0.496	0.133531	0.471132
0.128	0.528	0.133531	0.499092
0.128	0.56	0.133531	0.520582
0.128	0.592	0.133531	0.509537
0.128	0.624	0.133531	0.554455
0.128	0.656	0.133531	0.588111
0.128	0.688	0.133531	0.626485
0.128	0.72	0.133531	0.615471
0.128	0.752	0.133531	0.636634
0.128	0.784	0.133531	0.657575
0.128	0.816	0.133531	0.652048
0.128	0.848	0.133531	0.667346
0.128	0.88	0.133531	0.681428
0.128	0.912	0.133531	0.677313
0.128	0.944	0.133531	0.690982
0.128	0.976	0.133531	0.703126
0.128	1.008	0.133531	0.712248
0.128	1.04	0.133531	0.710786
0.128	1.072	0.133531	0.717031
0.128	1.104	0.133531	0.722588
0.128	1.136	0.133531	0.716413
0.128	1.168	0.133531	0.721302
0.128	1.2	0.133531	0.722542
0.16	0.24	0.165419	0.534651
0.16	0.272	0.165419	0.543556
0.16	0.304	0.165419	0.574939
0.16	0.336	0.163426	0.59791
0.16	0.368	0.163426	0.618064
0.16	0.4	0.163426	0.62066
0.16	0.432	0.163426	0.634124
0.16	0.464	0.163426	0.646995
0.16	0.496	0.163426	0.647201
0.16	0.528	0.163426	0.665702
0.16	0.56	0.163426	0.674488
0.16	0.592	0.163426	0.672375
0.16	0.624	0.0777269	0.011339
0.16	0.656	0.0797199	0.0111535
0.16	0.688	0.0797199	0.0122696
0.16	0.72	0.0797199	0.0115195
0.16	0.752	0.0797199	0.0114664
0.16	0.784	0.0797199	0.0110719
0.16	0.816	0.0797199	0.0100854
0.16	0.848	0.0797199	0.00990609
0.16	0.88	0.0817129	0.00821542
0.16	0.912	0.0817129	0.00740936
0.16	0.944	0.0817129	0.0067751
0.16	0.976	0.161433	0.726476
0.16	1.008	0.161433	0.735658
0.16	1.04	0.161433	0.732769
0.16	1.072	0.161433	0.736649
0.16	1.104	0.161433	0.741233
0.16	1.136	0.161433	0.739524
0.16	1.168	0.161433	0.747377
0.16	1.2	0.161433	0.758013
0.192	0.24	0.185349	0.303246
0.192	0.272	0.185349	0.376978
0.192	0.304	0.185349	0.39222
0.192	0.336	0.183356	0.425808
0.192	0.368	0.185349	0.430318
0.192	0.4	0.185349	0.425111
0.192	0.432	0.185349	0.450125
0.192	0.464	0.185349	0.457667
0.192	0.496	0.185349	0.4628
0.192	0.528	0.183356	0.469235
0.192	0.56	0.183356	0.488045
0.192	0.592	0.183356	0.487946
0.192	0.624	0.183356	0.492188
0.192	0.656	0.183356	0.49871
0.192	0.688	0.183356	0.497414
0.192	0.72	0.183356	0.497047
0.192	0.752	0.183356	0.504821
0.192	0.784	0.183356	0.502928
0.192	0.816	0.183356	0.50016
0.192	0.848	0.183356	0.512095
0.192	0.88	0.185349	0.517083
0.192	0.912	0.185349	0.517399
0.192	0.944	0.185349	0.523077
0.192	0.976	0.185349	0.531282
0.192	1.008	0.185349	0.539816
0.192	1.04	0.185349	0.538975
0.192	1.072	0.185349	0.550999
0.192	1.104	0.185349	0.555042
0.192	1.136	0.185349	0.558364
0.192	1.168	0.183356	0.570138
0.192	1.2	0.183356	0.574707
0.224	0.24	0.223216	0.375448
0.224	0.272	0.223216	0.376809
0.224	0.304	0.223216	0.400613
0.224	0.336	0.223216	0.428414
0.224	0.368	0.223216	0.445986
0.224	0.4	0.221223	0.437403
0.224	0.432	0.223216	0.454449
0.224	0.464	0.221223	0.464626
0.224	0.496	0.221223	0.450446
0.224	0.528	0.221223	0.443512
0.224	0.56	0.223216	0.448684
0.224	0.592	0.223216	0.438244
0.224	0.624	0.223216	0.452329
0.224	0.656	0.223216	0.46039
0.224	0.688	0.223216	0.464869
0.224	0.72	0.223216	0.458304
0.224	0.752	0.223216	0.469107
0.224	0.784	0.223216	0.484032
0.224	0.816	0.223216	0.481265
0.224	0.848	0.223216	0.483693
0.224	0.88	0.223216	0.496091
0.224	0.912	0.223216	0.485798
0.224	0.944	0.223216	0.493318
0.224	0.976	0.225209	0.507173
0.224	1.008	0.225209	0.514574
0.224	1.04	0.223216	0.509265
0.224	1.072	0.225209	0.518292
0.224	1.104	0.223216	0.529414
0.224	1.136	0.223216	0.527422
0.224	1.168	0.223216	0.529562
0.224	1.2	0.223216	0.526652
0.256	0.24	0.253111	0.372806
0.256	0.272	0.253111	0.416141
0.256	0.304	0.253111	0.42032
0.256	0.336	0.253111	0.430153
0.256	0.368	0.253111	0.43769
0.256	0.4	0.253111	0.420735
0.256	0.432	0.253111	0.414357
0.256	0.464	0.253111	0.412206
0.256	0.496	0.253111	0.419503
0.256	0.528	0.255104	0.414857
0.256	0.56	0.255104	0.420099
0.256	0.592	0.255104	0.422152
0.256	0.624	0.255104	0.428912
0.256	0.656	0.255104	0.439692
0.256	0.688	0.255104	0.442424
0.256	0.72	0.255104	0.457782
0.256	0.752	0.255104	0.435302
0.256	0.784	0.163426	0.0303908
0.256	0.816	0.157447	0.037798
0.256	0.848	0.155454	0.0400458
0.256	0.88	0.155454	0.0467852
0.256	0.912	0.155454	0.051484
0.256	0.944	0.155454	0.053446
0.256	0.976	0.153461	0.0568339
0.256	1.008	0.153461	0.0605279
0.256	1.04	0.153461	0.0644792
0.256	1.072	0.153461	0.0636428
0.256	1.104	0.153461	0.0657442
0.256	1.136	0.153461	0.0695906
0.256	1.168	0.153461	0.0704677
0.256	1.2	0.153461	0.072325
0.288	0.24	0.286991	0.0750487
0.288	0.272	0.171398	0.0243139
0.288	0.304	0.169405	0.0327044
0.288	0.336	0.169405	0.0377046
0.288	0.368	0.169405	0.0403756
0.288	0.4	0.167412	0.0427621
0.288	0.432	0.167412	0.0389363
0.288	0.464	0.167412	0.0372455
0.288	0.496	0.171398	0.0398648
0.288	0.528	0.173391	0.0385075
0.288	0.56	0.281013	0.0817863
0.288	0.592	0.175384	0.0380248
0.288	0.624	0.175384	0.0360123
0.288	0.656	0.175384	0.0349712
0.288	0.688	0.173391	0.0324521
0.288	0.72	0.171398	0.0299796
0.288	0.752	0.169405	0.0288282
0.288	0.784	0.165419	0.0311715
0.288	0.816	0.15944	0.0333907
0.288	0.848	0.157447	0.0320862
0.288	0.88	0.157447	0.0330645
0.288	0.912	0.155454	0.0354448
0.288	0.944	0.155454	0.0351612
0.288	0.976	0.155454	0.0355108
0.288	1.008	0.155454	0.0358061
0.288	1.04	0.155454	0.0373493
0.288	1.072	0.155454	0.0353894
0.288	1.104	0.155454	0.0342178
0.288	1.136	0.153461	0.0357077
0.288	1.168	0.155454	0.0338837
0.288	1.2	0.153461	0.0339012
0.32	0.24	0.177377	0.0251852
0.32	0.272	0.177377	0.035561
0.32	0.304	0.173391	0.0359303
0.32	0.336	0.173391	0.0399774
0.32	0.368	0.171398	0.0418725
0.32	0.4	0.169405	0.0466168
0.32	0.432	0.167412	0.0429597
0.32	0.464	0.167412	0.0419297
0.32	0.496	0.169405	0.0450615
0.32	0.528	0.169405	0.0437765
0.32	0.56	0.169405	0.0414061
0.32	0.592	0.171398	0.0432278
0.32	0.624	0.171398	0.0435499
0.32	0.656	0.169405	0.0425944
0.32	0.688	0.169405	0.0407831
0.32	0.72	0.169405	0.0411926
0.32	0.752	0.167412	0.0407908
0.32	0.784	0.165419	0.0442991
0.32	0.816	0.163426	0.0480986
0.32	0.848	0.163426	0.0460342
0.32	0.88	0.163426	0.0454806
0.32	0.912	0.163426	0.0468458
0.32	0.944	0.163426	0.0457686
0.32	0.976	0.163426	0.0456535
0.32	1.008	0.163426	0.0452549
0.32	1.04	0.163426	0.0460178
0.32	1.072	0.163426	0.0448248
0.32	1.104	0.163426	0.0440502
0.32	1.136	0.163426	0.0440639
0.32	1.168	0.163426	0.0420855
0.32	1.2	0.161433	0.0411396
