# Supplementary material for: Structural Repetition Detector for multi-scale quantitative mapping of molecular complexes through microscopy
Source: Nat Commun. 2025 Jul 1;16:5767. doi: 10.1038/s41467-025-60709-1 (PMC12219329; doi:10.1038/s41467-025-60709-1)
Supplement: Supplementary file 6 — Source Data [file 41467_2025_60709_MOESM6_ESM.zip › Source Data/Supplementary Figure 8 - Autocorrelations for heatmaps/SWIN/0029.xlsx]

## Sheet: Sheet1
Spacing (µm)	Height (µm)	First Harmonic Position (µm)	First Harmonic Relative Amplitude
0.096	0.24	0.0956638	0.723792
0.096	0.272	0.0956638	0.700382
0.096	0.304	0.0956638	0.737979
0.096	0.336	0.0956638	0.770008
0.096	0.368	0.0956638	0.780128
0.096	0.4	0.0956638	0.77755
0.096	0.432	0.0956638	0.803855
0.096	0.464	0.0956638	0.805409
0.096	0.496	0.0956638	0.789045
0.096	0.528	0.0956638	0.801331
0.096	0.56	0.0956638	0.813539
0.096	0.592	0.0956638	0.790603
0.096	0.624	0.0956638	0.802663
0.096	0.656	0.0956638	0.806921
0.096	0.688	0.0956638	0.812945
0.096	0.72	0.0956638	0.780069
0.096	0.752	0.0956638	0.785891
0.096	0.784	0.0956638	0.795426
0.096	0.816	0.0956638	0.761333
0.096	0.848	0.0956638	0.771743
0.096	0.88	0.0956638	0.778604
0.096	0.912	0.0956638	0.743803
0.096	0.944	0.0956638	0.755139
0.096	0.976	0.0956638	0.767868
0.096	1.008	0.0956638	0.774658
0.096	1.04	0.0956638	0.741965
0.096	1.072	0.0956638	0.746133
0.096	1.104	0.0956638	0.760084
0.096	1.136	0.0956638	0.726444
0.096	1.168	0.0956638	0.738386
0.096	1.2	0.0956638	0.747937
0.128	0.24	0.129545	0.530935
0.128	0.272	0.129545	0.48962
0.128	0.304	0.129545	0.522708
0.128	0.336	0.129545	0.545813
0.128	0.368	0.129545	0.554876
0.128	0.4	0.129545	0.526741
0.128	0.432	0.129545	0.542032
0.128	0.464	0.129545	0.559582
0.128	0.496	0.127552	0.528738
0.128	0.528	0.129545	0.533874
0.128	0.56	0.127552	0.551126
0.128	0.592	0.127552	0.507573
0.128	0.624	0.127552	0.516603
0.128	0.656	0.127552	0.538698
0.128	0.688	0.127552	0.552143
0.128	0.72	0.127552	0.497219
0.128	0.752	0.127552	0.512086
0.128	0.784	0.127552	0.5314
0.128	0.816	0.127552	0.476938
0.128	0.848	0.127552	0.495454
0.128	0.88	0.127552	0.501041
0.128	0.912	0.127552	0.455213
0.128	0.944	0.127552	0.469301
0.128	0.976	0.127552	0.484931
0.128	1.008	0.127552	0.48879
0.128	1.04	0.127552	0.449313
0.128	1.072	0.127552	0.462184
0.128	1.104	0.127552	0.465323
0.128	1.136	0.127552	0.43466
0.128	1.168	0.127552	0.444303
0.128	1.2	0.127552	0.44908
0.16	0.24	0.169405	0.729141
0.16	0.272	0.169405	0.754438
0.16	0.304	0.169405	0.772715
0.16	0.336	0.169405	0.79005
0.16	0.368	0.169405	0.806076
0.16	0.4	0.169405	0.817605
0.16	0.432	0.169405	0.827976
0.16	0.464	0.169405	0.834153
0.16	0.496	0.169405	0.84188
0.16	0.528	0.169405	0.849679
0.16	0.56	0.169405	0.85351
0.16	0.592	0.169405	0.85844
0.16	0.624	0.169405	0.861118
0.16	0.656	0.169405	0.864076
0.16	0.688	0.169405	0.862937
0.16	0.72	0.169405	0.868345
0.16	0.752	0.169405	0.867611
0.16	0.784	0.169405	0.867018
0.16	0.816	0.169405	0.870371
0.16	0.848	0.169405	0.869447
0.16	0.88	0.169405	0.868996
0.16	0.912	0.169405	0.870945
0.16	0.944	0.169405	0.870754
0.16	0.976	0.169405	0.870266
0.16	1.008	0.169405	0.869426
0.16	1.04	0.169405	0.870772
0.16	1.072	0.169405	0.871155
0.16	1.104	0.169405	0.870255
0.16	1.136	0.169405	0.870586
0.16	1.168	0.169405	0.870691
0.16	1.2	0.169405	0.869943
0.192	0.24	0.185349	0.619138
0.192	0.272	0.185349	0.612401
0.192	0.304	0.185349	0.629722
0.192	0.336	0.185349	0.65197
0.192	0.368	0.185349	0.647594
0.192	0.4	0.185349	0.632252
0.192	0.432	0.185349	0.650183
0.192	0.464	0.185349	0.642927
0.192	0.496	0.185349	0.64153
0.192	0.528	0.185349	0.636865
0.192	0.56	0.183356	0.644027
0.192	0.592	0.185349	0.645122
0.192	0.624	0.183356	0.644421
0.192	0.656	0.183356	0.652765
0.192	0.688	0.183356	0.651937
0.192	0.72	0.183356	0.659554
0.192	0.752	0.183356	0.667031
0.192	0.784	0.183356	0.663953
0.192	0.816	0.183356	0.670581
0.192	0.848	0.183356	0.676407
0.192	0.88	0.183356	0.675266
0.192	0.912	0.183356	0.68337
0.192	0.944	0.183356	0.684071
0.192	0.976	0.183356	0.685792
0.192	1.008	0.183356	0.687909
0.192	1.04	0.183356	0.691924
0.192	1.072	0.183356	0.695855
0.192	1.104	0.183356	0.694456
0.192	1.136	0.183356	0.698652
0.192	1.168	0.183356	0.699631
0.192	1.2	0.183356	0.699826
0.224	0.24	0.0996498	0.115308
0.224	0.272	0.0996498	0.0982303
0.224	0.304	0.0976568	0.136349
0.224	0.336	0.0976568	0.125469
0.224	0.368	0.0976568	0.130153
0.224	0.4	0.0976568	0.132983
0.224	0.432	0.0956638	0.129809
0.224	0.464	0.0956638	0.138797
0.224	0.496	0.0916778	0.108402
0.224	0.528	0.0916778	0.0968333
0.224	0.56	0.0896848	0.0821586
0.224	0.592	0.0916778	0.0833646
0.224	0.624	0.0896848	0.075563
0.224	0.656	0.0896848	0.0720403
0.224	0.688	0.0896848	0.0710618
0.224	0.72	0.0896848	0.0662315
0.224	0.752	0.0896848	0.0635612
0.224	0.784	0.0876918	0.0614878
0.224	0.816	0.0876918	0.0592646
0.224	0.848	0.0876918	0.0577225
0.224	0.88	0.0876918	0.0570119
0.224	0.912	0.0876918	0.0554752
0.224	0.944	0.0876918	0.0570415
0.224	0.976	0.0896848	0.0551461
0.224	1.008	0.0896848	0.0560996
0.224	1.04	0.0876918	0.0538868
0.224	1.072	0.0896848	0.051262
0.224	1.104	0.0896848	0.0518106
0.224	1.136	0.0896848	0.0495587
0.224	1.168	0.0876918	0.0484505
0.224	1.2	0.0876918	0.0488164
0.256	0.24	0.157447	0.0313824
0.256	0.272	0.163426	0.0368644
0.256	0.304	0.257097	0.324292
0.256	0.336	0.257097	0.306295
0.256	0.368	0.167412	0.0274394
0.256	0.4	0.163426	0.0276802
0.256	0.432	0.161433	0.0299152
0.256	0.464	0.161433	0.030677
0.256	0.496	0.163426	0.0335073
0.256	0.528	0.165419	0.0363648
0.256	0.56	0.167412	0.0343129
0.256	0.592	0.171398	0.0393286
0.256	0.624	0.173391	0.0401122
0.256	0.656	0.173391	0.042839
0.256	0.688	0.173391	0.0396235
0.256	0.72	0.175384	0.0489044
0.256	0.752	0.175384	0.0461026
0.256	0.784	0.175384	0.0456588
0.256	0.816	0.175384	0.0506715
0.256	0.848	0.175384	0.049688
0.256	0.88	0.175384	0.0531382
0.256	0.912	0.173391	0.0585976
0.256	0.944	0.173391	0.0610358
0.256	0.976	0.173391	0.0600293
0.256	1.008	0.173391	0.063842
0.256	1.04	0.173391	0.0617946
0.256	1.072	0.173391	0.0629569
0.256	1.104	0.171398	0.0625711
0.256	1.136	0.171398	0.0624371
0.256	1.168	0.171398	0.0606418
0.256	1.2	0.171398	0.059619
0.288	0.24	0.115594	0.0543041
0.288	0.272	0.117587	0.0574887
0.288	0.304	0.191328	0.16519
0.288	0.336	0.191328	0.150576
0.288	0.368	0.189335	0.149118
0.288	0.4	0.189335	0.149279
0.288	0.432	0.187342	0.129811
0.288	0.464	0.181363	0.128166
0.288	0.496	0.183356	0.121835
0.288	0.528	0.181363	0.110236
0.288	0.56	0.17937	0.112045
0.288	0.592	0.181363	0.0869525
0.288	0.624	0.105629	0.0223684
0.288	0.656	0.107622	0.0228261
0.288	0.688	0.107622	0.023498
0.288	0.72	0.103636	0.0295063
0.288	0.752	0.103636	0.0293237
0.288	0.784	0.103636	0.0286026
0.288	0.816	0.101643	0.0353764
0.288	0.848	0.101643	0.034456
0.288	0.88	0.101643	0.0337909
0.288	0.912	0.0996498	0.0410201
0.288	0.944	0.0996498	0.0394338
0.288	0.976	0.101643	0.0376531
0.288	1.008	0.0996498	0.0415345
0.288	1.04	0.0996498	0.0435198
0.288	1.072	0.0996498	0.042686
0.288	1.104	0.0996498	0.0458341
0.288	1.136	0.0996498	0.0474906
0.288	1.168	0.0996498	0.0462388
0.288	1.2	0.0976568	0.0496217
0.32	0.24	0.187342	0.209798
0.32	0.272	0.185349	0.215169
0.32	0.304	0.183356	0.208355
0.32	0.336	0.181363	0.213746
0.32	0.368	0.177377	0.214064
0.32	0.4	0.177377	0.212808
0.32	0.432	0.171398	0.215614
0.32	0.464	0.165419	0.215459
0.32	0.496	0.167412	0.20655
0.32	0.528	0.167412	0.206929
0.32	0.56	0.167412	0.20494
0.32	0.592	0.169405	0.195002
0.32	0.624	0.167412	0.192959
0.32	0.656	0.169405	0.194934
0.32	0.688	0.167412	0.190709
0.32	0.72	0.167412	0.18261
0.32	0.752	0.167412	0.182103
0.32	0.784	0.167412	0.183078
0.32	0.816	0.167412	0.176413
0.32	0.848	0.167412	0.173873
0.32	0.88	0.167412	0.170401
0.32	0.912	0.167412	0.166774
0.32	0.944	0.167412	0.165674
0.32	0.976	0.165419	0.164224
0.32	1.008	0.165419	0.162296
0.32	1.04	0.165419	0.159536
0.32	1.072	0.167412	0.157062
0.32	1.104	0.167412	0.155543
0.32	1.136	0.167412	0.154285
0.32	1.168	0.167412	0.153198
0.32	1.2	0.167412	0.151241
