# Supplementary material for: Structural Repetition Detector for multi-scale quantitative mapping of molecular complexes through microscopy
Source: Nat Commun. 2025 Jul 1;16:5767. doi: 10.1038/s41467-025-60709-1 (PMC12219329; doi:10.1038/s41467-025-60709-1)
Supplement: Supplementary file 6 — Source Data [file 41467_2025_60709_MOESM6_ESM.zip › Source Data/Supplementary Figure 8 - Autocorrelations for heatmaps/SWIN/0009.xlsx]

## Sheet: Sheet1
Spacing (µm)	Height (µm)	First Harmonic Position (µm)	First Harmonic Relative Amplitude
0.096	0.24	0.0996498	0.663028
0.096	0.272	0.0996498	0.637583
0.096	0.304	0.0996498	0.665852
0.096	0.336	0.0996498	0.707209
0.096	0.368	0.0996498	0.712842
0.096	0.4	0.0996498	0.683686
0.096	0.432	0.0996498	0.713142
0.096	0.464	0.0996498	0.721525
0.096	0.496	0.0996498	0.687557
0.096	0.528	0.0996498	0.69754
0.096	0.56	0.0996498	0.706452
0.096	0.592	0.0996498	0.661683
0.096	0.624	0.0996498	0.673137
0.096	0.656	0.0996498	0.691323
0.096	0.688	0.0996498	0.70089
0.096	0.72	0.0996498	0.649508
0.096	0.752	0.0996498	0.66381
0.096	0.784	0.0996498	0.68635
0.096	0.816	0.0996498	0.635384
0.096	0.848	0.0996498	0.650137
0.096	0.88	0.0996498	0.663012
0.096	0.912	0.0996498	0.61617
0.096	0.944	0.0996498	0.635984
0.096	0.976	0.0996498	0.654695
0.096	1.008	0.0996498	0.666008
0.096	1.04	0.0996498	0.623111
0.096	1.072	0.0996498	0.629547
0.096	1.104	0.0996498	0.644882
0.096	1.136	0.0996498	0.605205
0.096	1.168	0.0996498	0.619347
0.096	1.2	0.0996498	0.630831
0.128	0.24	0.129545	0.659615
0.128	0.272	0.129545	0.629842
0.128	0.304	0.129545	0.678014
0.128	0.336	0.129545	0.704545
0.128	0.368	0.127552	0.729632
0.128	0.4	0.129545	0.729577
0.128	0.432	0.129545	0.743733
0.128	0.464	0.129545	0.75639
0.128	0.496	0.129545	0.753356
0.128	0.528	0.129545	0.7517
0.128	0.56	0.129545	0.756424
0.128	0.592	0.129545	0.744982
0.128	0.624	0.129545	0.738853
0.128	0.656	0.129545	0.740689
0.128	0.688	0.129545	0.745826
0.128	0.72	0.129545	0.720606
0.128	0.752	0.129545	0.727259
0.128	0.784	0.129545	0.733897
0.128	0.816	0.129545	0.71226
0.128	0.848	0.129545	0.718198
0.128	0.88	0.129545	0.720181
0.128	0.912	0.129545	0.701853
0.128	0.944	0.129545	0.706048
0.128	0.976	0.129545	0.71355
0.128	1.008	0.129545	0.711619
0.128	1.04	0.129545	0.70093
0.128	1.072	0.129545	0.704567
0.128	1.104	0.129545	0.704078
0.128	1.136	0.129545	0.692137
0.128	1.168	0.129545	0.697413
0.128	1.2	0.129545	0.696892
0.16	0.24	0.155454	0.506149
0.16	0.272	0.155454	0.480353
0.16	0.304	0.155454	0.521384
0.16	0.336	0.155454	0.560145
0.16	0.368	0.155454	0.58197
0.16	0.4	0.155454	0.567099
0.16	0.432	0.155454	0.582333
0.16	0.464	0.155454	0.596497
0.16	0.496	0.155454	0.590658
0.16	0.528	0.155454	0.599208
0.16	0.56	0.155454	0.608528
0.16	0.592	0.155454	0.603441
0.16	0.624	0.155454	0.609221
0.16	0.656	0.155454	0.617682
0.16	0.688	0.155454	0.62508
0.16	0.72	0.155454	0.621597
0.16	0.752	0.155454	0.63053
0.16	0.784	0.153461	0.636821
0.16	0.816	0.153461	0.633909
0.16	0.848	0.153461	0.638385
0.16	0.88	0.153461	0.641529
0.16	0.912	0.153461	0.638394
0.16	0.944	0.153461	0.642698
0.16	0.976	0.153461	0.641574
0.16	1.008	0.153461	0.632211
0.16	1.04	0.153461	0.628092
0.16	1.072	0.153461	0.62966
0.16	1.104	0.153461	0.631572
0.16	1.136	0.153461	0.627996
0.16	1.168	0.153461	0.631511
0.16	1.2	0.153461	0.632558
0.192	0.24	0.0916778	0.0598208
0.192	0.272	0.0916778	0.0582166
0.192	0.304	0.0916778	0.048639
0.192	0.336	0.0916778	0.0432178
0.192	0.368	0.0916778	0.0301055
0.192	0.4	0.0916778	0.023461
0.192	0.432	0.0936708	0.0212299
0.192	0.464	0.0956638	0.0144456
0.192	0.496	0.0976568	0.00950499
0.192	0.528	0.0976568	0.00859681
0.192	0.56	0.193321	0.385989
0.192	0.592	0.193321	0.389546
0.192	0.624	0.193321	0.400587
0.192	0.656	0.193321	0.401627
0.192	0.688	0.193321	0.40788
0.192	0.72	0.195314	0.41567
0.192	0.752	0.195314	0.423424
0.192	0.784	0.195314	0.415205
0.192	0.816	0.197307	0.425301
0.192	0.848	0.197307	0.422077
0.192	0.88	0.197307	0.421245
0.192	0.912	0.197307	0.426993
0.192	0.944	0.1993	0.422488
0.192	0.976	0.1993	0.423563
0.192	1.008	0.1993	0.422267
0.192	1.04	0.1993	0.430416
0.192	1.072	0.1993	0.432489
0.192	1.104	0.1993	0.43019
0.192	1.136	0.1993	0.436988
0.192	1.168	0.1993	0.436687
0.192	1.2	0.1993	0.436071
0.224	0.24	0.129545	0.0284302
0.224	0.272	0.131538	0.0265683
0.224	0.304	0.129545	0.0257424
0.224	0.336	0.125559	0.0224071
0.224	0.368	0.123566	0.0176731
0.224	0.4	0.121573	0.0220886
0.224	0.432	0.117587	0.0269331
0.224	0.464	0.115594	0.0257327
0.224	0.496	0.115594	0.0256832
0.224	0.528	0.113601	0.0251481
0.224	0.56	0.111608	0.0268458
0.224	0.592	0.111608	0.0282883
0.224	0.624	0.111608	0.0310827
0.224	0.656	0.109615	0.028458
0.224	0.688	0.111608	0.0320913
0.224	0.72	0.109615	0.0402506
0.224	0.752	0.109615	0.0405639
0.224	0.784	0.109615	0.0409687
0.224	0.816	0.109615	0.043159
0.224	0.848	0.109615	0.0433846
0.224	0.88	0.109615	0.043279
0.224	0.912	0.109615	0.0454774
0.224	0.944	0.109615	0.0463416
0.224	0.976	0.109615	0.0442394
0.224	1.008	0.109615	0.0452894
0.224	1.04	0.109615	0.0463209
0.224	1.072	0.109615	0.0453479
0.224	1.104	0.109615	0.0455467
0.224	1.136	0.107622	0.0462517
0.224	1.168	0.107622	0.0454977
0.224	1.2	0.107622	0.0458232
0.256	0.24	0.117587	0.0217991
0.256	0.272	0.11958	0.0191786
0.256	0.304	0.11958	0.0276416
0.256	0.336	0.11958	0.0268372
0.256	0.368	0.123566	0.0326315
0.256	0.4	0.123566	0.0295633
0.256	0.432	0.123566	0.0327498
0.256	0.464	0.123566	0.032545
0.256	0.496	0.123566	0.0355829
0.256	0.528	0.123566	0.0346827
0.256	0.56	0.123566	0.0341224
0.256	0.592	0.123566	0.038247
0.256	0.624	0.123566	0.0383092
0.256	0.656	0.123566	0.0377135
0.256	0.688	0.125559	0.0405687
0.256	0.72	0.123566	0.042927
0.256	0.752	0.125559	0.0423578
0.256	0.784	0.125559	0.0410274
0.256	0.816	0.125559	0.0424037
0.256	0.848	0.125559	0.0417805
0.256	0.88	0.125559	0.0418151
0.256	0.912	0.125559	0.0426047
0.256	0.944	0.125559	0.0429598
0.256	0.976	0.125559	0.043231
0.256	1.008	0.123566	0.0431668
0.256	1.04	0.125559	0.0447031
0.256	1.072	0.123566	0.0441615
0.256	1.104	0.123566	0.0436899
0.256	1.136	0.123566	0.0443458
0.256	1.168	0.123566	0.0440539
0.256	1.2	0.123566	0.0436031
0.288	0.24	0.11958	0.0539508
0.288	0.272	0.11958	0.0486679
0.288	0.304	0.123566	0.0590788
0.288	0.336	0.129545	0.0586283
0.288	0.368	0.133531	0.0645226
0.288	0.4	0.133531	0.0618951
0.288	0.432	0.135524	0.0627744
0.288	0.464	0.133531	0.0617721
0.288	0.496	0.135524	0.0638927
0.288	0.528	0.135524	0.0598706
0.288	0.56	0.135524	0.0603285
0.288	0.592	0.135524	0.0601918
0.288	0.624	0.135524	0.0590696
0.288	0.656	0.135524	0.0584329
0.288	0.688	0.135524	0.0586553
0.288	0.72	0.135524	0.0593845
0.288	0.752	0.135524	0.0605743
0.288	0.784	0.135524	0.0614983
0.288	0.816	0.135524	0.0624202
0.288	0.848	0.135524	0.063067
0.288	0.88	0.135524	0.0639339
0.288	0.912	0.137517	0.0651623
0.288	0.944	0.137517	0.0665234
0.288	0.976	0.135524	0.0671046
0.288	1.008	0.137517	0.0668412
0.288	1.04	0.137517	0.0690661
0.288	1.072	0.137517	0.0696757
0.288	1.104	0.137517	0.0688545
0.288	1.136	0.137517	0.0706789
0.288	1.168	0.137517	0.0713898
0.288	1.2	0.137517	0.0713602
0.32	0.24	0.115594	0.0668852
0.32	0.272	0.113601	0.0613227
0.32	0.304	0.117587	0.0682325
0.32	0.336	0.121573	0.0661226
0.32	0.368	0.125559	0.0679106
0.32	0.4	0.123566	0.068094
0.32	0.432	0.125559	0.0722401
0.32	0.464	0.125559	0.073188
0.32	0.496	0.125559	0.0764605
0.32	0.528	0.127552	0.0772954
0.32	0.56	0.127552	0.0794636
0.32	0.592	0.127552	0.0808121
0.32	0.624	0.127552	0.0830916
0.32	0.656	0.127552	0.0830161
0.32	0.688	0.127552	0.0837179
0.32	0.72	0.127552	0.0867979
0.32	0.752	0.127552	0.0884739
0.32	0.784	0.127552	0.0893198
0.32	0.816	0.127552	0.0923273
0.32	0.848	0.127552	0.092778
0.32	0.88	0.127552	0.093243
0.32	0.912	0.127552	0.0962492
0.32	0.944	0.127552	0.0974762
0.32	0.976	0.127552	0.0978358
0.32	1.008	0.127552	0.098931
0.32	1.04	0.127552	0.100572
0.32	1.072	0.127552	0.100641
0.32	1.104	0.127552	0.10141
0.32	1.136	0.127552	0.102348
0.32	1.168	0.127552	0.102356
0.32	1.2	0.127552	0.103815
