# Supplementary material for: Structural Repetition Detector for multi-scale quantitative mapping of molecular complexes through microscopy
Source: Nat Commun. 2025 Jul 1;16:5767. doi: 10.1038/s41467-025-60709-1 (PMC12219329; doi:10.1038/s41467-025-60709-1)
Supplement: Supplementary file 6 — Source Data [file 41467_2025_60709_MOESM6_ESM.zip › Source Data/Supplementary Figure 8 - Autocorrelations for heatmaps/SWIN/0025.xlsx]

## Sheet: Sheet1
Spacing (µm)	Height (µm)	First Harmonic Position (µm)	First Harmonic Relative Amplitude
0.096	0.24	0.0478319	0.0342805
0.096	0.272	0.0478319	0.0187274
0.096	0.304	0.0478319	0.0164309
0.096	0.336	0.0478319	0.0167788
0.096	0.368	0.0478319	0.0135672
0.096	0.4	0.0936708	0.239497
0.096	0.432	0.0936708	0.288866
0.096	0.464	0.0936708	0.293823
0.096	0.496	0.0936708	0.278951
0.096	0.528	0.0936708	0.288782
0.096	0.56	0.0936708	0.296108
0.096	0.592	0.0956638	0.270936
0.096	0.624	0.0956638	0.277887
0.096	0.656	0.0956638	0.287001
0.096	0.688	0.0956638	0.299061
0.096	0.72	0.0956638	0.278361
0.096	0.752	0.0956638	0.29838
0.096	0.784	0.0956638	0.317874
0.096	0.816	0.0956638	0.295123
0.096	0.848	0.0956638	0.31333
0.096	0.88	0.0956638	0.318802
0.096	0.912	0.0956638	0.297189
0.096	0.944	0.0956638	0.303254
0.096	0.976	0.0956638	0.314044
0.096	1.008	0.0956638	0.321571
0.096	1.04	0.0956638	0.298271
0.096	1.072	0.0956638	0.287493
0.096	1.104	0.0956638	0.296798
0.096	1.136	0.0956638	0.267406
0.096	1.168	0.0956638	0.27779
0.096	1.2	0.0956638	0.287978
0.128	0.24	0.129545	0.33608
0.128	0.272	0.129545	0.338397
0.128	0.304	0.129545	0.37362
0.128	0.336	0.129545	0.392706
0.128	0.368	0.129545	0.43538
0.128	0.4	0.129545	0.451062
0.128	0.432	0.131538	0.467376
0.128	0.464	0.131538	0.48912
0.128	0.496	0.131538	0.485779
0.128	0.528	0.131538	0.496094
0.128	0.56	0.131538	0.516346
0.128	0.592	0.131538	0.507153
0.128	0.624	0.131538	0.519336
0.128	0.656	0.131538	0.535965
0.128	0.688	0.131538	0.548802
0.128	0.72	0.131538	0.541133
0.128	0.752	0.131538	0.549696
0.128	0.784	0.133531	0.562436
0.128	0.816	0.133531	0.55088
0.128	0.848	0.133531	0.571942
0.128	0.88	0.133531	0.59805
0.128	0.912	0.133531	0.59292
0.128	0.944	0.133531	0.609466
0.128	0.976	0.133531	0.624104
0.128	1.008	0.133531	0.636327
0.128	1.04	0.133531	0.629414
0.128	1.072	0.133531	0.637078
0.128	1.104	0.133531	0.642637
0.128	1.136	0.133531	0.632774
0.128	1.168	0.133531	0.642273
0.128	1.2	0.133531	0.644998
0.16	0.24	0.15944	0.453942
0.16	0.272	0.157447	0.465487
0.16	0.304	0.157447	0.515164
0.16	0.336	0.157447	0.531027
0.16	0.368	0.157447	0.555074
0.16	0.4	0.157447	0.555483
0.16	0.432	0.157447	0.569806
0.16	0.464	0.157447	0.588851
0.16	0.496	0.157447	0.590695
0.16	0.528	0.157447	0.604158
0.16	0.56	0.157447	0.615131
0.16	0.592	0.157447	0.611782
0.16	0.624	0.157447	0.619717
0.16	0.656	0.157447	0.63266
0.16	0.688	0.157447	0.645091
0.16	0.72	0.157447	0.645947
0.16	0.752	0.157447	0.654229
0.16	0.784	0.157447	0.664324
0.16	0.816	0.157447	0.660832
0.16	0.848	0.157447	0.668048
0.16	0.88	0.157447	0.670699
0.16	0.912	0.157447	0.667506
0.16	0.944	0.157447	0.672005
0.16	0.976	0.157447	0.676144
0.16	1.008	0.157447	0.681233
0.16	1.04	0.157447	0.683012
0.16	1.072	0.157447	0.677898
0.16	1.104	0.157447	0.679509
0.16	1.136	0.157447	0.679382
0.16	1.168	0.157447	0.682265
0.16	1.2	0.157447	0.684139
0.192	0.24	0.187342	0.413333
0.192	0.272	0.187342	0.396068
0.192	0.304	0.187342	0.426088
0.192	0.336	0.185349	0.466931
0.192	0.368	0.185349	0.499794
0.192	0.4	0.185349	0.493259
0.192	0.432	0.187342	0.520502
0.192	0.464	0.187342	0.54852
0.192	0.496	0.187342	0.543173
0.192	0.528	0.187342	0.563857
0.192	0.56	0.187342	0.578409
0.192	0.592	0.187342	0.563953
0.192	0.624	0.187342	0.574773
0.192	0.656	0.187342	0.590751
0.192	0.688	0.187342	0.598182
0.192	0.72	0.187342	0.586302
0.192	0.752	0.187342	0.591283
0.192	0.784	0.187342	0.597231
0.192	0.816	0.187342	0.590612
0.192	0.848	0.187342	0.597339
0.192	0.88	0.187342	0.598905
0.192	0.912	0.187342	0.590308
0.192	0.944	0.187342	0.59605
0.192	0.976	0.187342	0.599033
0.192	1.008	0.187342	0.601796
0.192	1.04	0.189335	0.594226
0.192	1.072	0.189335	0.599862
0.192	1.104	0.189335	0.600833
0.192	1.136	0.189335	0.595504
0.192	1.168	0.189335	0.598503
0.192	1.2	0.189335	0.602317
0.224	0.24	0.221223	0.366118
0.224	0.272	0.221223	0.314946
0.224	0.304	0.221223	0.32591
0.224	0.336	0.221223	0.322547
0.224	0.368	0.221223	0.317402
0.224	0.4	0.21923	0.300811
0.224	0.432	0.21923	0.300714
0.224	0.464	0.21923	0.322152
0.224	0.496	0.21923	0.29783
0.224	0.528	0.21923	0.308987
0.224	0.56	0.221223	0.307509
0.224	0.592	0.21923	0.304041
0.224	0.624	0.21923	0.300416
0.224	0.656	0.21923	0.298242
0.224	0.688	0.21923	0.294523
0.224	0.72	0.21923	0.290872
0.224	0.752	0.21923	0.290485
0.224	0.784	0.21923	0.291268
0.224	0.816	0.21923	0.356876
0.224	0.848	0.21923	0.353458
0.224	0.88	0.21923	0.362885
0.224	0.912	0.21923	0.355266
0.224	0.944	0.21923	0.352559
0.224	0.976	0.21923	0.363181
0.224	1.008	0.21923	0.362749
0.224	1.04	0.21923	0.359223
0.224	1.072	0.21923	0.357421
0.224	1.104	0.21923	0.356105
0.224	1.136	0.217237	0.349401
0.224	1.168	0.217237	0.356477
0.224	1.2	0.217237	0.358304
0.256	0.24	0.253111	0.37744
0.256	0.272	0.253111	0.380309
0.256	0.304	0.255104	0.391227
0.256	0.336	0.255104	0.399687
0.256	0.368	0.255104	0.412642
0.256	0.4	0.257097	0.398047
0.256	0.432	0.257097	0.4145
0.256	0.464	0.257097	0.412701
0.256	0.496	0.255104	0.412875
0.256	0.528	0.161433	0.0127624
0.256	0.56	0.255104	0.42204
0.256	0.592	0.161433	0.0161722
0.256	0.624	0.163426	0.0195591
0.256	0.656	0.163426	0.0194942
0.256	0.688	0.255104	0.411843
0.256	0.72	0.161433	0.0158013
0.256	0.752	0.161433	0.0153392
0.256	0.784	0.161433	0.0163919
0.256	0.816	0.15944	0.0147004
0.256	0.848	0.15944	0.0155752
0.256	0.88	0.157447	0.0179546
0.256	0.912	0.157447	0.0183494
0.256	0.944	0.155454	0.0192282
0.256	0.976	0.155454	0.0202325
0.256	1.008	0.155454	0.0230524
0.256	1.04	0.153461	0.0219154
0.256	1.072	0.155454	0.0198754
0.256	1.104	0.153461	0.0208542
0.256	1.136	0.153461	0.0231663
0.256	1.168	0.153461	0.0250483
0.256	1.2	0.153461	0.0259913
0.288	0.24	0.283006	0.0299325
0.288	0.272	0.225209	0.058141
0.288	0.304	0.223216	0.0570988
0.288	0.336	0.225209	0.028369
0.288	0.368	0.149475	0.0364788
0.288	0.4	0.149475	0.0399528
0.288	0.432	0.147482	0.0433439
0.288	0.464	0.147482	0.0471875
0.288	0.496	0.147482	0.048669
0.288	0.528	0.147482	0.0504873
0.288	0.56	0.147482	0.0508512
0.288	0.592	0.147482	0.0501721
0.288	0.624	0.147482	0.0521271
0.288	0.656	0.147482	0.0542463
0.288	0.688	0.147482	0.0584397
0.288	0.72	0.145489	0.0595248
0.288	0.752	0.145489	0.0629838
0.288	0.784	0.145489	0.0756574
0.288	0.816	0.145489	0.0814966
0.288	0.848	0.145489	0.0910226
0.288	0.88	0.145489	0.106692
0.288	0.912	0.145489	0.115464
0.288	0.944	0.145489	0.124329
0.288	0.976	0.145489	0.130806
0.288	1.008	0.145489	0.153597
0.288	1.04	0.145489	0.167028
0.288	1.072	0.145489	0.172152
0.288	1.104	0.145489	0.181399
0.288	1.136	0.145489	0.196833
0.288	1.168	0.145489	0.201992
0.288	1.2	0.145489	0.20596
0.32	0.24	0.205279	0.0669749
0.32	0.272	0.207272	0.0697363
0.32	0.304	0.211258	0.0592179
0.32	0.336	0.157447	0.03612
0.32	0.368	0.155454	0.0413433
0.32	0.4	0.155454	0.0400627
0.32	0.432	0.153461	0.0459609
0.32	0.464	0.151468	0.0498676
0.32	0.496	0.151468	0.0507466
0.32	0.528	0.151468	0.054425
0.32	0.56	0.151468	0.0549488
0.32	0.592	0.151468	0.0533908
0.32	0.624	0.151468	0.0543283
0.32	0.656	0.151468	0.0559551
0.32	0.688	0.151468	0.0602955
0.32	0.72	0.149475	0.0587335
0.32	0.752	0.149475	0.0626024
0.32	0.784	0.149475	0.0775041
0.32	0.816	0.149475	0.0816705
0.32	0.848	0.149475	0.0898109
0.32	0.88	0.149475	0.10219
0.32	0.912	0.149475	0.107521
0.32	0.944	0.149475	0.112883
0.32	0.976	0.149475	0.117247
0.32	1.008	0.147482	0.128282
0.32	1.04	0.147482	0.135309
0.32	1.072	0.147482	0.138484
0.32	1.104	0.147482	0.144567
0.32	1.136	0.147482	0.15048
0.32	1.168	0.147482	0.153238
0.32	1.2	0.147482	0.153044
