# Supplementary material for: Structural Repetition Detector for multi-scale quantitative mapping of molecular complexes through microscopy
Source: Nat Commun. 2025 Jul 1;16:5767. doi: 10.1038/s41467-025-60709-1 (PMC12219329; doi:10.1038/s41467-025-60709-1)
Supplement: Supplementary file 6 — Source Data [file 41467_2025_60709_MOESM6_ESM.zip › Source Data/Supplementary Figure 8 - Autocorrelations for heatmaps/CTRL/0026.xlsx]

## Sheet: Sheet1
Spacing (µm)	Height (µm)	First Harmonic Position (µm)	First Harmonic Relative Amplitude
0.096	0.24	0.0976568	0.696063
0.096	0.272	0.0976568	0.681632
0.096	0.304	0.0976568	0.691888
0.096	0.336	0.0976568	0.720138
0.096	0.368	0.0976568	0.722985
0.096	0.4	0.0976568	0.707648
0.096	0.432	0.0976568	0.755225
0.096	0.464	0.0976568	0.766199
0.096	0.496	0.0976568	0.753636
0.096	0.528	0.0976568	0.77342
0.096	0.56	0.0976568	0.786864
0.096	0.592	0.0976568	0.768677
0.096	0.624	0.0976568	0.782989
0.096	0.656	0.0976568	0.7921
0.096	0.688	0.0976568	0.798633
0.096	0.72	0.0976568	0.771543
0.096	0.752	0.0976568	0.779811
0.096	0.784	0.0976568	0.792241
0.096	0.816	0.0976568	0.761156
0.096	0.848	0.0976568	0.774112
0.096	0.88	0.0976568	0.781566
0.096	0.912	0.0976568	0.750196
0.096	0.944	0.0976568	0.76362
0.096	0.976	0.0976568	0.775317
0.096	1.008	0.0976568	0.784414
0.096	1.04	0.0976568	0.753072
0.096	1.072	0.0976568	0.758371
0.096	1.104	0.0976568	0.772089
0.096	1.136	0.0976568	0.741473
0.096	1.168	0.0976568	0.752609
0.096	1.2	0.0976568	0.763511
0.128	0.24	0.127552	0.434943
0.128	0.272	0.127552	0.429234
0.128	0.304	0.129545	0.453468
0.128	0.336	0.129545	0.471241
0.128	0.368	0.129545	0.480846
0.128	0.4	0.129545	0.463885
0.128	0.432	0.129545	0.468401
0.128	0.464	0.129545	0.477308
0.128	0.496	0.129545	0.460501
0.128	0.528	0.131538	0.458166
0.128	0.56	0.129545	0.469256
0.128	0.592	0.129545	0.447331
0.128	0.624	0.129545	0.445919
0.128	0.656	0.129545	0.451267
0.128	0.688	0.129545	0.454476
0.128	0.72	0.129545	0.424307
0.128	0.752	0.129545	0.430111
0.128	0.784	0.129545	0.438012
0.128	0.816	0.129545	0.408445
0.128	0.848	0.129545	0.417943
0.128	0.88	0.129545	0.435628
0.128	0.912	0.129545	0.413299
0.128	0.944	0.129545	0.42926
0.128	0.976	0.127552	0.444103
0.128	1.008	0.129545	0.444744
0.128	1.04	0.127552	0.419525
0.128	1.072	0.127552	0.429725
0.128	1.104	0.127552	0.430016
0.128	1.136	0.127552	0.410625
0.128	1.168	0.127552	0.419151
0.128	1.2	0.127552	0.420268
0.16	0.24	0.167412	0.459334
0.16	0.272	0.165419	0.453612
0.16	0.304	0.165419	0.476023
0.16	0.336	0.165419	0.493027
0.16	0.368	0.165419	0.507926
0.16	0.4	0.165419	0.510035
0.16	0.432	0.165419	0.53475
0.16	0.464	0.165419	0.54549
0.16	0.496	0.163426	0.554797
0.16	0.528	0.163426	0.560762
0.16	0.56	0.163426	0.564954
0.16	0.592	0.163426	0.570665
0.16	0.624	0.163426	0.574232
0.16	0.656	0.163426	0.574454
0.16	0.688	0.163426	0.5781
0.16	0.72	0.163426	0.583144
0.16	0.752	0.163426	0.585974
0.16	0.784	0.163426	0.586775
0.16	0.816	0.163426	0.591771
0.16	0.848	0.163426	0.592382
0.16	0.88	0.163426	0.59029
0.16	0.912	0.163426	0.591919
0.16	0.944	0.163426	0.592672
0.16	0.976	0.163426	0.593776
0.16	1.008	0.163426	0.594218
0.16	1.04	0.163426	0.599191
0.16	1.072	0.163426	0.60014
0.16	1.104	0.163426	0.60059
0.16	1.136	0.163426	0.604246
0.16	1.168	0.163426	0.606088
0.16	1.2	0.163426	0.612566
0.192	0.24	0.0996498	0.18988
0.192	0.272	0.0996498	0.201168
0.192	0.304	0.0996498	0.19466
0.192	0.336	0.101643	0.173951
0.192	0.368	0.101643	0.156138
0.192	0.4	0.101643	0.147011
0.192	0.432	0.101643	0.131095
0.192	0.464	0.101643	0.115962
0.192	0.496	0.101643	0.102422
0.192	0.528	0.103636	0.0891168
0.192	0.56	0.103636	0.0761732
0.192	0.592	0.103636	0.0673412
0.192	0.624	0.103636	0.0583879
0.192	0.656	0.105629	0.0520323
0.192	0.688	0.105629	0.0466846
0.192	0.72	0.105629	0.0368696
0.192	0.752	0.107622	0.0313641
0.192	0.784	0.107622	0.0293942
0.192	0.816	0.109615	0.0216315
0.192	0.848	0.109615	0.0202916
0.192	0.88	0.109615	0.0189723
0.192	0.912	0.111608	0.0156072
0.192	0.944	0.111608	0.015121
0.192	0.976	0.191328	0.671714
0.192	1.008	0.191328	0.673094
0.192	1.04	0.191328	0.674683
0.192	1.072	0.191328	0.675591
0.192	1.104	0.191328	0.676741
0.192	1.136	0.191328	0.689593
0.192	1.168	0.191328	0.690845
0.192	1.2	0.191328	0.694404
0.224	0.24	0.105629	0.113189
0.224	0.272	0.105629	0.10699
0.224	0.304	0.103636	0.111585
0.224	0.336	0.103636	0.103274
0.224	0.368	0.103636	0.0977795
0.224	0.4	0.103636	0.0937503
0.224	0.432	0.103636	0.0902634
0.224	0.464	0.103636	0.0852484
0.224	0.496	0.103636	0.0756951
0.224	0.528	0.103636	0.0694567
0.224	0.56	0.103636	0.0563488
0.224	0.592	0.103636	0.0512268
0.224	0.624	0.103636	0.0431027
0.224	0.656	0.103636	0.0385617
0.224	0.688	0.103636	0.0337263
0.224	0.72	0.103636	0.0271718
0.224	0.752	0.103636	0.022827
0.224	0.784	0.105629	0.021121
0.224	0.816	0.105629	0.015762
0.224	0.848	0.105629	0.0147008
0.224	0.88	0.105629	0.0125186
0.224	0.912	0.107622	0.0106902
0.224	0.944	0.107622	0.0106142
0.224	0.976	0.107622	0.00877898
0.224	1.008	0.107622	0.00834335
0.224	1.04	0.215244	0.527203
0.224	1.072	0.215244	0.526565
0.224	1.104	0.215244	0.531332
0.224	1.136	0.215244	0.527926
0.224	1.168	0.215244	0.528948
0.224	1.2	0.215244	0.530039
0.256	0.24	0.257097	0.339958
0.256	0.272	0.257097	0.339823
0.256	0.304	0.257097	0.349039
0.256	0.336	0.25909	0.352186
0.256	0.368	0.257097	0.360057
0.256	0.4	0.25909	0.349622
0.256	0.432	0.25909	0.357282
0.256	0.464	0.25909	0.363592
0.256	0.496	0.25909	0.361163
0.256	0.528	0.25909	0.368159
0.256	0.56	0.25909	0.375606
0.256	0.592	0.25909	0.372936
0.256	0.624	0.25909	0.375979
0.256	0.656	0.25909	0.380313
0.256	0.688	0.25909	0.379278
0.256	0.72	0.25909	0.371417
0.256	0.752	0.25909	0.37019
0.256	0.784	0.25909	0.371088
0.256	0.816	0.25909	0.360661
0.256	0.848	0.25909	0.361442
0.256	0.88	0.25909	0.3601
0.256	0.912	0.25909	0.35037
0.256	0.944	0.25909	0.352375
0.256	0.976	0.25909	0.352317
0.256	1.008	0.25909	0.351511
0.256	1.04	0.25909	0.342079
0.256	1.072	0.25909	0.344522
0.256	1.104	0.25909	0.341488
0.256	1.136	0.25909	0.336864
0.256	1.168	0.25909	0.336749
0.256	1.2	0.25909	0.335557
0.288	0.24	0.0916778	0.0489258
0.288	0.272	0.0936708	0.0512729
0.288	0.304	0.0956638	0.0451758
0.288	0.336	0.0976568	0.0386115
0.288	0.368	0.101643	0.0350063
0.288	0.4	0.101643	0.0327284
0.288	0.432	0.101643	0.0263221
0.288	0.464	0.101643	0.0230563
0.288	0.496	0.101643	0.0194923
0.288	0.528	0.101643	0.0172396
0.288	0.56	0.101643	0.01641
0.288	0.592	0.101643	0.0143635
0.288	0.624	0.0996498	0.0136848
0.288	0.656	0.0996498	0.0144161
0.288	0.688	0.0996498	0.0137583
0.288	0.72	0.183356	0.0559424
0.288	0.752	0.183356	0.0573328
0.288	0.784	0.183356	0.061328
0.288	0.816	0.183356	0.0596576
0.288	0.848	0.183356	0.0611129
0.288	0.88	0.185349	0.0623976
0.288	0.912	0.185349	0.0618638
0.288	0.944	0.185349	0.064039
0.288	0.976	0.185349	0.0653524
0.288	1.008	0.183356	0.0648922
0.288	1.04	0.185349	0.0659618
0.288	1.072	0.185349	0.0675038
0.288	1.104	0.185349	0.0668415
0.288	1.136	0.185349	0.0671504
0.288	1.168	0.185349	0.068603
0.288	1.2	0.185349	0.0678596
0.32	0.24	0.0996498	0.0488647
0.32	0.272	0.0996498	0.0533544
0.32	0.304	0.0996498	0.0489182
0.32	0.336	0.101643	0.0451434
0.32	0.368	0.103636	0.041322
0.32	0.4	0.103636	0.0403876
0.32	0.432	0.101643	0.0324102
0.32	0.464	0.101643	0.0277179
0.32	0.496	0.101643	0.0242257
0.32	0.528	0.101643	0.0207219
0.32	0.56	0.101643	0.0188828
0.32	0.592	0.0996498	0.0161614
0.32	0.624	0.0996498	0.0142287
0.32	0.656	0.101643	0.0145004
0.32	0.688	0.101643	0.0132138
0.32	0.72	0.187342	0.0772924
0.32	0.752	0.189335	0.0771704
0.32	0.784	0.101643	0.00958312
0.32	0.816	0.189335	0.0821161
0.32	0.848	0.189335	0.081825
0.32	0.88	0.189335	0.081937
0.32	0.912	0.189335	0.0864831
0.32	0.944	0.189335	0.0869551
0.32	0.976	0.189335	0.0866073
0.32	1.008	0.189335	0.0871
0.32	1.04	0.189335	0.0906963
0.32	1.072	0.189335	0.0909908
0.32	1.104	0.189335	0.0909778
0.32	1.136	0.189335	0.0938054
0.32	1.168	0.189335	0.0937232
0.32	1.2	0.189335	0.0939844
