# Supplementary material for: Structural Repetition Detector for multi-scale quantitative mapping of molecular complexes through microscopy
Source: Nat Commun. 2025 Jul 1;16:5767. doi: 10.1038/s41467-025-60709-1 (PMC12219329; doi:10.1038/s41467-025-60709-1)
Supplement: Supplementary file 6 — Source Data [file 41467_2025_60709_MOESM6_ESM.zip › Source Data/Supplementary Figure 8 - Autocorrelations for heatmaps/CTRL/0006.xlsx]

## Sheet: Sheet1
Spacing (µm)	Height (µm)	First Harmonic Position (µm)	First Harmonic Relative Amplitude
0.096	0.24	0.0936708	0.712451
0.096	0.272	0.0936708	0.66755
0.096	0.304	0.0936708	0.675291
0.096	0.336	0.0936708	0.725581
0.096	0.368	0.0936708	0.722267
0.096	0.4	0.0936708	0.68998
0.096	0.432	0.0936708	0.752503
0.096	0.464	0.0936708	0.74872
0.096	0.496	0.0936708	0.725727
0.096	0.528	0.0936708	0.737011
0.096	0.56	0.0936708	0.745268
0.096	0.592	0.0936708	0.709126
0.096	0.624	0.0936708	0.723075
0.096	0.656	0.0936708	0.733554
0.096	0.688	0.0936708	0.74142
0.096	0.72	0.0936708	0.695601
0.096	0.752	0.0936708	0.707633
0.096	0.784	0.0936708	0.725218
0.096	0.816	0.0936708	0.676714
0.096	0.848	0.0936708	0.693774
0.096	0.88	0.0936708	0.699804
0.096	0.912	0.0936708	0.658081
0.096	0.944	0.0936708	0.674335
0.096	0.976	0.0936708	0.690739
0.096	1.008	0.0936708	0.701762
0.096	1.04	0.0936708	0.659886
0.096	1.072	0.0936708	0.664744
0.096	1.104	0.0936708	0.683621
0.096	1.136	0.0936708	0.641406
0.096	1.168	0.0936708	0.656778
0.096	1.2	0.0936708	0.670677
0.128	0.24	0.13951	0.496178
0.128	0.272	0.13951	0.495662
0.128	0.304	0.13951	0.504404
0.128	0.336	0.13951	0.495445
0.128	0.368	0.13951	0.483602
0.128	0.4	0.13951	0.47816
0.128	0.432	0.13951	0.477863
0.128	0.464	0.13951	0.487013
0.128	0.496	0.13951	0.482719
0.128	0.528	0.13951	0.486116
0.128	0.56	0.13951	0.492643
0.128	0.592	0.13951	0.470779
0.128	0.624	0.13951	0.466228
0.128	0.656	0.13951	0.472924
0.128	0.688	0.13951	0.475158
0.128	0.72	0.13951	0.43758
0.128	0.752	0.13951	0.444008
0.128	0.784	0.137517	0.453863
0.128	0.816	0.13951	0.416351
0.128	0.848	0.137517	0.426901
0.128	0.88	0.137517	0.429252
0.128	0.912	0.137517	0.397974
0.128	0.944	0.137517	0.405811
0.128	0.976	0.137517	0.41223
0.128	1.008	0.137517	0.409924
0.128	1.04	0.137517	0.38285
0.128	1.072	0.137517	0.387293
0.128	1.104	0.137517	0.390219
0.128	1.136	0.137517	0.369464
0.128	1.168	0.137517	0.374835
0.128	1.2	0.137517	0.374107
0.16	0.24	0.169405	0.688886
0.16	0.272	0.169405	0.683356
0.16	0.304	0.169405	0.702623
0.16	0.336	0.169405	0.719209
0.16	0.368	0.169405	0.731065
0.16	0.4	0.169405	0.725004
0.16	0.432	0.169405	0.737436
0.16	0.464	0.169405	0.747645
0.16	0.496	0.167412	0.746658
0.16	0.528	0.167412	0.756476
0.16	0.56	0.167412	0.763225
0.16	0.592	0.167412	0.760976
0.16	0.624	0.167412	0.765817
0.16	0.656	0.167412	0.771208
0.16	0.688	0.167412	0.773499
0.16	0.72	0.167412	0.77251
0.16	0.752	0.167412	0.775119
0.16	0.784	0.167412	0.7783
0.16	0.816	0.167412	0.776586
0.16	0.848	0.167412	0.778586
0.16	0.88	0.167412	0.780211
0.16	0.912	0.167412	0.777858
0.16	0.944	0.167412	0.780046
0.16	0.976	0.167412	0.781857
0.16	1.008	0.167412	0.782913
0.16	1.04	0.167412	0.780455
0.16	1.072	0.167412	0.782039
0.16	1.104	0.167412	0.783099
0.16	1.136	0.167412	0.780162
0.16	1.168	0.167412	0.782273
0.16	1.2	0.167412	0.783656
0.192	0.24	0.187342	0.725159
0.192	0.272	0.187342	0.735003
0.192	0.304	0.187342	0.74864
0.192	0.336	0.187342	0.764783
0.192	0.368	0.187342	0.772828
0.192	0.4	0.187342	0.773709
0.192	0.432	0.187342	0.785075
0.192	0.464	0.187342	0.791452
0.192	0.496	0.187342	0.7939
0.192	0.528	0.187342	0.798862
0.192	0.56	0.187342	0.802627
0.192	0.592	0.187342	0.803794
0.192	0.624	0.187342	0.806455
0.192	0.656	0.187342	0.809779
0.192	0.688	0.187342	0.810861
0.192	0.72	0.187342	0.812522
0.192	0.752	0.187342	0.81436
0.192	0.784	0.187342	0.815882
0.192	0.816	0.187342	0.816818
0.192	0.848	0.187342	0.817675
0.192	0.88	0.187342	0.818734
0.192	0.912	0.187342	0.818795
0.192	0.944	0.187342	0.819626
0.192	0.976	0.187342	0.819982
0.192	1.008	0.187342	0.820386
0.192	1.04	0.187342	0.820038
0.192	1.072	0.187342	0.820033
0.192	1.104	0.187342	0.820166
0.192	1.136	0.187342	0.819679
0.192	1.168	0.187342	0.819462
0.192	1.2	0.187342	0.819713
0.224	0.24	0.213251	0.510417
0.224	0.272	0.213251	0.474916
0.224	0.304	0.213251	0.519995
0.224	0.336	0.213251	0.527291
0.224	0.368	0.213251	0.542033
0.224	0.4	0.213251	0.531067
0.224	0.432	0.213251	0.540157
0.224	0.464	0.213251	0.573118
0.224	0.496	0.211258	0.554597
0.224	0.528	0.211258	0.579314
0.224	0.56	0.211258	0.588906
0.224	0.592	0.211258	0.585047
0.224	0.624	0.211258	0.591972
0.224	0.656	0.211258	0.595865
0.224	0.688	0.211258	0.601671
0.224	0.72	0.211258	0.5976
0.224	0.752	0.211258	0.603917
0.224	0.784	0.211258	0.603552
0.224	0.816	0.211258	0.605827
0.224	0.848	0.211258	0.604602
0.224	0.88	0.211258	0.612558
0.224	0.912	0.209265	0.604849
0.224	0.944	0.209265	0.606654
0.224	0.976	0.209265	0.610972
0.224	1.008	0.209265	0.612687
0.224	1.04	0.209265	0.609485
0.224	1.072	0.209265	0.608566
0.224	1.104	0.209265	0.612484
0.224	1.136	0.209265	0.606919
0.224	1.168	0.209265	0.607357
0.224	1.2	0.209265	0.605718
0.256	0.24	0.257097	0.315378
0.256	0.272	0.255104	0.282846
0.256	0.304	0.257097	0.292927
0.256	0.336	0.257097	0.298719
0.256	0.368	0.255104	0.301477
0.256	0.4	0.255104	0.302056
0.256	0.432	0.257097	0.307168
0.256	0.464	0.257097	0.328568
0.256	0.496	0.255104	0.330438
0.256	0.528	0.257097	0.332289
0.256	0.56	0.257097	0.35081
0.256	0.592	0.257097	0.338383
0.256	0.624	0.257097	0.338814
0.256	0.656	0.257097	0.34399
0.256	0.688	0.257097	0.362839
0.256	0.72	0.257097	0.335463
0.256	0.752	0.257097	0.351445
0.256	0.784	0.257097	0.359188
0.256	0.816	0.257097	0.336899
0.256	0.848	0.257097	0.343823
0.256	0.88	0.257097	0.346911
0.256	0.912	0.257097	0.332741
0.256	0.944	0.257097	0.334134
0.256	0.976	0.257097	0.335794
0.256	1.008	0.257097	0.227048
0.256	1.04	0.257097	0.217264
0.256	1.072	0.255104	0.211423
0.256	1.104	0.257097	0.210709
0.256	1.136	0.257097	0.205906
0.256	1.168	0.257097	0.207668
0.256	1.2	0.185349	0.0961613
0.288	0.24	0.17937	0.138594
0.288	0.272	0.177377	0.137416
0.288	0.304	0.17937	0.158656
0.288	0.336	0.17937	0.160847
0.288	0.368	0.181363	0.184096
0.288	0.4	0.181363	0.183001
0.288	0.432	0.181363	0.183542
0.288	0.464	0.181363	0.198675
0.288	0.496	0.181363	0.200999
0.288	0.528	0.181363	0.201652
0.288	0.56	0.181363	0.212926
0.288	0.592	0.181363	0.213788
0.288	0.624	0.181363	0.208369
0.288	0.656	0.181363	0.220761
0.288	0.688	0.181363	0.225349
0.288	0.72	0.181363	0.213319
0.288	0.752	0.181363	0.217806
0.288	0.784	0.181363	0.224523
0.288	0.816	0.181363	0.212001
0.288	0.848	0.181363	0.216094
0.288	0.88	0.181363	0.21964
0.288	0.912	0.181363	0.21042
0.288	0.944	0.181363	0.214912
0.288	0.976	0.181363	0.217769
0.288	1.008	0.181363	0.212359
0.288	1.04	0.181363	0.212143
0.288	1.072	0.181363	0.216241
0.288	1.104	0.181363	0.210712
0.288	1.136	0.181363	0.210251
0.288	1.168	0.181363	0.21346
0.288	1.2	0.181363	0.209043
0.32	0.24	0.183356	0.262778
0.32	0.272	0.183356	0.266835
0.32	0.304	0.183356	0.276747
0.32	0.336	0.183356	0.297556
0.32	0.368	0.183356	0.307408
0.32	0.4	0.183356	0.311068
0.32	0.432	0.183356	0.320083
0.32	0.464	0.183356	0.323777
0.32	0.496	0.183356	0.322331
0.32	0.528	0.183356	0.330194
0.32	0.56	0.183356	0.333097
0.32	0.592	0.183356	0.33373
0.32	0.624	0.183356	0.336595
0.32	0.656	0.183356	0.340576
0.32	0.688	0.185349	0.339683
0.32	0.72	0.183356	0.344851
0.32	0.752	0.185349	0.344074
0.32	0.784	0.183356	0.344933
0.32	0.816	0.183356	0.349982
0.32	0.848	0.185349	0.347876
0.32	0.88	0.185349	0.347052
0.32	0.912	0.185349	0.353074
0.32	0.944	0.183356	0.351885
0.32	0.976	0.185349	0.34974
0.32	1.008	0.185349	0.349651
0.32	1.04	0.183356	0.354419
0.32	1.072	0.185349	0.353524
0.32	1.104	0.185349	0.352486
0.32	1.136	0.183356	0.356953
0.32	1.168	0.185349	0.35508
0.32	1.2	0.185349	0.354238
