# Supplementary material for: Structural Repetition Detector for multi-scale quantitative mapping of molecular complexes through microscopy
Source: Nat Commun. 2025 Jul 1;16:5767. doi: 10.1038/s41467-025-60709-1 (PMC12219329; doi:10.1038/s41467-025-60709-1)
Supplement: Supplementary file 6 — Source Data [file 41467_2025_60709_MOESM6_ESM.zip › Source Data/Supplementary Figure 8 - Autocorrelations for heatmaps/CTRL/0010.xlsx]

## Sheet: Sheet1
Spacing (µm)	Height (µm)	First Harmonic Position (µm)	First Harmonic Relative Amplitude
0.096	0.24	0.0956638	0.394194
0.096	0.272	0.0956638	0.340194
0.096	0.304	0.0956638	0.392795
0.096	0.336	0.0956638	0.4801
0.096	0.368	0.0956638	0.474334
0.096	0.4	0.0956638	0.461956
0.096	0.432	0.0956638	0.529928
0.096	0.464	0.0956638	0.553573
0.096	0.496	0.0956638	0.548832
0.096	0.528	0.0956638	0.581353
0.096	0.56	0.0956638	0.598907
0.096	0.592	0.0956638	0.57647
0.096	0.624	0.0956638	0.59846
0.096	0.656	0.0936708	0.608334
0.096	0.688	0.0936708	0.61955
0.096	0.72	0.0936708	0.582865
0.096	0.752	0.0936708	0.596366
0.096	0.784	0.0936708	0.608074
0.096	0.816	0.0936708	0.563502
0.096	0.848	0.0936708	0.577974
0.096	0.88	0.0936708	0.58111
0.096	0.912	0.0936708	0.544917
0.096	0.944	0.0936708	0.556025
0.096	0.976	0.0936708	0.570802
0.096	1.008	0.0936708	0.577933
0.096	1.04	0.0936708	0.537637
0.096	1.072	0.0936708	0.540559
0.096	1.104	0.0936708	0.560937
0.096	1.136	0.0936708	0.520169
0.096	1.168	0.0936708	0.531359
0.096	1.2	0.0936708	0.530161
0.128	0.24	0.133531	0.377067
0.128	0.272	0.131538	0.346782
0.128	0.304	0.133531	0.380298
0.128	0.336	0.135524	0.432228
0.128	0.368	0.135524	0.47085
0.128	0.4	0.135524	0.465297
0.128	0.432	0.135524	0.49319
0.128	0.464	0.135524	0.519602
0.128	0.496	0.135524	0.517797
0.128	0.528	0.135524	0.523808
0.128	0.56	0.135524	0.541495
0.128	0.592	0.135524	0.525896
0.128	0.624	0.135524	0.525681
0.128	0.656	0.135524	0.534565
0.128	0.688	0.135524	0.538091
0.128	0.72	0.135524	0.511156
0.128	0.752	0.135524	0.517979
0.128	0.784	0.135524	0.527697
0.128	0.816	0.135524	0.500197
0.128	0.848	0.135524	0.506916
0.128	0.88	0.135524	0.508309
0.128	0.912	0.135524	0.482866
0.128	0.944	0.135524	0.486481
0.128	0.976	0.135524	0.49115
0.128	1.008	0.135524	0.487934
0.128	1.04	0.135524	0.464766
0.128	1.072	0.135524	0.467445
0.128	1.104	0.135524	0.460696
0.128	1.136	0.135524	0.431653
0.128	1.168	0.135524	0.435456
0.128	1.2	0.135524	0.434467
0.16	0.24	0.171398	0.582193
0.16	0.272	0.171398	0.576384
0.16	0.304	0.171398	0.631041
0.16	0.336	0.171398	0.600469
0.16	0.368	0.171398	0.623792
0.16	0.4	0.171398	0.618867
0.16	0.432	0.171398	0.631026
0.16	0.464	0.171398	0.658466
0.16	0.496	0.169405	0.658708
0.16	0.528	0.171398	0.665446
0.16	0.56	0.171398	0.670977
0.16	0.592	0.171398	0.676051
0.16	0.624	0.171398	0.681722
0.16	0.656	0.171398	0.681317
0.16	0.688	0.171398	0.682787
0.16	0.72	0.171398	0.693535
0.16	0.752	0.171398	0.693206
0.16	0.784	0.171398	0.690931
0.16	0.816	0.171398	0.700103
0.16	0.848	0.171398	0.698768
0.16	0.88	0.171398	0.699716
0.16	0.912	0.171398	0.706447
0.16	0.944	0.171398	0.705405
0.16	0.976	0.171398	0.704156
0.16	1.008	0.171398	0.705246
0.16	1.04	0.171398	0.710698
0.16	1.072	0.171398	0.711706
0.16	1.104	0.171398	0.710982
0.16	1.136	0.171398	0.716061
0.16	1.168	0.171398	0.71412
0.16	1.2	0.171398	0.712452
0.192	0.24	0.189335	0.683221
0.192	0.272	0.189335	0.678174
0.192	0.304	0.189335	0.70832
0.192	0.336	0.189335	0.726817
0.192	0.368	0.189335	0.736907
0.192	0.4	0.189335	0.734784
0.192	0.432	0.189335	0.751459
0.192	0.464	0.191328	0.748474
0.192	0.496	0.191328	0.75097
0.192	0.528	0.191328	0.759083
0.192	0.56	0.191328	0.772912
0.192	0.592	0.191328	0.778486
0.192	0.624	0.191328	0.785732
0.192	0.656	0.191328	0.793306
0.192	0.688	0.191328	0.795026
0.192	0.72	0.191328	0.797798
0.192	0.752	0.191328	0.802821
0.192	0.784	0.191328	0.805205
0.192	0.816	0.191328	0.80656
0.192	0.848	0.191328	0.810165
0.192	0.88	0.191328	0.810884
0.192	0.912	0.191328	0.811656
0.192	0.944	0.191328	0.812368
0.192	0.976	0.191328	0.815708
0.192	1.008	0.191328	0.816824
0.192	1.04	0.191328	0.816969
0.192	1.072	0.191328	0.818421
0.192	1.104	0.191328	0.819625
0.192	1.136	0.191328	0.818111
0.192	1.168	0.189335	0.81903
0.192	1.2	0.189335	0.817696
0.224	0.24	0.21923	0.432063
0.224	0.272	0.21923	0.416878
0.224	0.304	0.217237	0.452623
0.224	0.336	0.217237	0.486034
0.224	0.368	0.217237	0.514298
0.224	0.4	0.217237	0.560788
0.224	0.432	0.217237	0.570453
0.224	0.464	0.217237	0.592942
0.224	0.496	0.217237	0.588891
0.224	0.528	0.217237	0.606833
0.224	0.56	0.217237	0.643421
0.224	0.592	0.217237	0.648264
0.224	0.624	0.217237	0.652321
0.224	0.656	0.217237	0.652632
0.224	0.688	0.217237	0.653963
0.224	0.72	0.217237	0.654992
0.224	0.752	0.217237	0.656928
0.224	0.784	0.217237	0.655524
0.224	0.816	0.215244	0.659652
0.224	0.848	0.217237	0.657211
0.224	0.88	0.215244	0.660133
0.224	0.912	0.215244	0.658149
0.224	0.944	0.215244	0.658084
0.224	0.976	0.215244	0.66007
0.224	1.008	0.215244	0.659784
0.224	1.04	0.215244	0.660025
0.224	1.072	0.215244	0.660301
0.224	1.104	0.215244	0.660676
0.224	1.136	0.215244	0.657176
0.224	1.168	0.215244	0.657195
0.224	1.2	0.215244	0.656628
0.256	0.24	0.0856988	0.0803677
0.256	0.272	0.0837059	0.0739743
0.256	0.304	0.0837059	0.053513
0.256	0.336	0.0837059	0.0414743
0.256	0.368	0.0837059	0.0387389
0.256	0.4	0.0837059	0.0399047
0.256	0.432	0.0837059	0.034449
0.256	0.464	0.0856988	0.032949
0.256	0.496	0.0837059	0.0275046
0.256	0.528	0.251118	0.452859
0.256	0.56	0.251118	0.447418
0.256	0.592	0.251118	0.437486
0.256	0.624	0.251118	0.431754
0.256	0.656	0.251118	0.436281
0.256	0.688	0.251118	0.442983
0.256	0.72	0.251118	0.42398
0.256	0.752	0.251118	0.440893
0.256	0.784	0.251118	0.447711
0.256	0.816	0.253111	0.430553
0.256	0.848	0.251118	0.436388
0.256	0.88	0.251118	0.434793
0.256	0.912	0.251118	0.422446
0.256	0.944	0.251118	0.415617
0.256	0.976	0.249125	0.416854
0.256	1.008	0.249125	0.403592
0.256	1.04	0.249125	0.397022
0.256	1.072	0.249125	0.396874
0.256	1.104	0.249125	0.388038
0.256	1.136	0.249125	0.383095
0.256	1.168	0.249125	0.385704
0.256	1.2	0.249125	0.382684
0.288	0.24	0.0797199	0.0272176
0.288	0.272	0.0777269	0.0247612
0.288	0.304	0.175384	0.124225
0.288	0.336	0.175384	0.110563
0.288	0.368	0.0797199	0.0177768
0.288	0.4	0.0817129	0.017458
0.288	0.432	0.0856988	0.024211
0.288	0.464	0.0876918	0.0295234
0.288	0.496	0.0876918	0.0334359
0.288	0.528	0.0876918	0.0408661
0.288	0.56	0.0876918	0.0392273
0.288	0.592	0.0876918	0.0391537
0.288	0.624	0.0876918	0.0434533
0.288	0.656	0.0876918	0.0426588
0.288	0.688	0.0876918	0.0424395
0.288	0.72	0.0876918	0.0436364
0.288	0.752	0.0876918	0.0426
0.288	0.784	0.0876918	0.0461266
0.288	0.816	0.0876918	0.0458504
0.288	0.848	0.0876918	0.0466046
0.288	0.88	0.0876918	0.0447323
0.288	0.912	0.0876918	0.0446669
0.288	0.944	0.0876918	0.0442376
0.288	0.976	0.0876918	0.0435013
0.288	1.008	0.0876918	0.0450087
0.288	1.04	0.0876918	0.0420567
0.288	1.072	0.0876918	0.040369
0.288	1.104	0.0876918	0.042605
0.288	1.136	0.0876918	0.0392405
0.288	1.168	0.0876918	0.0383661
0.288	1.2	0.0876918	0.0399321
0.32	0.24	0.195314	0.232546
0.32	0.272	0.195314	0.231552
0.32	0.304	0.189335	0.254364
0.32	0.336	0.193321	0.265536
0.32	0.368	0.1993	0.284305
0.32	0.4	0.197307	0.292299
0.32	0.432	0.1993	0.293571
0.32	0.464	0.205279	0.288232
0.32	0.496	0.205279	0.292572
0.32	0.528	0.205279	0.294611
0.32	0.56	0.205279	0.293906
0.32	0.592	0.205279	0.29941
0.32	0.624	0.205279	0.299578
0.32	0.656	0.205279	0.30028
0.32	0.688	0.205279	0.297162
0.32	0.72	0.205279	0.306664
0.32	0.752	0.205279	0.303517
0.32	0.784	0.0856988	0.00729653
0.32	0.816	0.0856988	0.00639647
0.32	0.848	0.0856988	0.00741462
0.32	0.88	0.0856988	0.00773972
0.32	0.912	0.0856988	0.00650581
0.32	0.944	0.0856988	0.00704394
0.32	0.976	0.0856988	0.00758144
0.32	1.008	0.0856988	0.00757913
0.32	1.04	0.0856988	0.00676872
0.32	1.072	0.0856988	0.00695333
0.32	1.104	0.0856988	0.00716593
0.32	1.136	0.0856988	0.00608462
0.32	1.168	0.203286	0.308283
0.32	1.2	0.203286	0.308833
