# Supplementary material for: Structural Repetition Detector for multi-scale quantitative mapping of molecular complexes through microscopy
Source: Nat Commun. 2025 Jul 1;16:5767. doi: 10.1038/s41467-025-60709-1 (PMC12219329; doi:10.1038/s41467-025-60709-1)
Supplement: Supplementary file 6 — Source Data [file 41467_2025_60709_MOESM6_ESM.zip › Source Data/Supplementary Figure 8 - Autocorrelations for heatmaps/CTRL/0011.xlsx]

## Sheet: Sheet1
Spacing (µm)	Height (µm)	First Harmonic Position (µm)	First Harmonic Relative Amplitude
0.096	0.24	0.0458389	0.0304701
0.096	0.272	0.0458389	0.024398
0.096	0.304	0.0956638	0.266701
0.096	0.336	0.0458389	0.0318939
0.096	0.368	0.0956638	0.38056
0.096	0.4	0.0956638	0.332155
0.096	0.432	0.0956638	0.39794
0.096	0.464	0.0956638	0.413259
0.096	0.496	0.0956638	0.377744
0.096	0.528	0.0936708	0.411029
0.096	0.56	0.0936708	0.441684
0.096	0.592	0.0936708	0.40198
0.096	0.624	0.0936708	0.429458
0.096	0.656	0.0936708	0.449742
0.096	0.688	0.0956638	0.465125
0.096	0.72	0.0956638	0.409801
0.096	0.752	0.0956638	0.425638
0.096	0.784	0.0956638	0.44433
0.096	0.816	0.0956638	0.388184
0.096	0.848	0.0956638	0.406069
0.096	0.88	0.0956638	0.414554
0.096	0.912	0.0956638	0.360968
0.096	0.944	0.0956638	0.373963
0.096	0.976	0.0956638	0.393457
0.096	1.008	0.0956638	0.404231
0.096	1.04	0.0956638	0.352377
0.096	1.072	0.0956638	0.357367
0.096	1.104	0.0956638	0.376772
0.096	1.136	0.0956638	0.329689
0.096	1.168	0.0956638	0.344794
0.096	1.2	0.0956638	0.357589
0.128	0.24	0.131538	0.591261
0.128	0.272	0.129545	0.583925
0.128	0.304	0.129545	0.616245
0.128	0.336	0.131538	0.63536
0.128	0.368	0.131538	0.650856
0.128	0.4	0.129545	0.637241
0.128	0.432	0.131538	0.636382
0.128	0.464	0.131538	0.640499
0.128	0.496	0.131538	0.62117
0.128	0.528	0.131538	0.61666
0.128	0.56	0.131538	0.634926
0.128	0.592	0.131538	0.602153
0.128	0.624	0.131538	0.604292
0.128	0.656	0.131538	0.620098
0.128	0.688	0.131538	0.620782
0.128	0.72	0.131538	0.583079
0.128	0.752	0.131538	0.589188
0.128	0.784	0.131538	0.601016
0.128	0.816	0.131538	0.560619
0.128	0.848	0.131538	0.570565
0.128	0.88	0.131538	0.574123
0.128	0.912	0.131538	0.540851
0.128	0.944	0.131538	0.550997
0.128	0.976	0.131538	0.561058
0.128	1.008	0.131538	0.562204
0.128	1.04	0.131538	0.53296
0.128	1.072	0.131538	0.542176
0.128	1.104	0.131538	0.541326
0.128	1.136	0.131538	0.519548
0.128	1.168	0.131538	0.527129
0.128	1.2	0.133531	0.529369
0.16	0.24	0.173391	0.551072
0.16	0.272	0.171398	0.542188
0.16	0.304	0.173391	0.568497
0.16	0.336	0.173391	0.588317
0.16	0.368	0.173391	0.58918
0.16	0.4	0.173391	0.588751
0.16	0.432	0.171398	0.589464
0.16	0.464	0.171398	0.59166
0.16	0.496	0.171398	0.603374
0.16	0.528	0.171398	0.616696
0.16	0.56	0.171398	0.624217
0.16	0.592	0.171398	0.630257
0.16	0.624	0.171398	0.634197
0.16	0.656	0.171398	0.636884
0.16	0.688	0.171398	0.633202
0.16	0.72	0.171398	0.646008
0.16	0.752	0.171398	0.642052
0.16	0.784	0.169405	0.63902
0.16	0.816	0.171398	0.648638
0.16	0.848	0.169405	0.64715
0.16	0.88	0.169405	0.645664
0.16	0.912	0.169405	0.654033
0.16	0.944	0.169405	0.655444
0.16	0.976	0.169405	0.651799
0.16	1.008	0.169405	0.651764
0.16	1.04	0.169405	0.656296
0.16	1.072	0.169405	0.655554
0.16	1.104	0.169405	0.652518
0.16	1.136	0.169405	0.655055
0.16	1.168	0.169405	0.652363
0.16	1.2	0.169405	0.651557
0.192	0.24	0.189335	0.749653
0.192	0.272	0.189335	0.72446
0.192	0.304	0.189335	0.749948
0.192	0.336	0.189335	0.782704
0.192	0.368	0.189335	0.798627
0.192	0.4	0.189335	0.79041
0.192	0.432	0.189335	0.811973
0.192	0.464	0.189335	0.823209
0.192	0.496	0.189335	0.826397
0.192	0.528	0.189335	0.835781
0.192	0.56	0.189335	0.842306
0.192	0.592	0.189335	0.837259
0.192	0.624	0.189335	0.842245
0.192	0.656	0.189335	0.849229
0.192	0.688	0.189335	0.849502
0.192	0.72	0.189335	0.845192
0.192	0.752	0.189335	0.848189
0.192	0.784	0.189335	0.848557
0.192	0.816	0.189335	0.84571
0.192	0.848	0.189335	0.848803
0.192	0.88	0.189335	0.848919
0.192	0.912	0.189335	0.847311
0.192	0.944	0.189335	0.847864
0.192	0.976	0.189335	0.847922
0.192	1.008	0.189335	0.846867
0.192	1.04	0.189335	0.84347
0.192	1.072	0.189335	0.842069
0.192	1.104	0.189335	0.839978
0.192	1.136	0.189335	0.837329
0.192	1.168	0.189335	0.83803
0.192	1.2	0.189335	0.838188
0.224	0.24	0.211258	0.443641
0.224	0.272	0.211258	0.420156
0.224	0.304	0.209265	0.470446
0.224	0.336	0.209265	0.496212
0.224	0.368	0.211258	0.516885
0.224	0.4	0.209265	0.518586
0.224	0.432	0.209265	0.533047
0.224	0.464	0.209265	0.556932
0.224	0.496	0.209265	0.555428
0.224	0.528	0.209265	0.574654
0.224	0.56	0.211258	0.583843
0.224	0.592	0.209265	0.587341
0.224	0.624	0.209265	0.596167
0.224	0.656	0.211258	0.597556
0.224	0.688	0.211258	0.603431
0.224	0.72	0.211258	0.60829
0.224	0.752	0.211258	0.613774
0.224	0.784	0.211258	0.608091
0.224	0.816	0.209265	0.617332
0.224	0.848	0.211258	0.609982
0.224	0.88	0.209265	0.606283
0.224	0.912	0.209265	0.593103
0.224	0.944	0.211258	0.58314
0.224	0.976	0.211258	0.589491
0.224	1.008	0.211258	0.586087
0.224	1.04	0.211258	0.58833
0.224	1.072	0.211258	0.591224
0.224	1.104	0.211258	0.592004
0.224	1.136	0.211258	0.593672
0.224	1.168	0.211258	0.595795
0.224	1.2	0.211258	0.593189
0.256	0.24	0.141503	0.212018
0.256	0.272	0.141503	0.200003
0.256	0.304	0.145489	0.173139
0.256	0.336	0.147482	0.172655
0.256	0.368	0.147482	0.166817
0.256	0.4	0.149475	0.157298
0.256	0.432	0.149475	0.167896
0.256	0.464	0.151468	0.153215
0.256	0.496	0.153461	0.126345
0.256	0.528	0.151468	0.109836
0.256	0.56	0.153461	0.10079
0.256	0.592	0.153461	0.0868294
0.256	0.624	0.153461	0.0855334
0.256	0.656	0.155454	0.087283
0.256	0.688	0.155454	0.0909115
0.256	0.72	0.155454	0.0806254
0.256	0.752	0.155454	0.0867011
0.256	0.784	0.155454	0.0914424
0.256	0.816	0.153461	0.0888017
0.256	0.848	0.153461	0.0911554
0.256	0.88	0.153461	0.0981405
0.256	0.912	0.153461	0.0957336
0.256	0.944	0.153461	0.0998672
0.256	0.976	0.151468	0.101921
0.256	1.008	0.151468	0.106255
0.256	1.04	0.151468	0.102582
0.256	1.072	0.151468	0.104482
0.256	1.104	0.149475	0.106353
0.256	1.136	0.149475	0.10463
0.256	1.168	0.149475	0.105591
0.256	1.2	0.149475	0.108481
0.288	0.24	0.143496	0.174932
0.288	0.272	0.141503	0.166176
0.288	0.304	0.145489	0.148091
0.288	0.336	0.145489	0.170971
0.288	0.368	0.147482	0.169999
0.288	0.4	0.149475	0.160801
0.288	0.432	0.147482	0.167
0.288	0.464	0.149475	0.154646
0.288	0.496	0.153461	0.12941
0.288	0.528	0.153461	0.121614
0.288	0.56	0.155454	0.119503
0.288	0.592	0.155454	0.10852
0.288	0.624	0.155454	0.108858
0.288	0.656	0.157447	0.116294
0.288	0.688	0.157447	0.120588
0.288	0.72	0.155454	0.105799
0.288	0.752	0.157447	0.112061
0.288	0.784	0.157447	0.121348
0.288	0.816	0.157447	0.107861
0.288	0.848	0.157447	0.112416
0.288	0.88	0.157447	0.116488
0.288	0.912	0.157447	0.105793
0.288	0.944	0.157447	0.111199
0.288	0.976	0.157447	0.117228
0.288	1.008	0.157447	0.119182
0.288	1.04	0.157447	0.112566
0.288	1.072	0.157447	0.116086
0.288	1.104	0.157447	0.118695
0.288	1.136	0.157447	0.112531
0.288	1.168	0.157447	0.117439
0.288	1.2	0.155454	0.12086
0.32	0.24	0.165419	0.130217
0.32	0.272	0.165419	0.123605
0.32	0.304	0.165419	0.238962
0.32	0.336	0.163426	0.244028
0.32	0.368	0.15944	0.239236
0.32	0.4	0.161433	0.235873
0.32	0.432	0.161433	0.230204
0.32	0.464	0.161433	0.223961
0.32	0.496	0.163426	0.224668
0.32	0.528	0.165419	0.227174
0.32	0.56	0.165419	0.229493
0.32	0.592	0.167412	0.227043
0.32	0.624	0.165419	0.228761
0.32	0.656	0.165419	0.237989
0.32	0.688	0.165419	0.240442
0.32	0.72	0.167412	0.233339
0.32	0.752	0.165419	0.23701
0.32	0.784	0.165419	0.242047
0.32	0.816	0.167412	0.238443
0.32	0.848	0.165419	0.23905
0.32	0.88	0.165419	0.240493
0.32	0.912	0.167412	0.238015
0.32	0.944	0.167412	0.240458
0.32	0.976	0.165419	0.153009
0.32	1.008	0.165419	0.242045
0.32	1.04	0.165419	0.239195
0.32	1.072	0.165419	0.156966
0.32	1.104	0.165419	0.15859
0.32	1.136	0.165419	0.158081
0.32	1.168	0.165419	0.161186
0.32	1.2	0.165419	0.163682
