# Supplementary material for: Structural Repetition Detector for multi-scale quantitative mapping of molecular complexes through microscopy
Source: Nat Commun. 2025 Jul 1;16:5767. doi: 10.1038/s41467-025-60709-1 (PMC12219329; doi:10.1038/s41467-025-60709-1)
Supplement: Supplementary file 6 — Source Data [file 41467_2025_60709_MOESM6_ESM.zip › Source Data/Supplementary Figure 8 - Autocorrelations for heatmaps/CTRL/0007.xlsx]

## Sheet: Sheet1
Spacing (µm)	Height (µm)	First Harmonic Position (µm)	First Harmonic Relative Amplitude
0.096	0.24	0.0478319	0.0277399
0.096	0.272	0.0956638	0.466974
0.096	0.304	0.0956638	0.479942
0.096	0.336	0.0956638	0.521343
0.096	0.368	0.0956638	0.530509
0.096	0.4	0.0956638	0.525308
0.096	0.432	0.0936708	0.585828
0.096	0.464	0.0956638	0.603014
0.096	0.496	0.0936708	0.594936
0.096	0.528	0.0956638	0.622436
0.096	0.56	0.0936708	0.644331
0.096	0.592	0.0936708	0.610556
0.096	0.624	0.0936708	0.622747
0.096	0.656	0.0936708	0.632956
0.096	0.688	0.0936708	0.636424
0.096	0.72	0.0936708	0.5743
0.096	0.752	0.0936708	0.580731
0.096	0.784	0.0936708	0.600221
0.096	0.816	0.0936708	0.534472
0.096	0.848	0.0936708	0.549669
0.096	0.88	0.0936708	0.559175
0.096	0.912	0.0936708	0.499033
0.096	0.944	0.0936708	0.517628
0.096	0.976	0.0936708	0.538078
0.096	1.008	0.0936708	0.550249
0.096	1.04	0.0936708	0.492144
0.096	1.072	0.0936708	0.498188
0.096	1.104	0.0936708	0.518068
0.096	1.136	0.0936708	0.465156
0.096	1.168	0.0936708	0.481544
0.096	1.2	0.0936708	0.493712
0.128	0.24	0.127552	0.338283
0.128	0.272	0.127552	0.311287
0.128	0.304	0.127552	0.353409
0.128	0.336	0.127552	0.377898
0.128	0.368	0.127552	0.415447
0.128	0.4	0.127552	0.406514
0.128	0.432	0.127552	0.43416
0.128	0.464	0.127552	0.47046
0.128	0.496	0.127552	0.461044
0.128	0.528	0.129545	0.471983
0.128	0.56	0.129545	0.503715
0.128	0.592	0.129545	0.476171
0.128	0.624	0.129545	0.474462
0.128	0.656	0.129545	0.485625
0.128	0.688	0.129545	0.495341
0.128	0.72	0.129545	0.439784
0.128	0.752	0.129545	0.449664
0.128	0.784	0.129545	0.466109
0.128	0.816	0.129545	0.411098
0.128	0.848	0.129545	0.423344
0.128	0.88	0.131538	0.422654
0.128	0.912	0.131538	0.380133
0.128	0.944	0.131538	0.391445
0.128	0.976	0.131538	0.405006
0.128	1.008	0.131538	0.404387
0.128	1.04	0.131538	0.371885
0.128	1.072	0.131538	0.382438
0.128	1.104	0.131538	0.384271
0.128	1.136	0.131538	0.358819
0.128	1.168	0.131538	0.367041
0.128	1.2	0.131538	0.369314
0.16	0.24	0.167412	0.509637
0.16	0.272	0.167412	0.483556
0.16	0.304	0.167412	0.516545
0.16	0.336	0.167412	0.549342
0.16	0.368	0.167412	0.574592
0.16	0.4	0.167412	0.573744
0.16	0.432	0.167412	0.600547
0.16	0.464	0.167412	0.622747
0.16	0.496	0.167412	0.634705
0.16	0.528	0.169405	0.654224
0.16	0.56	0.169405	0.665191
0.16	0.592	0.167412	0.675747
0.16	0.624	0.167412	0.68815
0.16	0.656	0.167412	0.699207
0.16	0.688	0.167412	0.705787
0.16	0.72	0.167412	0.718612
0.16	0.752	0.167412	0.723954
0.16	0.784	0.167412	0.729326
0.16	0.816	0.167412	0.735396
0.16	0.848	0.167412	0.739762
0.16	0.88	0.167412	0.744033
0.16	0.912	0.167412	0.746075
0.16	0.944	0.167412	0.754087
0.16	0.976	0.167412	0.757447
0.16	1.008	0.167412	0.763072
0.16	1.04	0.167412	0.760155
0.16	1.072	0.167412	0.764649
0.16	1.104	0.167412	0.768108
0.16	1.136	0.167412	0.764771
0.16	1.168	0.167412	0.768169
0.16	1.2	0.167412	0.770951
0.192	0.24	0.187342	0.47579
0.192	0.272	0.187342	0.460384
0.192	0.304	0.187342	0.47647
0.192	0.336	0.187342	0.516375
0.192	0.368	0.187342	0.529255
0.192	0.4	0.187342	0.521301
0.192	0.432	0.187342	0.557898
0.192	0.464	0.187342	0.560687
0.192	0.496	0.185349	0.565848
0.192	0.528	0.185349	0.572877
0.192	0.56	0.185349	0.582109
0.192	0.592	0.185349	0.586456
0.192	0.624	0.185349	0.588202
0.192	0.656	0.185349	0.601237
0.192	0.688	0.185349	0.598221
0.192	0.72	0.185349	0.609048
0.192	0.752	0.185349	0.617228
0.192	0.784	0.185349	0.616217
0.192	0.816	0.185349	0.621619
0.192	0.848	0.185349	0.629479
0.192	0.88	0.185349	0.628537
0.192	0.912	0.185349	0.637811
0.192	0.944	0.185349	0.640556
0.192	0.976	0.185349	0.641659
0.192	1.008	0.185349	0.64624
0.192	1.04	0.185349	0.647656
0.192	1.072	0.185349	0.65275
0.192	1.104	0.185349	0.655403
0.192	1.136	0.185349	0.655482
0.192	1.168	0.183356	0.656767
0.192	1.2	0.183356	0.658103
0.224	0.24	0.227202	0.188468
0.224	0.272	0.227202	0.156197
0.224	0.304	0.225209	0.180703
0.224	0.336	0.227202	0.191851
0.224	0.368	0.147482	0.00665699
0.224	0.4	0.225209	0.183226
0.224	0.432	0.227202	0.198581
0.224	0.464	0.225209	0.227725
0.224	0.496	0.225209	0.198204
0.224	0.528	0.225209	0.219946
0.224	0.56	0.225209	0.240962
0.224	0.592	0.225209	0.238489
0.224	0.624	0.225209	0.256127
0.224	0.656	0.225209	0.26428
0.224	0.688	0.225209	0.276297
0.224	0.72	0.225209	0.287673
0.224	0.752	0.225209	0.300066
0.224	0.784	0.225209	0.294575
0.224	0.816	0.225209	0.316353
0.224	0.848	0.225209	0.314165
0.224	0.88	0.225209	0.32709
0.224	0.912	0.225209	0.328341
0.224	0.944	0.225209	0.314019
0.224	0.976	0.225209	0.331952
0.224	1.008	0.225209	0.33419
0.224	1.04	0.225209	0.340952
0.224	1.072	0.227202	0.343619
0.224	1.104	0.227202	0.352746
0.224	1.136	0.227202	0.356826
0.224	1.168	0.227202	0.365597
0.224	1.2	0.227202	0.371396
0.256	0.24	0.263076	0.322838
0.256	0.272	0.261083	0.302479
0.256	0.304	0.0976568	0.0656861
0.256	0.336	0.261083	0.322377
0.256	0.368	0.261083	0.324162
0.256	0.4	0.261083	0.325068
0.256	0.432	0.261083	0.317675
0.256	0.464	0.261083	0.319641
0.256	0.496	0.261083	0.301124
0.256	0.528	0.261083	0.288746
0.256	0.56	0.261083	0.30184
0.256	0.592	0.261083	0.291495
0.256	0.624	0.261083	0.286495
0.256	0.656	0.263076	0.28336
0.256	0.688	0.263076	0.294001
0.256	0.72	0.263076	0.273351
0.256	0.752	0.263076	0.282247
0.256	0.784	0.263076	0.292582
0.256	0.816	0.263076	0.27828
0.256	0.848	0.263076	0.284602
0.256	0.88	0.263076	0.284928
0.256	0.912	0.263076	0.27462
0.256	0.944	0.263076	0.276895
0.256	0.976	0.263076	0.281495
0.256	1.008	0.263076	0.276644
0.256	1.04	0.263076	0.36581
0.256	1.072	0.263076	0.370769
0.256	1.104	0.263076	0.371355
0.256	1.136	0.261083	0.365845
0.256	1.168	0.261083	0.361767
0.256	1.2	0.261083	0.360372
0.288	0.24	0.277027	0.225465
0.288	0.272	0.277027	0.229397
0.288	0.304	0.275034	0.211032
0.288	0.336	0.275034	0.239175
0.288	0.368	0.275034	0.212386
0.288	0.4	0.189335	0.0166524
0.288	0.432	0.189335	0.0209465
0.288	0.464	0.191328	0.020787
0.288	0.496	0.189335	0.0249632
0.288	0.528	0.191328	0.0271015
0.288	0.56	0.191328	0.0270127
0.288	0.592	0.191328	0.0308017
0.288	0.624	0.191328	0.0300341
0.288	0.656	0.193321	0.0299694
0.288	0.688	0.275034	0.16537
0.288	0.72	0.195314	0.032101
0.288	0.752	0.275034	0.172439
0.288	0.784	0.275034	0.16263
0.288	0.816	0.277027	0.177601
0.288	0.848	0.277027	0.16598
0.288	0.88	0.275034	0.150978
0.288	0.912	0.277027	0.16554
0.288	0.944	0.277027	0.157738
0.288	0.976	0.277027	0.152725
0.288	1.008	0.277027	0.159789
0.288	1.04	0.277027	0.159342
0.288	1.072	0.277027	0.153303
0.288	1.104	0.277027	0.192288
0.288	1.136	0.27902	0.19118
0.288	1.168	0.27902	0.182621
0.288	1.2	0.27902	0.188848
0.32	0.24	0.269055	0.0444539
0.32	0.272	0.271048	0.0461489
0.32	0.304	0.271048	0.050501
0.32	0.336	0.271048	0.0452649
0.32	0.368	0.271048	0.0374168
0.32	0.4	0.271048	0.0382682
0.32	0.432	0.271048	0.0361531
0.32	0.464	0.271048	0.0353456
0.32	0.496	0.191328	0.0135888
0.32	0.528	0.191328	0.0142059
0.32	0.56	0.193321	0.0139731
0.32	0.592	0.191328	0.0171775
0.32	0.624	0.191328	0.0164311
0.32	0.656	0.191328	0.0165816
0.32	0.688	0.193321	0.015794
0.32	0.72	0.191328	0.0194976
0.32	0.752	0.193321	0.0183791
0.32	0.784	0.193321	0.0182464
0.32	0.816	0.191328	0.0212514
0.32	0.848	0.193321	0.0202283
0.32	0.88	0.193321	0.0202231
0.32	0.912	0.191328	0.0233636
0.32	0.944	0.191328	0.0231035
0.32	0.976	0.193321	0.0227757
0.32	1.008	0.193321	0.0229176
0.32	1.04	0.191328	0.0251467
0.32	1.072	0.191328	0.025083
0.32	1.104	0.191328	0.0250298
0.32	1.136	0.191328	0.0265669
0.32	1.168	0.191328	0.0269128
0.32	1.2	0.191328	0.0271025
