# Supplementary material for: Structural Repetition Detector for multi-scale quantitative mapping of molecular complexes through microscopy
Source: Nat Commun. 2025 Jul 1;16:5767. doi: 10.1038/s41467-025-60709-1 (PMC12219329; doi:10.1038/s41467-025-60709-1)
Supplement: Supplementary file 6 — Source Data [file 41467_2025_60709_MOESM6_ESM.zip › Source Data/Supplementary Figure 8 - Autocorrelations for heatmaps/CTRL/0027.xlsx]

## Sheet: Sheet1
Spacing (µm)	Height (µm)	First Harmonic Position (µm)	First Harmonic Relative Amplitude
0.096	0.24	0.0936708	0.561835
0.096	0.272	0.0936708	0.508858
0.096	0.304	0.0956638	0.529188
0.096	0.336	0.0936708	0.604517
0.096	0.368	0.0956638	0.605429
0.096	0.4	0.0956638	0.574584
0.096	0.432	0.0936708	0.630007
0.096	0.464	0.0956638	0.639061
0.096	0.496	0.0936708	0.598193
0.096	0.528	0.0936708	0.620748
0.096	0.56	0.0936708	0.633594
0.096	0.592	0.0956638	0.578234
0.096	0.624	0.0936708	0.590221
0.096	0.656	0.0936708	0.609663
0.096	0.688	0.0936708	0.620313
0.096	0.72	0.0936708	0.548795
0.096	0.752	0.0936708	0.566394
0.096	0.784	0.0936708	0.599983
0.096	0.816	0.0936708	0.534053
0.096	0.848	0.0936708	0.557086
0.096	0.88	0.0936708	0.572807
0.096	0.912	0.0936708	0.516996
0.096	0.944	0.0936708	0.539713
0.096	0.976	0.0936708	0.563018
0.096	1.008	0.0936708	0.577355
0.096	1.04	0.0936708	0.527062
0.096	1.072	0.0936708	0.536411
0.096	1.104	0.0936708	0.55948
0.096	1.136	0.0936708	0.512036
0.096	1.168	0.0936708	0.532019
0.096	1.2	0.0936708	0.547529
0.128	0.24	0.127552	0.560233
0.128	0.272	0.127552	0.545454
0.128	0.304	0.127552	0.574537
0.128	0.336	0.127552	0.588666
0.128	0.368	0.127552	0.610741
0.128	0.4	0.127552	0.612975
0.128	0.432	0.127552	0.620738
0.128	0.464	0.127552	0.632888
0.128	0.496	0.127552	0.630225
0.128	0.528	0.127552	0.635361
0.128	0.56	0.127552	0.647831
0.128	0.592	0.127552	0.633892
0.128	0.624	0.127552	0.63432
0.128	0.656	0.127552	0.642
0.128	0.688	0.127552	0.641242
0.128	0.72	0.127552	0.609028
0.128	0.752	0.127552	0.611622
0.128	0.784	0.127552	0.619456
0.128	0.816	0.127552	0.582726
0.128	0.848	0.127552	0.591855
0.128	0.88	0.127552	0.593924
0.128	0.912	0.127552	0.56178
0.128	0.944	0.127552	0.572094
0.128	0.976	0.127552	0.581528
0.128	1.008	0.127552	0.584206
0.128	1.04	0.127552	0.55573
0.128	1.072	0.127552	0.566165
0.128	1.104	0.127552	0.567363
0.128	1.136	0.127552	0.547322
0.128	1.168	0.127552	0.555261
0.128	1.2	0.127552	0.558192
0.16	0.24	0.0856988	0.0840736
0.16	0.272	0.0856988	0.0806746
0.16	0.304	0.0856988	0.0778625
0.16	0.336	0.0876918	0.0662892
0.16	0.368	0.0876918	0.0557116
0.16	0.4	0.0876918	0.0532475
0.16	0.432	0.0896848	0.0475467
0.16	0.464	0.0896848	0.0425825
0.16	0.496	0.163426	0.393826
0.16	0.528	0.161433	0.404915
0.16	0.56	0.161433	0.444519
0.16	0.592	0.161433	0.446006
0.16	0.624	0.161433	0.459858
0.16	0.656	0.161433	0.471421
0.16	0.688	0.161433	0.481339
0.16	0.72	0.161433	0.481526
0.16	0.752	0.161433	0.495674
0.16	0.784	0.161433	0.50365
0.16	0.816	0.161433	0.500755
0.16	0.848	0.161433	0.509119
0.16	0.88	0.161433	0.515741
0.16	0.912	0.161433	0.510301
0.16	0.944	0.161433	0.518376
0.16	0.976	0.161433	0.52485
0.16	1.008	0.161433	0.529289
0.16	1.04	0.161433	0.52298
0.16	1.072	0.161433	0.528495
0.16	1.104	0.161433	0.532675
0.16	1.136	0.161433	0.525128
0.16	1.168	0.161433	0.530911
0.16	1.2	0.161433	0.534611
0.192	0.24	0.0817129	0.0741754
0.192	0.272	0.0797199	0.0672206
0.192	0.304	0.0817129	0.0749913
0.192	0.336	0.0837059	0.0814879
0.192	0.368	0.0837059	0.0793122
0.192	0.4	0.0837059	0.0657138
0.192	0.432	0.0837059	0.0670222
0.192	0.464	0.0837059	0.0624347
0.192	0.496	0.0837059	0.0502639
0.192	0.528	0.0817129	0.0389131
0.192	0.56	0.0797199	0.0293399
0.192	0.592	0.197307	0.532512
0.192	0.624	0.197307	0.540618
0.192	0.656	0.195314	0.546316
0.192	0.688	0.195314	0.548341
0.192	0.72	0.197307	0.553952
0.192	0.752	0.197307	0.566283
0.192	0.784	0.197307	0.568974
0.192	0.816	0.197307	0.576485
0.192	0.848	0.197307	0.580977
0.192	0.88	0.197307	0.584453
0.192	0.912	0.197307	0.588916
0.192	0.944	0.197307	0.591483
0.192	0.976	0.197307	0.594081
0.192	1.008	0.197307	0.59627
0.192	1.04	0.197307	0.598906
0.192	1.072	0.197307	0.600733
0.192	1.104	0.195314	0.601937
0.192	1.136	0.197307	0.602651
0.192	1.168	0.195314	0.603806
0.192	1.2	0.195314	0.604864
0.224	0.24	0.0996498	0.0635736
0.224	0.272	0.0976568	0.0605868
0.224	0.304	0.101643	0.0547295
0.224	0.336	0.101643	0.052303
0.224	0.368	0.101643	0.0475823
0.224	0.4	0.0996498	0.0428517
0.224	0.432	0.0996498	0.0451707
0.224	0.464	0.0976568	0.0343777
0.224	0.496	0.221223	0.548479
0.224	0.528	0.221223	0.565799
0.224	0.56	0.221223	0.574449
0.224	0.592	0.221223	0.571893
0.224	0.624	0.221223	0.580294
0.224	0.656	0.221223	0.584415
0.224	0.688	0.221223	0.589867
0.224	0.72	0.221223	0.584145
0.224	0.752	0.221223	0.595858
0.224	0.784	0.221223	0.601193
0.224	0.816	0.221223	0.596872
0.224	0.848	0.223216	0.599054
0.224	0.88	0.221223	0.602744
0.224	0.912	0.223216	0.597975
0.224	0.944	0.223216	0.603093
0.224	0.976	0.223216	0.604738
0.224	1.008	0.223216	0.60903
0.224	1.04	0.223216	0.604627
0.224	1.072	0.223216	0.605526
0.224	1.104	0.223216	0.609596
0.224	1.136	0.223216	0.60413
0.224	1.168	0.223216	0.605191
0.224	1.2	0.223216	0.608804
0.256	0.24	0.253111	0.508158
0.256	0.272	0.253111	0.495766
0.256	0.304	0.251118	0.516912
0.256	0.336	0.251118	0.521357
0.256	0.368	0.251118	0.534851
0.256	0.4	0.251118	0.529833
0.256	0.432	0.251118	0.534369
0.256	0.464	0.251118	0.546775
0.256	0.496	0.251118	0.545167
0.256	0.528	0.253111	0.545445
0.256	0.56	0.251118	0.557108
0.256	0.592	0.251118	0.549696
0.256	0.624	0.253111	0.551075
0.256	0.656	0.251118	0.557987
0.256	0.688	0.251118	0.558771
0.256	0.72	0.251118	0.549371
0.256	0.752	0.251118	0.547321
0.256	0.784	0.251118	0.549212
0.256	0.816	0.253111	0.53551
0.256	0.848	0.253111	0.53786
0.256	0.88	0.253111	0.538636
0.256	0.912	0.253111	0.531046
0.256	0.944	0.253111	0.537768
0.256	0.976	0.253111	0.537049
0.256	1.008	0.253111	0.542114
0.256	1.04	0.253111	0.533454
0.256	1.072	0.253111	0.541405
0.256	1.104	0.253111	0.537538
0.256	1.136	0.253111	0.537092
0.256	1.168	0.253111	0.536828
0.256	1.2	0.253111	0.538624
0.288	0.24	0.275034	0.208521
0.288	0.272	0.277027	0.210595
0.288	0.304	0.273041	0.191285
0.288	0.336	0.275034	0.219687
0.288	0.368	0.275034	0.204769
0.288	0.4	0.275034	0.213424
0.288	0.432	0.273041	0.238777
0.288	0.464	0.271048	0.227414
0.288	0.496	0.273041	0.232707
0.288	0.528	0.271048	0.248156
0.288	0.56	0.271048	0.23395
0.288	0.592	0.271048	0.240309
0.288	0.624	0.271048	0.257039
0.288	0.656	0.271048	0.244461
0.288	0.688	0.271048	0.235365
0.288	0.72	0.273041	0.208336
0.288	0.752	0.273041	0.201704
0.288	0.784	0.273041	0.198092
0.288	0.816	0.183356	0.0571566
0.288	0.848	0.273041	0.222525
0.288	0.88	0.273041	0.217403
0.288	0.912	0.181363	0.060357
0.288	0.944	0.183356	0.0615275
0.288	0.976	0.183356	0.0621216
0.288	1.008	0.181363	0.0638609
0.288	1.04	0.181363	0.0626173
0.288	1.072	0.183356	0.0626605
0.288	1.104	0.181363	0.064623
0.288	1.136	0.181363	0.0629603
0.288	1.168	0.181363	0.0635243
0.288	1.2	0.181363	0.0652228
0.32	0.24	0.237167	0.124849
0.32	0.272	0.243146	0.112528
0.32	0.304	0.23916	0.122811
0.32	0.336	0.237167	0.118135
0.32	0.368	0.237167	0.115125
0.32	0.4	0.243146	0.11016
0.32	0.432	0.241153	0.114129
0.32	0.464	0.233181	0.121046
0.32	0.496	0.241153	0.112205
0.32	0.528	0.221223	0.115042
0.32	0.56	0.217237	0.118768
0.32	0.592	0.221223	0.112392
0.32	0.624	0.217237	0.112164
0.32	0.656	0.215244	0.109572
0.32	0.688	0.215244	0.100441
0.32	0.72	0.215244	0.0992803
0.32	0.752	0.213251	0.098659
0.32	0.784	0.211258	0.0958092
0.32	0.816	0.211258	0.0996054
0.32	0.848	0.211258	0.103623
0.32	0.88	0.209265	0.106697
0.32	0.912	0.209265	0.104235
0.32	0.944	0.207272	0.105054
0.32	0.976	0.207272	0.106556
0.32	1.008	0.207272	0.104778
0.32	1.04	0.207272	0.100522
0.32	1.072	0.207272	0.101542
0.32	1.104	0.205279	0.0996659
0.32	1.136	0.205279	0.0976095
0.32	1.168	0.205279	0.0970187
0.32	1.2	0.205279	0.0961875
