# Supplementary material for: Structural Repetition Detector for multi-scale quantitative mapping of molecular complexes through microscopy
Source: Nat Commun. 2025 Jul 1;16:5767. doi: 10.1038/s41467-025-60709-1 (PMC12219329; doi:10.1038/s41467-025-60709-1)
Supplement: Supplementary file 6 — Source Data [file 41467_2025_60709_MOESM6_ESM.zip › Source Data/Supplementary Figure 8 - Autocorrelations for heatmaps/CTRL/0016.xlsx]

## Sheet: Sheet1
Spacing (µm)	Height (µm)	First Harmonic Position (µm)	First Harmonic Relative Amplitude
0.096	0.24	0.0996498	0.653078
0.096	0.272	0.0996498	0.568003
0.096	0.304	0.0996498	0.593712
0.096	0.336	0.0996498	0.620534
0.096	0.368	0.0996498	0.651686
0.096	0.4	0.0996498	0.593572
0.096	0.432	0.0996498	0.633164
0.096	0.464	0.0996498	0.671674
0.096	0.496	0.0996498	0.610573
0.096	0.528	0.0996498	0.644935
0.096	0.56	0.0996498	0.667477
0.096	0.592	0.0996498	0.60767
0.096	0.624	0.0996498	0.633193
0.096	0.656	0.0996498	0.667955
0.096	0.688	0.0996498	0.686825
0.096	0.72	0.0996498	0.615279
0.096	0.752	0.0996498	0.632744
0.096	0.784	0.0996498	0.668402
0.096	0.816	0.0996498	0.599166
0.096	0.848	0.0996498	0.623245
0.096	0.88	0.0996498	0.64307
0.096	0.912	0.0996498	0.581563
0.096	0.944	0.0996498	0.610505
0.096	0.976	0.0996498	0.633841
0.096	1.008	0.0996498	0.650117
0.096	1.04	0.0996498	0.594114
0.096	1.072	0.0996498	0.606614
0.096	1.104	0.0996498	0.627852
0.096	1.136	0.0996498	0.57847
0.096	1.168	0.0996498	0.59809
0.096	1.2	0.0996498	0.613246
0.128	0.24	0.129545	0.500793
0.128	0.272	0.129545	0.488039
0.128	0.304	0.127552	0.498759
0.128	0.336	0.127552	0.505544
0.128	0.368	0.127552	0.522934
0.128	0.4	0.127552	0.490277
0.128	0.432	0.127552	0.520868
0.128	0.464	0.127552	0.557856
0.128	0.496	0.127552	0.537176
0.128	0.528	0.127552	0.561005
0.128	0.56	0.127552	0.598159
0.128	0.592	0.127552	0.560576
0.128	0.624	0.127552	0.572883
0.128	0.656	0.125559	0.598315
0.128	0.688	0.125559	0.607099
0.128	0.72	0.125559	0.549739
0.128	0.752	0.125559	0.563241
0.128	0.784	0.125559	0.582762
0.128	0.816	0.125559	0.524813
0.128	0.848	0.125559	0.544999
0.128	0.88	0.125559	0.553169
0.128	0.912	0.125559	0.50569
0.128	0.944	0.125559	0.522659
0.128	0.976	0.125559	0.5399
0.128	1.008	0.125559	0.544332
0.128	1.04	0.125559	0.503562
0.128	1.072	0.125559	0.52057
0.128	1.104	0.125559	0.523039
0.128	1.136	0.125559	0.495222
0.128	1.168	0.125559	0.507644
0.128	1.2	0.125559	0.512604
0.16	0.24	0.163426	0.56146
0.16	0.272	0.163426	0.54968
0.16	0.304	0.163426	0.577598
0.16	0.336	0.163426	0.5998
0.16	0.368	0.163426	0.617302
0.16	0.4	0.163426	0.6155
0.16	0.432	0.163426	0.632099
0.16	0.464	0.163426	0.642767
0.16	0.496	0.163426	0.645608
0.16	0.528	0.163426	0.65732
0.16	0.56	0.163426	0.664327
0.16	0.592	0.163426	0.662548
0.16	0.624	0.163426	0.672044
0.16	0.656	0.163426	0.682827
0.16	0.688	0.161433	0.68758
0.16	0.72	0.163426	0.685319
0.16	0.752	0.163426	0.690929
0.16	0.784	0.163426	0.69945
0.16	0.816	0.163426	0.692516
0.16	0.848	0.163426	0.698997
0.16	0.88	0.163426	0.701649
0.16	0.912	0.163426	0.696492
0.16	0.944	0.163426	0.704842
0.16	0.976	0.163426	0.708491
0.16	1.008	0.163426	0.713122
0.16	1.04	0.163426	0.706323
0.16	1.072	0.163426	0.710763
0.16	1.104	0.163426	0.714455
0.16	1.136	0.163426	0.70747
0.16	1.168	0.163426	0.712421
0.16	1.2	0.163426	0.716117
0.192	0.24	0.103636	0.231432
0.192	0.272	0.103636	0.214945
0.192	0.304	0.101643	0.224635
0.192	0.336	0.101643	0.227926
0.192	0.368	0.101643	0.233777
0.192	0.4	0.101643	0.218435
0.192	0.432	0.101643	0.207118
0.192	0.464	0.103636	0.188272
0.192	0.496	0.103636	0.165827
0.192	0.528	0.103636	0.150585
0.192	0.56	0.103636	0.134529
0.192	0.592	0.105629	0.119477
0.192	0.624	0.105629	0.115661
0.192	0.656	0.105629	0.109745
0.192	0.688	0.105629	0.104039
0.192	0.72	0.105629	0.090787
0.192	0.752	0.107622	0.0830427
0.192	0.784	0.107622	0.0820529
0.192	0.816	0.107622	0.0720035
0.192	0.848	0.109615	0.0709124
0.192	0.88	0.107622	0.0691382
0.192	0.912	0.109615	0.06213
0.192	0.944	0.109615	0.0618809
0.192	0.976	0.111608	0.0592096
0.192	1.008	0.111608	0.0581711
0.192	1.04	0.113601	0.0539531
0.192	1.072	0.193321	0.56298
0.192	1.104	0.193321	0.566559
0.192	1.136	0.193321	0.56328
0.192	1.168	0.193321	0.567303
0.192	1.2	0.193321	0.570921
0.224	0.24	0.0936708	0.125912
0.224	0.272	0.0956638	0.1204
0.224	0.304	0.0976568	0.136584
0.224	0.336	0.0976568	0.137888
0.224	0.368	0.0976568	0.140636
0.224	0.4	0.0956638	0.141859
0.224	0.432	0.0956638	0.135542
0.224	0.464	0.0956638	0.128369
0.224	0.496	0.0956638	0.115269
0.224	0.528	0.0956638	0.107479
0.224	0.56	0.0936708	0.0920315
0.224	0.592	0.0936708	0.0880103
0.224	0.624	0.0916778	0.0799253
0.224	0.656	0.0896848	0.0734338
0.224	0.688	0.0876918	0.0670135
0.224	0.72	0.0876918	0.061721
0.224	0.752	0.0876918	0.0559949
0.224	0.784	0.0856988	0.0528757
0.224	0.816	0.0856988	0.0475364
0.224	0.848	0.0837059	0.0459523
0.224	0.88	0.0837059	0.0421874
0.224	0.912	0.0837059	0.0395299
0.224	0.944	0.0817129	0.0385249
0.224	0.976	0.0817129	0.0349001
0.224	1.008	0.0817129	0.0342068
0.224	1.04	0.225209	0.385081
0.224	1.072	0.225209	0.382932
0.224	1.104	0.225209	0.384309
0.224	1.136	0.225209	0.381743
0.224	1.168	0.225209	0.380785
0.224	1.2	0.225209	0.382694
0.256	0.24	0.133531	0.0492376
0.256	0.272	0.131538	0.0642989
0.256	0.304	0.131538	0.0676315
0.256	0.336	0.129545	0.0659939
0.256	0.368	0.129545	0.0648331
0.256	0.4	0.129545	0.0664978
0.256	0.432	0.129545	0.0649378
0.256	0.464	0.127552	0.0613722
0.256	0.496	0.127552	0.0598296
0.256	0.528	0.127552	0.0497174
0.256	0.56	0.125559	0.043838
0.256	0.592	0.125559	0.0387788
0.256	0.624	0.125559	0.0309372
0.256	0.656	0.125559	0.0274662
0.256	0.688	0.123566	0.0238283
0.256	0.72	0.121573	0.019575
0.256	0.752	0.257097	0.541248
0.256	0.784	0.257097	0.544321
0.256	0.816	0.257097	0.532007
0.256	0.848	0.257097	0.534733
0.256	0.88	0.257097	0.53346
0.256	0.912	0.257097	0.521574
0.256	0.944	0.257097	0.525811
0.256	0.976	0.257097	0.524957
0.256	1.008	0.25909	0.527276
0.256	1.04	0.257097	0.511584
0.256	1.072	0.257097	0.516303
0.256	1.104	0.257097	0.511899
0.256	1.136	0.257097	0.506496
0.256	1.168	0.257097	0.504312
0.256	1.2	0.257097	0.504149
0.288	0.24	0.131538	0.0189625
0.288	0.272	0.129545	0.0291048
0.288	0.304	0.125559	0.023269
0.288	0.336	0.125559	0.0237047
0.288	0.368	0.121573	0.0205734
0.288	0.4	0.123566	0.0239863
0.288	0.432	0.123566	0.024643
0.288	0.464	0.121573	0.0221008
0.288	0.496	0.123566	0.0238661
0.288	0.528	0.121573	0.0210485
0.288	0.56	0.117587	0.0193159
0.288	0.592	0.117587	0.0197509
0.288	0.624	0.288984	0.387025
0.288	0.656	0.290977	0.383356
0.288	0.688	0.290977	0.380868
0.288	0.72	0.290977	0.395429
0.288	0.752	0.290977	0.393005
0.288	0.784	0.290977	0.391312
0.288	0.816	0.290977	0.402398
0.288	0.848	0.290977	0.401631
0.288	0.88	0.290977	0.398832
0.288	0.912	0.290977	0.408457
0.288	0.944	0.290977	0.406714
0.288	0.976	0.29297	0.403991
0.288	1.008	0.290977	0.410985
0.288	1.04	0.290977	0.408964
0.288	1.072	0.29297	0.406356
0.288	1.104	0.290977	0.412185
0.288	1.136	0.290977	0.409
0.288	1.168	0.29297	0.407304
0.288	1.2	0.290977	0.412383
0.32	0.24	0.304928	0.280197
0.32	0.272	0.304928	0.276056
0.32	0.304	0.304928	0.276808
0.32	0.336	0.105629	0.0366607
0.32	0.368	0.103636	0.0379121
0.32	0.4	0.105629	0.0375576
0.32	0.432	0.107622	0.0391675
0.32	0.464	0.107622	0.0388261
0.32	0.496	0.107622	0.0401439
0.32	0.528	0.107622	0.0396809
0.32	0.56	0.107622	0.0386696
0.32	0.592	0.109615	0.0407012
0.32	0.624	0.109615	0.0398144
0.32	0.656	0.109615	0.0381832
0.32	0.688	0.109615	0.0373178
0.32	0.72	0.109615	0.0388646
0.32	0.752	0.111608	0.0388208
0.32	0.784	0.111608	0.0371685
0.32	0.816	0.111608	0.0387873
0.32	0.848	0.111608	0.039389
0.32	0.88	0.111608	0.0392671
0.32	0.912	0.111608	0.0401109
0.32	0.944	0.111608	0.0396945
0.32	0.976	0.111608	0.0394168
0.32	1.008	0.111608	0.0392907
0.32	1.04	0.111608	0.0401152
0.32	1.072	0.111608	0.0397398
0.32	1.104	0.113601	0.0399089
0.32	1.136	0.113601	0.0404777
0.32	1.168	0.113601	0.0403897
0.32	1.2	0.113601	0.041168
