# Supplementary material for: Structural Repetition Detector for multi-scale quantitative mapping of molecular complexes through microscopy
Source: Nat Commun. 2025 Jul 1;16:5767. doi: 10.1038/s41467-025-60709-1 (PMC12219329; doi:10.1038/s41467-025-60709-1)
Supplement: Supplementary file 6 — Source Data [file 41467_2025_60709_MOESM6_ESM.zip › Source Data/Supplementary Figure 8 - Autocorrelations for heatmaps/CTRL/0020.xlsx]

## Sheet: Sheet1
Spacing (µm)	Height (µm)	First Harmonic Position (µm)	First Harmonic Relative Amplitude
0.096	0.24	0.0956638	0.329509
0.096	0.272	0.0956638	0.267456
0.096	0.304	0.0956638	0.288669
0.096	0.336	0.0956638	0.35506
0.096	0.368	0.0956638	0.372014
0.096	0.4	0.0956638	0.319448
0.096	0.432	0.0936708	0.388581
0.096	0.464	0.0936708	0.41498
0.096	0.496	0.0936708	0.355681
0.096	0.528	0.0936708	0.387246
0.096	0.56	0.0936708	0.40945
0.096	0.592	0.0936708	0.358843
0.096	0.624	0.0936708	0.384247
0.096	0.656	0.0936708	0.408792
0.096	0.688	0.0936708	0.425
0.096	0.72	0.0936708	0.378004
0.096	0.752	0.0936708	0.409213
0.096	0.784	0.0936708	0.441313
0.096	0.816	0.0936708	0.398739
0.096	0.848	0.0936708	0.438846
0.096	0.88	0.0936708	0.450074
0.096	0.912	0.0936708	0.414561
0.096	0.944	0.0936708	0.42645
0.096	0.976	0.0936708	0.4308
0.096	1.008	0.0936708	0.437169
0.096	1.04	0.0936708	0.391367
0.096	1.072	0.0936708	0.387369
0.096	1.104	0.0936708	0.395332
0.096	1.136	0.0936708	0.355134
0.096	1.168	0.0936708	0.360134
0.096	1.2	0.0936708	0.36695
0.128	0.24	0.0657689	0.0120329
0.128	0.272	0.131538	0.201092
0.128	0.304	0.131538	0.227231
0.128	0.336	0.133531	0.248316
0.128	0.368	0.133531	0.268392
0.128	0.4	0.133531	0.221527
0.128	0.432	0.133531	0.221259
0.128	0.464	0.133531	0.214638
0.128	0.496	0.133531	0.175474
0.128	0.528	0.135524	0.166363
0.128	0.56	0.133531	0.174993
0.128	0.592	0.135524	0.138468
0.128	0.624	0.135524	0.141055
0.128	0.656	0.135524	0.164478
0.128	0.688	0.135524	0.18075
0.128	0.72	0.137517	0.228153
0.128	0.752	0.137517	0.173207
0.128	0.784	0.135524	0.199823
0.128	0.816	0.137517	0.177004
0.128	0.848	0.137517	0.199782
0.128	0.88	0.137517	0.220957
0.128	0.912	0.137517	0.205904
0.128	0.944	0.137517	0.226296
0.128	0.976	0.135524	0.243006
0.128	1.008	0.135524	0.246202
0.128	1.04	0.135524	0.224602
0.128	1.072	0.135524	0.228408
0.128	1.104	0.135524	0.226424
0.128	1.136	0.135524	0.206188
0.128	1.168	0.135524	0.208065
0.128	1.2	0.135524	0.205904
0.16	0.24	0.171398	0.589127
0.16	0.272	0.171398	0.564527
0.16	0.304	0.171398	0.594703
0.16	0.336	0.171398	0.626149
0.16	0.368	0.171398	0.644261
0.16	0.4	0.171398	0.641101
0.16	0.432	0.171398	0.656458
0.16	0.464	0.171398	0.666946
0.16	0.496	0.171398	0.664825
0.16	0.528	0.171398	0.67647
0.16	0.56	0.171398	0.684131
0.16	0.592	0.173391	0.67717
0.16	0.624	0.173391	0.68459
0.16	0.656	0.173391	0.696254
0.16	0.688	0.173391	0.701086
0.16	0.72	0.173391	0.695999
0.16	0.752	0.173391	0.702138
0.16	0.784	0.173391	0.711945
0.16	0.816	0.173391	0.706908
0.16	0.848	0.173391	0.711316
0.16	0.88	0.173391	0.712494
0.16	0.912	0.173391	0.702465
0.16	0.944	0.173391	0.708415
0.16	0.976	0.173391	0.713687
0.16	1.008	0.173391	0.718052
0.16	1.04	0.175384	0.713596
0.16	1.072	0.175384	0.71922
0.16	1.104	0.175384	0.724078
0.16	1.136	0.175384	0.718602
0.16	1.168	0.175384	0.724713
0.16	1.2	0.175384	0.728011
0.192	0.24	0.187342	0.785386
0.192	0.272	0.187342	0.766779
0.192	0.304	0.189335	0.789145
0.192	0.336	0.187342	0.808491
0.192	0.368	0.187342	0.821251
0.192	0.4	0.189335	0.816197
0.192	0.432	0.187342	0.830785
0.192	0.464	0.187342	0.84261
0.192	0.496	0.187342	0.839937
0.192	0.528	0.187342	0.849616
0.192	0.56	0.187342	0.860156
0.192	0.592	0.187342	0.857714
0.192	0.624	0.187342	0.865767
0.192	0.656	0.187342	0.873966
0.192	0.688	0.187342	0.879259
0.192	0.72	0.187342	0.878327
0.192	0.752	0.187342	0.885333
0.192	0.784	0.187342	0.887979
0.192	0.816	0.187342	0.885367
0.192	0.848	0.187342	0.888262
0.192	0.88	0.187342	0.887291
0.192	0.912	0.187342	0.883464
0.192	0.944	0.187342	0.885559
0.192	0.976	0.187342	0.888837
0.192	1.008	0.187342	0.890468
0.192	1.04	0.187342	0.887849
0.192	1.072	0.187342	0.891014
0.192	1.104	0.187342	0.89311
0.192	1.136	0.187342	0.890833
0.192	1.168	0.187342	0.892919
0.192	1.2	0.187342	0.894603
0.224	0.24	0.213251	0.461274
0.224	0.272	0.213251	0.494023
0.224	0.304	0.213251	0.510997
0.224	0.336	0.213251	0.513574
0.224	0.368	0.211258	0.522614
0.224	0.4	0.209265	0.555484
0.224	0.432	0.209265	0.554938
0.224	0.464	0.209265	0.558798
0.224	0.496	0.207272	0.573503
0.224	0.528	0.207272	0.585866
0.224	0.56	0.207272	0.571142
0.224	0.592	0.207272	0.584727
0.224	0.624	0.205279	0.583989
0.224	0.656	0.205279	0.581029
0.224	0.688	0.205279	0.582677
0.224	0.72	0.203286	0.591346
0.224	0.752	0.203286	0.586867
0.224	0.784	0.203286	0.5934
0.224	0.816	0.201293	0.605616
0.224	0.848	0.201293	0.600459
0.224	0.88	0.201293	0.608861
0.224	0.912	0.201293	0.617283
0.224	0.944	0.201293	0.620983
0.224	0.976	0.201293	0.618559
0.224	1.008	0.201293	0.619707
0.224	1.04	0.201293	0.62312
0.224	1.072	0.201293	0.61711
0.224	1.104	0.201293	0.620902
0.224	1.136	0.201293	0.618138
0.224	1.168	0.201293	0.616777
0.224	1.2	0.203286	0.617948
0.256	0.24	0.25909	0.256879
0.256	0.272	0.257097	0.272465
0.256	0.304	0.257097	0.271314
0.256	0.336	0.257097	0.268294
0.256	0.368	0.257097	0.26241
0.256	0.4	0.257097	0.259471
0.256	0.432	0.257097	0.252775
0.256	0.464	0.257097	0.246387
0.256	0.496	0.255104	0.247315
0.256	0.528	0.257097	0.241962
0.256	0.56	0.255104	0.231854
0.256	0.592	0.255104	0.229578
0.256	0.624	0.255104	0.221406
0.256	0.656	0.255104	0.217271
0.256	0.688	0.255104	0.200187
0.256	0.72	0.257097	0.196029
0.256	0.752	0.257097	0.184256
0.256	0.784	0.257097	0.17676
0.256	0.816	0.25909	0.176357
0.256	0.848	0.25909	0.177778
0.256	0.88	0.25909	0.17989
0.256	0.912	0.25909	0.183043
0.256	0.944	0.25909	0.186998
0.256	0.976	0.25909	0.188021
0.256	1.008	0.25909	0.194091
0.256	1.04	0.25909	0.191494
0.256	1.072	0.257097	0.196853
0.256	1.104	0.25909	0.197777
0.256	1.136	0.25909	0.19828
0.256	1.168	0.25909	0.200051
0.256	1.2	0.25909	0.201644
0.288	0.24	0.209265	0.0569364
0.288	0.272	0.207272	0.0579813
0.288	0.304	0.209265	0.0594556
0.288	0.336	0.209265	0.0602175
0.288	0.368	0.209265	0.0593684
0.288	0.4	0.207272	0.0620952
0.288	0.432	0.209265	0.0591562
0.288	0.464	0.209265	0.0578315
0.288	0.496	0.209265	0.0592929
0.288	0.528	0.209265	0.0600758
0.288	0.56	0.209265	0.0625581
0.288	0.592	0.211258	0.0610023
0.288	0.624	0.211258	0.0610459
0.288	0.656	0.209265	0.063384
0.288	0.688	0.209265	0.0616723
0.288	0.72	0.211258	0.0557094
0.288	0.752	0.213251	0.0522988
0.288	0.784	0.211258	0.0518297
0.288	0.816	0.356746	0.39634
0.288	0.848	0.360732	0.40923
0.288	0.88	0.364718	0.417345
0.288	0.912	0.364718	0.471957
0.288	0.944	0.366711	0.435036
0.288	0.976	0.366711	0.443347
0.288	1.008	0.368704	0.450209
0.288	1.04	0.366711	0.501814
0.288	1.072	0.368704	0.456616
0.288	1.104	0.368704	0.507738
0.288	1.136	0.368704	0.506114
0.288	1.168	0.368704	0.458915
0.288	1.2	0.368704	0.45906
0.32	0.24	0.185349	0.1183
0.32	0.272	0.185349	0.120328
0.32	0.304	0.183356	0.118216
0.32	0.336	0.183356	0.123176
0.32	0.368	0.183356	0.117653
0.32	0.4	0.183356	0.123277
0.32	0.432	0.185349	0.115954
0.32	0.464	0.187342	0.106466
0.32	0.496	0.187342	0.108318
0.32	0.528	0.187342	0.106469
0.32	0.56	0.189335	0.106458
0.32	0.592	0.187342	0.104573
0.32	0.624	0.187342	0.108364
0.32	0.656	0.187342	0.118041
0.32	0.688	0.185349	0.120451
0.32	0.72	0.185349	0.118477
0.32	0.752	0.183356	0.118598
0.32	0.784	0.183356	0.124885
0.32	0.816	0.183356	0.126659
0.32	0.848	0.183356	0.14587
0.32	0.88	0.183356	0.158578
0.32	0.912	0.183356	0.166544
0.32	0.944	0.183356	0.173553
0.32	0.976	0.183356	0.182844
0.32	1.008	0.183356	0.190289
0.32	1.04	0.183356	0.191166
0.32	1.072	0.183356	0.196473
0.32	1.104	0.183356	0.201142
0.32	1.136	0.185349	0.200954
0.32	1.168	0.183356	0.205538
0.32	1.2	0.183356	0.207436
