# Supplementary material for: Structural Repetition Detector for multi-scale quantitative mapping of molecular complexes through microscopy
Source: Nat Commun. 2025 Jul 1;16:5767. doi: 10.1038/s41467-025-60709-1 (PMC12219329; doi:10.1038/s41467-025-60709-1)
Supplement: Supplementary file 6 — Source Data [file 41467_2025_60709_MOESM6_ESM.zip › Source Data/Supplementary Figure 8 - Autocorrelations for heatmaps/CTRL/0021.xlsx]

## Sheet: Sheet1
Spacing (µm)	Height (µm)	First Harmonic Position (µm)	First Harmonic Relative Amplitude
0.096	0.24	0.0478319	0.00613308
0.096	0.272	0.0956638	0.28218
0.096	0.304	0.0956638	0.282259
0.096	0.336	0.0956638	0.334926
0.096	0.368	0.0498249	0.0115159
0.096	0.4	0.0956638	0.284461
0.096	0.432	0.0956638	0.340331
0.096	0.464	0.0956638	0.354785
0.096	0.496	0.0956638	0.348059
0.096	0.528	0.0956638	0.433042
0.096	0.56	0.0956638	0.492469
0.096	0.592	0.0956638	0.483883
0.096	0.624	0.0956638	0.531125
0.096	0.656	0.0956638	0.565845
0.096	0.688	0.0956638	0.582264
0.096	0.72	0.0956638	0.556932
0.096	0.752	0.0956638	0.574887
0.096	0.784	0.0956638	0.588018
0.096	0.816	0.0956638	0.549091
0.096	0.848	0.0956638	0.573329
0.096	0.88	0.0956638	0.574992
0.096	0.912	0.0956638	0.538104
0.096	0.944	0.0956638	0.555611
0.096	0.976	0.0956638	0.56988
0.096	1.008	0.0956638	0.582791
0.096	1.04	0.0956638	0.539396
0.096	1.072	0.0956638	0.542962
0.096	1.104	0.0956638	0.556295
0.096	1.136	0.0956638	0.510446
0.096	1.168	0.0956638	0.518784
0.096	1.2	0.0956638	0.525622
0.128	0.24	0.135524	0.331109
0.128	0.272	0.135524	0.327912
0.128	0.304	0.135524	0.369009
0.128	0.336	0.135524	0.391398
0.128	0.368	0.135524	0.40314
0.128	0.4	0.135524	0.372774
0.128	0.432	0.135524	0.376257
0.128	0.464	0.135524	0.385468
0.128	0.496	0.135524	0.354938
0.128	0.528	0.135524	0.358842
0.128	0.56	0.135524	0.373974
0.128	0.592	0.135524	0.335825
0.128	0.624	0.135524	0.335079
0.128	0.656	0.135524	0.34875
0.128	0.688	0.135524	0.358444
0.128	0.72	0.137517	0.314154
0.128	0.752	0.137517	0.33185
0.128	0.784	0.137517	0.3521
0.128	0.816	0.137517	0.316009
0.128	0.848	0.137517	0.329743
0.128	0.88	0.13951	0.335544
0.128	0.912	0.13951	0.304857
0.128	0.944	0.13951	0.315318
0.128	0.976	0.13951	0.329665
0.128	1.008	0.13951	0.329608
0.128	1.04	0.141503	0.30488
0.128	1.072	0.141503	0.310326
0.128	1.104	0.141503	0.314684
0.128	1.136	0.141503	0.295828
0.128	1.168	0.141503	0.305511
0.128	1.2	0.141503	0.31023
0.16	0.24	0.165419	0.572263
0.16	0.272	0.165419	0.565279
0.16	0.304	0.163426	0.580502
0.16	0.336	0.163426	0.58947
0.16	0.368	0.163426	0.596001
0.16	0.4	0.163426	0.591976
0.16	0.432	0.163426	0.599689
0.16	0.464	0.165419	0.60649
0.16	0.496	0.165419	0.602907
0.16	0.528	0.165419	0.608807
0.16	0.56	0.165419	0.616194
0.16	0.592	0.165419	0.617048
0.16	0.624	0.165419	0.626142
0.16	0.656	0.165419	0.633057
0.16	0.688	0.165419	0.637649
0.16	0.72	0.165419	0.639962
0.16	0.752	0.165419	0.642743
0.16	0.784	0.165419	0.645979
0.16	0.816	0.165419	0.647903
0.16	0.848	0.165419	0.649479
0.16	0.88	0.165419	0.652116
0.16	0.912	0.165419	0.654539
0.16	0.944	0.165419	0.657602
0.16	0.976	0.165419	0.659948
0.16	1.008	0.165419	0.655084
0.16	1.04	0.165419	0.653644
0.16	1.072	0.165419	0.6574
0.16	1.104	0.165419	0.659845
0.16	1.136	0.165419	0.660803
0.16	1.168	0.165419	0.662782
0.16	1.2	0.165419	0.664066
0.192	0.24	0.195314	0.722455
0.192	0.272	0.195314	0.703095
0.192	0.304	0.195314	0.711468
0.192	0.336	0.193321	0.725637
0.192	0.368	0.193321	0.737573
0.192	0.4	0.193321	0.723802
0.192	0.432	0.193321	0.741726
0.192	0.464	0.193321	0.751914
0.192	0.496	0.193321	0.745181
0.192	0.528	0.193321	0.757605
0.192	0.56	0.193321	0.76607
0.192	0.592	0.193321	0.764291
0.192	0.624	0.193321	0.768855
0.192	0.656	0.193321	0.772117
0.192	0.688	0.193321	0.774267
0.192	0.72	0.193321	0.779922
0.192	0.752	0.193321	0.784489
0.192	0.784	0.193321	0.785123
0.192	0.816	0.193321	0.792679
0.192	0.848	0.193321	0.799653
0.192	0.88	0.193321	0.80146
0.192	0.912	0.193321	0.804984
0.192	0.944	0.193321	0.805087
0.192	0.976	0.193321	0.80238
0.192	1.008	0.193321	0.794911
0.192	1.04	0.193321	0.796759
0.192	1.072	0.193321	0.799232
0.192	1.104	0.193321	0.798908
0.192	1.136	0.193321	0.801745
0.192	1.168	0.193321	0.802232
0.192	1.2	0.193321	0.802967
0.224	0.24	0.209265	0.442765
0.224	0.272	0.207272	0.400275
0.224	0.304	0.207272	0.448248
0.224	0.336	0.207272	0.459903
0.224	0.368	0.207272	0.477202
0.224	0.4	0.207272	0.47008
0.224	0.432	0.209265	0.473977
0.224	0.464	0.207272	0.503689
0.224	0.496	0.207272	0.490257
0.224	0.528	0.207272	0.536586
0.224	0.56	0.207272	0.550898
0.224	0.592	0.207272	0.552278
0.224	0.624	0.207272	0.564503
0.224	0.656	0.207272	0.57208
0.224	0.688	0.207272	0.584592
0.224	0.72	0.207272	0.584893
0.224	0.752	0.207272	0.597866
0.224	0.784	0.207272	0.598509
0.224	0.816	0.207272	0.612645
0.224	0.848	0.207272	0.611049
0.224	0.88	0.207272	0.6275
0.224	0.912	0.207272	0.620533
0.224	0.944	0.207272	0.62057
0.224	0.976	0.207272	0.627376
0.224	1.008	0.207272	0.628095
0.224	1.04	0.207272	0.627262
0.224	1.072	0.207272	0.631655
0.224	1.104	0.207272	0.637056
0.224	1.136	0.207272	0.6345
0.224	1.168	0.207272	0.63897
0.224	1.2	0.207272	0.637035
0.256	0.24	0.255104	0.267917
0.256	0.272	0.255104	0.262875
0.256	0.304	0.257097	0.289639
0.256	0.336	0.257097	0.300886
0.256	0.368	0.257097	0.311099
0.256	0.4	0.257097	0.3054
0.256	0.432	0.257097	0.307069
0.256	0.464	0.257097	0.310625
0.256	0.496	0.255104	0.30747
0.256	0.528	0.257097	0.32369
0.256	0.56	0.255104	0.335084
0.256	0.592	0.255104	0.344451
0.256	0.624	0.255104	0.353377
0.256	0.656	0.255104	0.360352
0.256	0.688	0.255104	0.363922
0.256	0.72	0.255104	0.35959
0.256	0.752	0.255104	0.365544
0.256	0.784	0.255104	0.369018
0.256	0.816	0.255104	0.363417
0.256	0.848	0.255104	0.368054
0.256	0.88	0.255104	0.370698
0.256	0.912	0.255104	0.363069
0.256	0.944	0.255104	0.39805
0.256	0.976	0.255104	0.40108
0.256	1.008	0.255104	0.405438
0.256	1.04	0.255104	0.397333
0.256	1.072	0.255104	0.398867
0.256	1.104	0.255104	0.396876
0.256	1.136	0.255104	0.391053
0.256	1.168	0.255104	0.391254
0.256	1.2	0.255104	0.388709
0.288	0.24	0.171398	0.0901731
0.288	0.272	0.169405	0.107881
0.288	0.304	0.173391	0.100473
0.288	0.336	0.173391	0.0977586
0.288	0.368	0.173391	0.096584
0.288	0.4	0.175384	0.0976851
0.288	0.432	0.175384	0.0872615
0.288	0.464	0.177377	0.0858065
0.288	0.496	0.175384	0.0862778
0.288	0.528	0.17937	0.071245
0.288	0.56	0.181363	0.0783695
0.288	0.592	0.181363	0.082045
0.288	0.624	0.181363	0.0844934
0.288	0.656	0.181363	0.092428
0.288	0.688	0.181363	0.0947739
0.288	0.72	0.181363	0.094518
0.288	0.752	0.181363	0.0966379
0.288	0.784	0.17937	0.100036
0.288	0.816	0.181363	0.0982876
0.288	0.848	0.17937	0.0980614
0.288	0.88	0.17937	0.0987465
0.288	0.912	0.17937	0.0990302
0.288	0.944	0.17937	0.100848
0.288	0.976	0.17937	0.10189
0.288	1.008	0.17937	0.0986591
0.288	1.04	0.17937	0.106571
0.288	1.072	0.17937	0.10813
0.288	1.104	0.17937	0.105739
0.288	1.136	0.17937	0.107133
0.288	1.168	0.177377	0.108004
0.288	1.2	0.177377	0.104848
0.32	0.24	0.177377	0.13095
0.32	0.272	0.175384	0.136875
0.32	0.304	0.177377	0.128389
0.32	0.336	0.177377	0.132085
0.32	0.368	0.175384	0.129906
0.32	0.4	0.175384	0.13015
0.32	0.432	0.177377	0.12562
0.32	0.464	0.177377	0.122276
0.32	0.496	0.175384	0.122328
0.32	0.528	0.17937	0.111237
0.32	0.56	0.17937	0.11195
0.32	0.592	0.17937	0.112128
0.32	0.624	0.17937	0.113232
0.32	0.656	0.17937	0.116979
0.32	0.688	0.177377	0.116637
0.32	0.72	0.177377	0.120424
0.32	0.752	0.177377	0.120896
0.32	0.784	0.177377	0.123314
0.32	0.816	0.177377	0.129479
0.32	0.848	0.177377	0.12835
0.32	0.88	0.177377	0.129432
0.32	0.912	0.177377	0.136148
0.32	0.944	0.175384	0.137231
0.32	0.976	0.175384	0.138406
0.32	1.008	0.175384	0.138834
0.32	1.04	0.175384	0.151803
0.32	1.072	0.175384	0.154009
0.32	1.104	0.175384	0.155137
0.32	1.136	0.175384	0.159482
0.32	1.168	0.175384	0.160984
0.32	1.2	0.175384	0.162123
