# Supplementary material for: Structural Repetition Detector for multi-scale quantitative mapping of molecular complexes through microscopy
Source: Nat Commun. 2025 Jul 1;16:5767. doi: 10.1038/s41467-025-60709-1 (PMC12219329; doi:10.1038/s41467-025-60709-1)
Supplement: Supplementary file 6 — Source Data [file 41467_2025_60709_MOESM6_ESM.zip › Source Data/Supplementary Figure 8 - Autocorrelations for heatmaps/CTRL/0017.xlsx]

## Sheet: Sheet1
Spacing (µm)	Height (µm)	First Harmonic Position (µm)	First Harmonic Relative Amplitude
0.096	0.24	0.0956638	0.596145
0.096	0.272	0.0976568	0.57633
0.096	0.304	0.0976568	0.607459
0.096	0.336	0.0956638	0.656929
0.096	0.368	0.0976568	0.68081
0.096	0.4	0.0976568	0.666738
0.096	0.432	0.0976568	0.708176
0.096	0.464	0.0976568	0.721437
0.096	0.496	0.0976568	0.696214
0.096	0.528	0.0976568	0.712873
0.096	0.56	0.0976568	0.726033
0.096	0.592	0.0976568	0.698561
0.096	0.624	0.0976568	0.716585
0.096	0.656	0.0976568	0.734976
0.096	0.688	0.0976568	0.745891
0.096	0.72	0.0976568	0.718259
0.096	0.752	0.0956638	0.727888
0.096	0.784	0.0956638	0.736441
0.096	0.816	0.0956638	0.702716
0.096	0.848	0.0956638	0.713147
0.096	0.88	0.0956638	0.71714
0.096	0.912	0.0956638	0.684138
0.096	0.944	0.0956638	0.697675
0.096	0.976	0.0956638	0.709001
0.096	1.008	0.0956638	0.716673
0.096	1.04	0.0956638	0.679763
0.096	1.072	0.0956638	0.684401
0.096	1.104	0.0956638	0.696565
0.096	1.136	0.0956638	0.659063
0.096	1.168	0.0956638	0.670263
0.096	1.2	0.0956638	0.672882
0.128	0.24	0.0617829	0.045067
0.128	0.272	0.0617829	0.0305712
0.128	0.304	0.0617829	0.0327821
0.128	0.336	0.0617829	0.0306774
0.128	0.368	0.0617829	0.0263539
0.128	0.4	0.127552	0.571283
0.128	0.432	0.127552	0.588924
0.128	0.464	0.127552	0.606561
0.128	0.496	0.127552	0.600795
0.128	0.528	0.127552	0.610537
0.128	0.56	0.127552	0.629914
0.128	0.592	0.127552	0.600344
0.128	0.624	0.127552	0.60728
0.128	0.656	0.127552	0.627801
0.128	0.688	0.127552	0.631549
0.128	0.72	0.127552	0.603646
0.128	0.752	0.127552	0.616535
0.128	0.784	0.127552	0.633243
0.128	0.816	0.127552	0.603496
0.128	0.848	0.127552	0.618838
0.128	0.88	0.127552	0.627672
0.128	0.912	0.129545	0.599687
0.128	0.944	0.129545	0.613631
0.128	0.976	0.129545	0.625037
0.128	1.008	0.129545	0.629309
0.128	1.04	0.129545	0.601428
0.128	1.072	0.129545	0.611063
0.128	1.104	0.129545	0.611152
0.128	1.136	0.129545	0.590048
0.128	1.168	0.129545	0.598487
0.128	1.2	0.129545	0.602969
0.16	0.24	0.0697549	0.0363606
0.16	0.272	0.165419	0.397954
0.16	0.304	0.165419	0.422865
0.16	0.336	0.165419	0.436648
0.16	0.368	0.167412	0.446291
0.16	0.4	0.167412	0.462474
0.16	0.432	0.167412	0.465567
0.16	0.464	0.167412	0.471855
0.16	0.496	0.167412	0.490687
0.16	0.528	0.167412	0.495675
0.16	0.56	0.167412	0.493348
0.16	0.592	0.167412	0.503812
0.16	0.624	0.167412	0.503512
0.16	0.656	0.167412	0.504271
0.16	0.688	0.167412	0.507506
0.16	0.72	0.167412	0.523792
0.16	0.752	0.167412	0.522801
0.16	0.784	0.169405	0.523496
0.16	0.816	0.169405	0.534988
0.16	0.848	0.169405	0.536148
0.16	0.88	0.169405	0.539355
0.16	0.912	0.169405	0.547045
0.16	0.944	0.169405	0.550561
0.16	0.976	0.169405	0.551255
0.16	1.008	0.169405	0.555658
0.16	1.04	0.169405	0.560581
0.16	1.072	0.169405	0.563124
0.16	1.104	0.169405	0.565126
0.16	1.136	0.169405	0.573568
0.16	1.168	0.169405	0.580285
0.16	1.2	0.169405	0.584573
0.192	0.24	0.189335	0.552619
0.192	0.272	0.191328	0.562968
0.192	0.304	0.191328	0.592328
0.192	0.336	0.191328	0.621425
0.192	0.368	0.191328	0.64792
0.192	0.4	0.191328	0.653748
0.192	0.432	0.191328	0.671983
0.192	0.464	0.191328	0.688469
0.192	0.496	0.191328	0.692369
0.192	0.528	0.191328	0.704022
0.192	0.56	0.191328	0.714661
0.192	0.592	0.191328	0.716299
0.192	0.624	0.191328	0.724796
0.192	0.656	0.191328	0.73317
0.192	0.688	0.191328	0.740517
0.192	0.72	0.191328	0.742357
0.192	0.752	0.191328	0.747528
0.192	0.784	0.191328	0.749893
0.192	0.816	0.191328	0.74955
0.192	0.848	0.191328	0.751877
0.192	0.88	0.191328	0.753933
0.192	0.912	0.191328	0.753453
0.192	0.944	0.191328	0.756315
0.192	0.976	0.191328	0.760886
0.192	1.008	0.191328	0.764027
0.192	1.04	0.191328	0.760665
0.192	1.072	0.191328	0.763399
0.192	1.104	0.191328	0.767342
0.192	1.136	0.191328	0.767345
0.192	1.168	0.191328	0.769163
0.192	1.2	0.189335	0.7471
0.224	0.24	0.213251	0.344445
0.224	0.272	0.213251	0.333642
0.224	0.304	0.213251	0.375325
0.224	0.336	0.213251	0.377056
0.224	0.368	0.213251	0.390387
0.224	0.4	0.211258	0.402118
0.224	0.432	0.213251	0.410607
0.224	0.464	0.211258	0.434101
0.224	0.496	0.211258	0.436605
0.224	0.528	0.211258	0.467042
0.224	0.56	0.211258	0.467919
0.224	0.592	0.211258	0.48235
0.224	0.624	0.211258	0.491347
0.224	0.656	0.211258	0.498222
0.224	0.688	0.211258	0.513176
0.224	0.72	0.211258	0.522565
0.224	0.752	0.211258	0.527823
0.224	0.784	0.211258	0.52984
0.224	0.816	0.211258	0.538959
0.224	0.848	0.211258	0.534388
0.224	0.88	0.211258	0.538312
0.224	0.912	0.211258	0.541405
0.224	0.944	0.211258	0.541462
0.224	0.976	0.211258	0.544584
0.224	1.008	0.211258	0.548227
0.224	1.04	0.211258	0.549895
0.224	1.072	0.211258	0.548026
0.224	1.104	0.211258	0.549021
0.224	1.136	0.211258	0.542528
0.224	1.168	0.211258	0.533682
0.224	1.2	0.215244	0.503017
0.256	0.24	0.129545	0.0620579
0.256	0.272	0.127552	0.0896116
0.256	0.304	0.125559	0.0986478
0.256	0.336	0.125559	0.107171
0.256	0.368	0.125559	0.107869
0.256	0.4	0.125559	0.118147
0.256	0.432	0.127552	0.111927
0.256	0.464	0.127552	0.0996567
0.256	0.496	0.127552	0.0921571
0.256	0.528	0.127552	0.0837804
0.256	0.56	0.127552	0.0677748
0.256	0.592	0.127552	0.062441
0.256	0.624	0.129545	0.0540842
0.256	0.656	0.129545	0.0515568
0.256	0.688	0.131538	0.0421795
0.256	0.72	0.131538	0.0428903
0.256	0.752	0.131538	0.0387871
0.256	0.784	0.133531	0.0354782
0.256	0.816	0.133531	0.0369866
0.256	0.848	0.133531	0.0364275
0.256	0.88	0.131538	0.0392973
0.256	0.912	0.131538	0.0385634
0.256	0.944	0.131538	0.0444126
0.256	0.976	0.129545	0.0447586
0.256	1.008	0.129545	0.0506663
0.256	1.04	0.129545	0.0485351
0.256	1.072	0.129545	0.0525942
0.256	1.104	0.127552	0.0539034
0.256	1.136	0.129545	0.0557497
0.256	1.168	0.127552	0.0563629
0.256	1.2	0.127552	0.059407
0.288	0.24	0.0737409	0.029486
0.288	0.272	0.221223	0.0214771
0.288	0.304	0.21923	0.0156881
0.288	0.336	0.13951	0.0166333
0.288	0.368	0.0797199	0.0139218
0.288	0.4	0.0837059	0.010186
0.288	0.432	0.0837059	0.0117437
0.288	0.464	0.0856988	0.0130196
0.288	0.496	0.0837059	0.00941183
0.288	0.528	0.0837059	0.0107209
0.288	0.56	0.0837059	0.0133029
0.288	0.592	0.0837059	0.0118764
0.288	0.624	0.0837059	0.0131476
0.288	0.656	0.0837059	0.0148727
0.288	0.688	0.0837059	0.0210899
0.288	0.72	0.0837059	0.0184736
0.288	0.752	0.0837059	0.0178239
0.288	0.784	0.0837059	0.0177226
0.288	0.816	0.209265	0.0401311
0.288	0.848	0.209265	0.0436504
0.288	0.88	0.211258	0.0464359
0.288	0.912	0.209265	0.0395971
0.288	0.944	0.209265	0.0407313
0.288	0.976	0.211258	0.0401544
0.288	1.008	0.133531	0.00812914
0.288	1.04	0.133531	0.00751102
0.288	1.072	0.209265	0.0375053
0.288	1.104	0.135524	0.0072466
0.288	1.136	0.209265	0.0338107
0.288	1.168	0.209265	0.0349476
0.288	1.2	0.209265	0.0320258
0.32	0.24	0.217237	0.0668201
0.32	0.272	0.215244	0.067643
0.32	0.304	0.213251	0.0672384
0.32	0.336	0.205279	0.068583
0.32	0.368	0.205279	0.0677003
0.32	0.4	0.205279	0.0647583
0.32	0.432	0.203286	0.0681807
0.32	0.464	0.205279	0.0710469
0.32	0.496	0.203286	0.0720722
0.32	0.528	0.203286	0.0797054
0.32	0.56	0.0856988	0.0238752
0.32	0.592	0.0856988	0.0222064
0.32	0.624	0.0856988	0.0251053
0.32	0.656	0.0876918	0.0270707
0.32	0.688	0.0876918	0.0291587
0.32	0.72	0.0876918	0.0268977
0.32	0.752	0.0876918	0.0263584
0.32	0.784	0.0856988	0.0262447
0.32	0.816	0.0876918	0.0252634
0.32	0.848	0.0856988	0.0231648
0.32	0.88	0.0856988	0.0202757
0.32	0.912	0.0856988	0.0180825
0.32	0.944	0.0856988	0.0162151
0.32	0.976	0.205279	0.134206
0.32	1.008	0.205279	0.136604
0.32	1.04	0.205279	0.140085
0.32	1.072	0.205279	0.142418
0.32	1.104	0.205279	0.145458
0.32	1.136	0.203286	0.149303
0.32	1.168	0.205279	0.150624
0.32	1.2	0.205279	0.151314
