# Supplementary material for: Structural Repetition Detector for multi-scale quantitative mapping of molecular complexes through microscopy
Source: Nat Commun. 2025 Jul 1;16:5767. doi: 10.1038/s41467-025-60709-1 (PMC12219329; doi:10.1038/s41467-025-60709-1)
Supplement: Supplementary file 6 — Source Data [file 41467_2025_60709_MOESM6_ESM.zip › Source Data/Supplementary Figure 8 - Autocorrelations for heatmaps/CTRL/0001.xlsx]

## Sheet: Sheet1
Spacing (µm)	Height (µm)	First Harmonic Position (µm)	First Harmonic Relative Amplitude
0.096	0.24	0.0956638	0.707472
0.096	0.272	0.0956638	0.66635
0.096	0.304	0.0956638	0.690002
0.096	0.336	0.0956638	0.727268
0.096	0.368	0.0956638	0.737889
0.096	0.4	0.0956638	0.718755
0.096	0.432	0.0956638	0.758649
0.096	0.464	0.0956638	0.773049
0.096	0.496	0.0956638	0.765121
0.096	0.528	0.0956638	0.78441
0.096	0.56	0.0956638	0.798668
0.096	0.592	0.0956638	0.790363
0.096	0.624	0.0956638	0.807602
0.096	0.656	0.0956638	0.816183
0.096	0.688	0.0956638	0.824137
0.096	0.72	0.0956638	0.812113
0.096	0.752	0.0956638	0.820173
0.096	0.784	0.0956638	0.829169
0.096	0.816	0.0956638	0.811156
0.096	0.848	0.0956638	0.82359
0.096	0.88	0.0956638	0.828475
0.096	0.912	0.0956638	0.805977
0.096	0.944	0.0956638	0.815264
0.096	0.976	0.0956638	0.825176
0.096	1.008	0.0956638	0.832705
0.096	1.04	0.0956638	0.810075
0.096	1.072	0.0956638	0.814019
0.096	1.104	0.0956638	0.826145
0.096	1.136	0.0956638	0.802775
0.096	1.168	0.0956638	0.811864
0.096	1.2	0.0956638	0.820673
0.128	0.24	0.127552	0.53715
0.128	0.272	0.127552	0.513546
0.128	0.304	0.127552	0.540169
0.128	0.336	0.127552	0.556672
0.128	0.368	0.127552	0.579378
0.128	0.4	0.127552	0.571166
0.128	0.432	0.127552	0.590068
0.128	0.464	0.127552	0.614065
0.128	0.496	0.127552	0.60611
0.128	0.528	0.127552	0.630108
0.128	0.56	0.127552	0.649893
0.128	0.592	0.127552	0.634704
0.128	0.624	0.129545	0.637556
0.128	0.656	0.127552	0.647764
0.128	0.688	0.129545	0.661325
0.128	0.72	0.129545	0.623263
0.128	0.752	0.129545	0.635077
0.128	0.784	0.129545	0.646356
0.128	0.816	0.129545	0.608906
0.128	0.848	0.129545	0.618172
0.128	0.88	0.129545	0.623871
0.128	0.912	0.129545	0.590486
0.128	0.944	0.129545	0.601978
0.128	0.976	0.129545	0.614669
0.128	1.008	0.129545	0.618211
0.128	1.04	0.129545	0.589654
0.128	1.072	0.129545	0.600927
0.128	1.104	0.129545	0.606498
0.128	1.136	0.129545	0.584238
0.128	1.168	0.129545	0.59499
0.128	1.2	0.129545	0.59953
0.16	0.24	0.173391	0.396184
0.16	0.272	0.175384	0.382982
0.16	0.304	0.175384	0.405973
0.16	0.336	0.175384	0.438445
0.16	0.368	0.173391	0.463127
0.16	0.4	0.175384	0.460335
0.16	0.432	0.173391	0.493241
0.16	0.464	0.173391	0.524205
0.16	0.496	0.173391	0.533687
0.16	0.528	0.173391	0.562837
0.16	0.56	0.173391	0.585021
0.16	0.592	0.173391	0.590138
0.16	0.624	0.173391	0.607533
0.16	0.656	0.173391	0.623866
0.16	0.688	0.173391	0.632252
0.16	0.72	0.173391	0.641815
0.16	0.752	0.173391	0.650735
0.16	0.784	0.173391	0.658532
0.16	0.816	0.173391	0.664959
0.16	0.848	0.173391	0.664897
0.16	0.88	0.173391	0.668172
0.16	0.912	0.173391	0.672101
0.16	0.944	0.173391	0.676479
0.16	0.976	0.173391	0.68006
0.16	1.008	0.173391	0.680666
0.16	1.04	0.171398	0.682565
0.16	1.072	0.171398	0.686096
0.16	1.104	0.173391	0.686448
0.16	1.136	0.171398	0.68596
0.16	1.168	0.171398	0.689226
0.16	1.2	0.171398	0.690749
0.192	0.24	0.0956638	0.175973
0.192	0.272	0.0956638	0.158759
0.192	0.304	0.0956638	0.171446
0.192	0.336	0.0936708	0.178542
0.192	0.368	0.0936708	0.178086
0.192	0.4	0.0936708	0.165279
0.192	0.432	0.0936708	0.162274
0.192	0.464	0.0936708	0.146429
0.192	0.496	0.0936708	0.134604
0.192	0.528	0.0936708	0.122086
0.192	0.56	0.0936708	0.112685
0.192	0.592	0.0936708	0.104962
0.192	0.624	0.0936708	0.0956882
0.192	0.656	0.0936708	0.0915082
0.192	0.688	0.0936708	0.0842497
0.192	0.72	0.0956638	0.0732827
0.192	0.752	0.0956638	0.0671187
0.192	0.784	0.0956638	0.0628298
0.192	0.816	0.0956638	0.0524085
0.192	0.848	0.0956638	0.0530085
0.192	0.88	0.0956638	0.049208
0.192	0.912	0.0956638	0.0402497
0.192	0.944	0.0956638	0.0389771
0.192	0.976	0.0956638	0.0348149
0.192	1.008	0.0956638	0.0325911
0.192	1.04	0.0956638	0.0267947
0.192	1.072	0.0976568	0.0243697
0.192	1.104	0.0976568	0.0222913
0.192	1.136	0.0996498	0.0192112
0.192	1.168	0.0996498	0.0177217
0.192	1.2	0.0996498	0.0172571
0.224	0.24	0.209265	0.317208
0.224	0.272	0.209265	0.420527
0.224	0.304	0.209265	0.326218
0.224	0.336	0.209265	0.461093
0.224	0.368	0.209265	0.468528
0.224	0.4	0.209265	0.460382
0.224	0.432	0.209265	0.455909
0.224	0.464	0.209265	0.468777
0.224	0.496	0.211258	0.450123
0.224	0.528	0.209265	0.473426
0.224	0.56	0.211258	0.482296
0.224	0.592	0.211258	0.475329
0.224	0.624	0.211258	0.477639
0.224	0.656	0.211258	0.473971
0.224	0.688	0.213251	0.473681
0.224	0.72	0.213251	0.467331
0.224	0.752	0.213251	0.466764
0.224	0.784	0.213251	0.466086
0.224	0.816	0.213251	0.466891
0.224	0.848	0.215244	0.47283
0.224	0.88	0.215244	0.47357
0.224	0.912	0.215244	0.46908
0.224	0.944	0.215244	0.466608
0.224	0.976	0.215244	0.468521
0.224	1.008	0.215244	0.468054
0.224	1.04	0.215244	0.465079
0.224	1.072	0.215244	0.467227
0.224	1.104	0.215244	0.466987
0.224	1.136	0.215244	0.466009
0.224	1.168	0.217237	0.465933
0.224	1.2	0.217237	0.465356
0.256	0.24	0.181363	0.0380953
0.256	0.272	0.183356	0.0481983
0.256	0.304	0.185349	0.0385969
0.256	0.336	0.185349	0.0278122
0.256	0.368	0.187342	0.0156992
0.256	0.4	0.185349	0.00925705
0.256	0.432	0.257097	0.34962
0.256	0.464	0.257097	0.359188
0.256	0.496	0.255104	0.351468
0.256	0.528	0.151468	0.0153781
0.256	0.56	0.161433	0.0265443
0.256	0.592	0.163426	0.0380108
0.256	0.624	0.165419	0.042952
0.256	0.656	0.161433	0.0457184
0.256	0.688	0.167412	0.0416974
0.256	0.72	0.163426	0.055342
0.256	0.752	0.163426	0.0527118
0.256	0.784	0.161433	0.0498237
0.256	0.816	0.161433	0.059599
0.256	0.848	0.157447	0.0509209
0.256	0.88	0.155454	0.0521648
0.256	0.912	0.155454	0.0571341
0.256	0.944	0.153461	0.0614309
0.256	0.976	0.153461	0.0594655
0.256	1.008	0.153461	0.0648844
0.256	1.04	0.151468	0.0651909
0.256	1.072	0.151468	0.0740137
0.256	1.104	0.147482	0.0737101
0.256	1.136	0.147482	0.0749549
0.256	1.168	0.147482	0.0720245
0.256	1.2	0.143496	0.0760408
0.288	0.24	0.0916778	0.131387
0.288	0.272	0.0916778	0.130358
0.288	0.304	0.0896848	0.12889
0.288	0.336	0.0916778	0.139981
0.288	0.368	0.0916778	0.129668
0.288	0.4	0.0916778	0.125299
0.288	0.432	0.0936708	0.124095
0.288	0.464	0.0916778	0.109201
0.288	0.496	0.0936708	0.103761
0.288	0.528	0.0956638	0.101269
0.288	0.56	0.0956638	0.092065
0.288	0.592	0.0956638	0.0902333
0.288	0.624	0.0956638	0.0909024
0.288	0.656	0.0956638	0.0862972
0.288	0.688	0.0956638	0.0805929
0.288	0.72	0.0976568	0.0879663
0.288	0.752	0.0976568	0.0835181
0.288	0.784	0.0976568	0.0795344
0.288	0.816	0.0976568	0.0880927
0.288	0.848	0.0976568	0.0860995
0.288	0.88	0.0976568	0.0820149
0.288	0.912	0.0976568	0.0907059
0.288	0.944	0.0976568	0.0872249
0.288	0.976	0.0996498	0.0822781
0.288	1.008	0.0996498	0.0865913
0.288	1.04	0.0996498	0.0883427
0.288	1.072	0.0996498	0.0840061
0.288	1.104	0.0996498	0.0870674
0.288	1.136	0.0996498	0.0882929
0.288	1.168	0.0996498	0.0845119
0.288	1.2	0.101643	0.0887995
0.32	0.24	0.0817129	0.0875172
0.32	0.272	0.0817129	0.0869329
0.32	0.304	0.0817129	0.0952305
0.32	0.336	0.0837059	0.0967626
0.32	0.368	0.0837059	0.0930221
0.32	0.4	0.0837059	0.0876319
0.32	0.432	0.0837059	0.0801742
0.32	0.464	0.0837059	0.0697296
0.32	0.496	0.0837059	0.0623963
0.32	0.528	0.0856988	0.0542768
0.32	0.56	0.0856988	0.0481703
0.32	0.592	0.0856988	0.0432147
0.32	0.624	0.0876918	0.0367384
0.32	0.656	0.0876918	0.0341958
0.32	0.688	0.0876918	0.0289526
0.32	0.72	0.0896848	0.0225219
0.32	0.752	0.0896848	0.0189392
0.32	0.784	0.0916778	0.0151254
0.32	0.816	0.0916778	0.0108878
0.32	0.848	0.0936708	0.0110305
0.32	0.88	0.0956638	0.00863503
0.32	0.912	0.189335	0.193719
0.32	0.944	0.189335	0.195281
0.32	0.976	0.189335	0.201768
0.32	1.008	0.187342	0.204268
0.32	1.04	0.187342	0.21081
0.32	1.072	0.187342	0.213915
0.32	1.104	0.187342	0.217438
0.32	1.136	0.187342	0.22213
0.32	1.168	0.187342	0.225855
0.32	1.2	0.187342	0.228837
