# Supplementary material for: Structural Repetition Detector for multi-scale quantitative mapping of molecular complexes through microscopy
Source: Nat Commun. 2025 Jul 1;16:5767. doi: 10.1038/s41467-025-60709-1 (PMC12219329; doi:10.1038/s41467-025-60709-1)
Supplement: Supplementary file 6 — Source Data [file 41467_2025_60709_MOESM6_ESM.zip › Source Data/Supplementary Figure 8 - Autocorrelations for heatmaps/CTRL/0014.xlsx]

## Sheet: Sheet1
Spacing (µm)	Height (µm)	First Harmonic Position (µm)	First Harmonic Relative Amplitude
0.096	0.24	0.0956638	0.651333
0.096	0.272	0.0956638	0.637244
0.096	0.304	0.0976568	0.6629
0.096	0.336	0.0956638	0.721297
0.096	0.368	0.0976568	0.713886
0.096	0.4	0.0976568	0.724526
0.096	0.432	0.0956638	0.765153
0.096	0.464	0.0976568	0.755493
0.096	0.496	0.0956638	0.760126
0.096	0.528	0.0956638	0.761046
0.096	0.56	0.0976568	0.764311
0.096	0.592	0.0976568	0.760302
0.096	0.624	0.0976568	0.76826
0.096	0.656	0.0976568	0.757543
0.096	0.688	0.0976568	0.758865
0.096	0.72	0.0976568	0.759447
0.096	0.752	0.0976568	0.765042
0.096	0.784	0.0976568	0.762692
0.096	0.816	0.0976568	0.761579
0.096	0.848	0.0976568	0.767411
0.096	0.88	0.0976568	0.760433
0.096	0.912	0.0976568	0.756911
0.096	0.944	0.0976568	0.750833
0.096	0.976	0.0976568	0.751231
0.096	1.008	0.0976568	0.750917
0.096	1.04	0.0976568	0.742068
0.096	1.072	0.0976568	0.738932
0.096	1.104	0.0976568	0.748177
0.096	1.136	0.0976568	0.73034
0.096	1.168	0.0976568	0.730627
0.096	1.2	0.0976568	0.738235
0.128	0.24	0.133531	0.580586
0.128	0.272	0.133531	0.559104
0.128	0.304	0.133531	0.584746
0.128	0.336	0.133531	0.605942
0.128	0.368	0.133531	0.630373
0.128	0.4	0.133531	0.629787
0.128	0.432	0.133531	0.63971
0.128	0.464	0.133531	0.65299
0.128	0.496	0.133531	0.656688
0.128	0.528	0.133531	0.658237
0.128	0.56	0.133531	0.670021
0.128	0.592	0.133531	0.669734
0.128	0.624	0.133531	0.672267
0.128	0.656	0.133531	0.677746
0.128	0.688	0.133531	0.682409
0.128	0.72	0.133531	0.672843
0.128	0.752	0.133531	0.675308
0.128	0.784	0.133531	0.672934
0.128	0.816	0.133531	0.666739
0.128	0.848	0.133531	0.667191
0.128	0.88	0.133531	0.673628
0.128	0.912	0.133531	0.700467
0.128	0.944	0.133531	0.705764
0.128	0.976	0.133531	0.713598
0.128	1.008	0.133531	0.711173
0.128	1.04	0.133531	0.709697
0.128	1.072	0.133531	0.709044
0.128	1.104	0.133531	0.709597
0.128	1.136	0.133531	0.705544
0.128	1.168	0.133531	0.710692
0.128	1.2	0.133531	0.710261
0.16	0.24	0.165419	0.618409
0.16	0.272	0.165419	0.617717
0.16	0.304	0.165419	0.631792
0.16	0.336	0.165419	0.646657
0.16	0.368	0.165419	0.657055
0.16	0.4	0.165419	0.662395
0.16	0.432	0.165419	0.673509
0.16	0.464	0.165419	0.680204
0.16	0.496	0.165419	0.687699
0.16	0.528	0.165419	0.695449
0.16	0.56	0.165419	0.705697
0.16	0.592	0.165419	0.710744
0.16	0.624	0.165419	0.712134
0.16	0.656	0.165419	0.713238
0.16	0.688	0.165419	0.711908
0.16	0.72	0.165419	0.71987
0.16	0.752	0.165419	0.717341
0.16	0.784	0.165419	0.715781
0.16	0.816	0.165419	0.72155
0.16	0.848	0.165419	0.718389
0.16	0.88	0.163426	0.718051
0.16	0.912	0.163426	0.670316
0.16	0.944	0.163426	0.667046
0.16	0.976	0.163426	0.664236
0.16	1.008	0.163426	0.662951
0.16	1.04	0.163426	0.666862
0.16	1.072	0.163426	0.666013
0.16	1.104	0.163426	0.664206
0.16	1.136	0.163426	0.667883
0.16	1.168	0.163426	0.66621
0.16	1.2	0.163426	0.664566
0.192	0.24	0.191328	0.758106
0.192	0.272	0.191328	0.755847
0.192	0.304	0.191328	0.766628
0.192	0.336	0.191328	0.78031
0.192	0.368	0.191328	0.784992
0.192	0.4	0.191328	0.786287
0.192	0.432	0.191328	0.793687
0.192	0.464	0.191328	0.797863
0.192	0.496	0.191328	0.800743
0.192	0.528	0.191328	0.803257
0.192	0.56	0.191328	0.808024
0.192	0.592	0.191328	0.809476
0.192	0.624	0.191328	0.811149
0.192	0.656	0.191328	0.812438
0.192	0.688	0.191328	0.812985
0.192	0.72	0.191328	0.813148
0.192	0.752	0.191328	0.814413
0.192	0.784	0.191328	0.812366
0.192	0.816	0.191328	0.81256
0.192	0.848	0.191328	0.811529
0.192	0.88	0.191328	0.776122
0.192	0.912	0.191328	0.773216
0.192	0.944	0.191328	0.773124
0.192	0.976	0.191328	0.774346
0.192	1.008	0.191328	0.774177
0.192	1.04	0.191328	0.773968
0.192	1.072	0.191328	0.774507
0.192	1.104	0.191328	0.774944
0.192	1.136	0.191328	0.77469
0.192	1.168	0.191328	0.775928
0.192	1.2	0.191328	0.77617
0.224	0.24	0.137517	0.0529914
0.224	0.272	0.211258	0.545702
0.224	0.304	0.211258	0.643084
0.224	0.336	0.211258	0.655827
0.224	0.368	0.211258	0.67078
0.224	0.4	0.211258	0.665348
0.224	0.432	0.211258	0.670694
0.224	0.464	0.211258	0.689551
0.224	0.496	0.211258	0.678315
0.224	0.528	0.209265	0.691595
0.224	0.56	0.211258	0.695224
0.224	0.592	0.209265	0.695574
0.224	0.624	0.209265	0.699004
0.224	0.656	0.209265	0.698953
0.224	0.688	0.209265	0.701117
0.224	0.72	0.209265	0.699048
0.224	0.752	0.209265	0.6996
0.224	0.784	0.209265	0.694725
0.224	0.816	0.209265	0.695068
0.224	0.848	0.209265	0.685495
0.224	0.88	0.209265	0.627976
0.224	0.912	0.209265	0.624589
0.224	0.944	0.209265	0.623557
0.224	0.976	0.209265	0.624868
0.224	1.008	0.209265	0.62482
0.224	1.04	0.209265	0.624484
0.224	1.072	0.209265	0.624887
0.224	1.104	0.209265	0.626523
0.224	1.136	0.209265	0.625394
0.224	1.168	0.209265	0.625962
0.224	1.2	0.209265	0.625458
0.256	0.24	0.141503	0.199674
0.256	0.272	0.143496	0.20221
0.256	0.304	0.143496	0.192304
0.256	0.336	0.145489	0.179596
0.256	0.368	0.147482	0.168313
0.256	0.4	0.147482	0.159482
0.256	0.432	0.147482	0.157261
0.256	0.464	0.147482	0.144955
0.256	0.496	0.149475	0.141047
0.256	0.528	0.147482	0.134826
0.256	0.56	0.149475	0.128282
0.256	0.592	0.147482	0.135857
0.256	0.624	0.147482	0.136621
0.256	0.656	0.147482	0.136897
0.256	0.688	0.147482	0.141587
0.256	0.72	0.147482	0.156651
0.256	0.752	0.145489	0.162946
0.256	0.784	0.145489	0.16918
0.256	0.816	0.145489	0.186738
0.256	0.848	0.145489	0.189244
0.256	0.88	0.143496	0.193066
0.256	0.912	0.143496	0.200852
0.256	0.944	0.143496	0.196179
0.256	0.976	0.143496	0.194626
0.256	1.008	0.143496	0.193494
0.256	1.04	0.143496	0.204033
0.256	1.072	0.143496	0.20384
0.256	1.104	0.143496	0.20633
0.256	1.136	0.143496	0.210566
0.256	1.168	0.143496	0.210638
0.256	1.2	0.143496	0.210804
0.288	0.24	0.145489	0.146084
0.288	0.272	0.145489	0.157168
0.288	0.304	0.147482	0.141074
0.288	0.336	0.145489	0.13563
0.288	0.368	0.145489	0.126436
0.288	0.4	0.147482	0.123496
0.288	0.432	0.147482	0.120831
0.288	0.464	0.189335	0.132966
0.288	0.496	0.189335	0.13008
0.288	0.528	0.189335	0.129157
0.288	0.56	0.189335	0.243561
0.288	0.592	0.187342	0.240196
0.288	0.624	0.187342	0.232608
0.288	0.656	0.187342	0.241708
0.288	0.688	0.187342	0.243201
0.288	0.72	0.187342	0.231495
0.288	0.752	0.187342	0.234199
0.288	0.784	0.187342	0.240338
0.288	0.816	0.187342	0.228126
0.288	0.848	0.187342	0.231208
0.288	0.88	0.187342	0.235069
0.288	0.912	0.185349	0.22427
0.288	0.944	0.187342	0.227209
0.288	0.976	0.187342	0.231592
0.288	1.008	0.187342	0.227606
0.288	1.04	0.185349	0.224355
0.288	1.072	0.187342	0.230937
0.288	1.104	0.187342	0.226804
0.288	1.136	0.185349	0.22581
0.288	1.168	0.185349	0.230154
0.288	1.2	0.185349	0.224482
0.32	0.24	0.189335	0.258425
0.32	0.272	0.187342	0.264643
0.32	0.304	0.189335	0.270223
0.32	0.336	0.191328	0.279918
0.32	0.368	0.191328	0.288283
0.32	0.4	0.189335	0.292532
0.32	0.432	0.191328	0.300358
0.32	0.464	0.191328	0.304801
0.32	0.496	0.189335	0.306745
0.32	0.528	0.189335	0.312964
0.32	0.56	0.189335	0.317499
0.32	0.592	0.189335	0.316859
0.32	0.624	0.189335	0.318403
0.32	0.656	0.189335	0.321462
0.32	0.688	0.189335	0.320069
0.32	0.72	0.189335	0.32064
0.32	0.752	0.189335	0.319845
0.32	0.784	0.189335	0.321383
0.32	0.816	0.189335	0.321517
0.32	0.848	0.189335	0.32078
0.32	0.88	0.189335	0.321375
0.32	0.912	0.189335	0.321459
0.32	0.944	0.189335	0.32042
0.32	0.976	0.189335	0.322139
0.32	1.008	0.189335	0.321767
0.32	1.04	0.189335	0.320511
0.32	1.072	0.189335	0.322777
0.32	1.104	0.189335	0.322142
0.32	1.136	0.189335	0.321598
0.32	1.168	0.187342	0.322602
0.32	1.2	0.187342	0.319942
