# Supplementary material for: Structural Repetition Detector for multi-scale quantitative mapping of molecular complexes through microscopy
Source: Nat Commun. 2025 Jul 1;16:5767. doi: 10.1038/s41467-025-60709-1 (PMC12219329; doi:10.1038/s41467-025-60709-1)
Supplement: Supplementary file 6 — Source Data [file 41467_2025_60709_MOESM6_ESM.zip › Source Data/Supplementary Figure 8 - Autocorrelations for heatmaps/CTRL/0002.xlsx]

## Sheet: Sheet1
Spacing (µm)	Height (µm)	First Harmonic Position (µm)	First Harmonic Relative Amplitude
0.096	0.24	0.0936708	0.438376
0.096	0.272	0.0936708	0.416601
0.096	0.304	0.0936708	0.412178
0.096	0.336	0.0936708	0.4846
0.096	0.368	0.0936708	0.469938
0.096	0.4	0.0936708	0.472969
0.096	0.432	0.0936708	0.547875
0.096	0.464	0.0936708	0.545188
0.096	0.496	0.0936708	0.54805
0.096	0.528	0.0936708	0.580891
0.096	0.56	0.0936708	0.606761
0.096	0.592	0.0936708	0.606539
0.096	0.624	0.0936708	0.631715
0.096	0.656	0.0936708	0.614873
0.096	0.688	0.0936708	0.618777
0.096	0.72	0.0936708	0.607304
0.096	0.752	0.0936708	0.612916
0.096	0.784	0.0936708	0.614431
0.096	0.816	0.0936708	0.589788
0.096	0.848	0.0936708	0.602207
0.096	0.88	0.0936708	0.595834
0.096	0.912	0.0936708	0.563493
0.096	0.944	0.0936708	0.567003
0.096	0.976	0.0936708	0.579423
0.096	1.008	0.0936708	0.589053
0.096	1.04	0.0936708	0.55158
0.096	1.072	0.0936708	0.551334
0.096	1.104	0.0936708	0.572951
0.096	1.136	0.0936708	0.530173
0.096	1.168	0.0936708	0.54251
0.096	1.2	0.0936708	0.557738
0.128	0.24	0.131538	0.488234
0.128	0.272	0.131538	0.446143
0.128	0.304	0.131538	0.478917
0.128	0.336	0.131538	0.494392
0.128	0.368	0.131538	0.511666
0.128	0.4	0.131538	0.497955
0.128	0.432	0.133531	0.511813
0.128	0.464	0.133531	0.535278
0.128	0.496	0.133531	0.525391
0.128	0.528	0.133531	0.533798
0.128	0.56	0.133531	0.557508
0.128	0.592	0.133531	0.536254
0.128	0.624	0.133531	0.536838
0.128	0.656	0.133531	0.545464
0.128	0.688	0.133531	0.551034
0.128	0.72	0.135524	0.498798
0.128	0.752	0.133531	0.504343
0.128	0.784	0.133531	0.513645
0.128	0.816	0.135524	0.461344
0.128	0.848	0.135524	0.464559
0.128	0.88	0.135524	0.461928
0.128	0.912	0.135524	0.422072
0.128	0.944	0.135524	0.428809
0.128	0.976	0.135524	0.438085
0.128	1.008	0.137517	0.434156
0.128	1.04	0.135524	0.404059
0.128	1.072	0.135524	0.409523
0.128	1.104	0.135524	0.408238
0.128	1.136	0.135524	0.380538
0.128	1.168	0.135524	0.383801
0.128	1.2	0.135524	0.379159
0.16	0.24	0.173391	0.726013
0.16	0.272	0.173391	0.722487
0.16	0.304	0.173391	0.735976
0.16	0.336	0.173391	0.750129
0.16	0.368	0.173391	0.759965
0.16	0.4	0.173391	0.757152
0.16	0.432	0.173391	0.77022
0.16	0.464	0.173391	0.781652
0.16	0.496	0.173391	0.781862
0.16	0.528	0.173391	0.794713
0.16	0.56	0.173391	0.804211
0.16	0.592	0.173391	0.803968
0.16	0.624	0.173391	0.811919
0.16	0.656	0.175384	0.821699
0.16	0.688	0.173391	0.825328
0.16	0.72	0.175384	0.830198
0.16	0.752	0.175384	0.834458
0.16	0.784	0.175384	0.840949
0.16	0.816	0.175384	0.844488
0.16	0.848	0.175384	0.84605
0.16	0.88	0.173391	0.847891
0.16	0.912	0.175384	0.85061
0.16	0.944	0.175384	0.853257
0.16	0.976	0.173391	0.85632
0.16	1.008	0.173391	0.857594
0.16	1.04	0.173391	0.859171
0.16	1.072	0.173391	0.860724
0.16	1.104	0.173391	0.86106
0.16	1.136	0.173391	0.861918
0.16	1.168	0.173391	0.862713
0.16	1.2	0.173391	0.862179
0.192	0.24	0.183356	0.812802
0.192	0.272	0.183356	0.812613
0.192	0.304	0.183356	0.817217
0.192	0.336	0.181363	0.828428
0.192	0.368	0.181363	0.832069
0.192	0.4	0.181363	0.829272
0.192	0.432	0.181363	0.840923
0.192	0.464	0.181363	0.846663
0.192	0.496	0.181363	0.848141
0.192	0.528	0.181363	0.854604
0.192	0.56	0.181363	0.860795
0.192	0.592	0.181363	0.861546
0.192	0.624	0.181363	0.86548
0.192	0.656	0.181363	0.870916
0.192	0.688	0.181363	0.872685
0.192	0.72	0.181363	0.876269
0.192	0.752	0.181363	0.879807
0.192	0.784	0.181363	0.880676
0.192	0.816	0.181363	0.882791
0.192	0.848	0.181363	0.885296
0.192	0.88	0.181363	0.886119
0.192	0.912	0.181363	0.888498
0.192	0.944	0.181363	0.892012
0.192	0.976	0.181363	0.893236
0.192	1.008	0.181363	0.894808
0.192	1.04	0.181363	0.89577
0.192	1.072	0.181363	0.897163
0.192	1.104	0.181363	0.897331
0.192	1.136	0.181363	0.89875
0.192	1.168	0.181363	0.899707
0.192	1.2	0.181363	0.899922
0.224	0.24	0.217237	0.41625
0.224	0.272	0.217237	0.395254
0.224	0.304	0.217237	0.408804
0.224	0.336	0.217237	0.416425
0.224	0.368	0.217237	0.421473
0.224	0.4	0.217237	0.422164
0.224	0.432	0.217237	0.422148
0.224	0.464	0.215244	0.427452
0.224	0.496	0.215244	0.424452
0.224	0.528	0.215244	0.433924
0.224	0.56	0.215244	0.430911
0.224	0.592	0.213251	0.43722
0.224	0.624	0.213251	0.44171
0.224	0.656	0.213251	0.445141
0.224	0.688	0.213251	0.448393
0.224	0.72	0.213251	0.455247
0.224	0.752	0.211258	0.458508
0.224	0.784	0.211258	0.4557
0.224	0.816	0.211258	0.46813
0.224	0.848	0.211258	0.462693
0.224	0.88	0.211258	0.470758
0.224	0.912	0.209265	0.475771
0.224	0.944	0.209265	0.475777
0.224	0.976	0.209265	0.480351
0.224	1.008	0.207272	0.48309
0.224	1.04	0.207272	0.486706
0.224	1.072	0.207272	0.490407
0.224	1.104	0.207272	0.498776
0.224	1.136	0.207272	0.50455
0.224	1.168	0.205279	0.524075
0.224	1.2	0.205279	0.542412
0.256	0.24	0.247132	0.289864
0.256	0.272	0.247132	0.269501
0.256	0.304	0.249125	0.28676
0.256	0.336	0.249125	0.28824
0.256	0.368	0.249125	0.295186
0.256	0.4	0.249125	0.290899
0.256	0.432	0.251118	0.2866
0.256	0.464	0.251118	0.292989
0.256	0.496	0.253111	0.287578
0.256	0.528	0.255104	0.282819
0.256	0.56	0.255104	0.292617
0.256	0.592	0.255104	0.281531
0.256	0.624	0.257097	0.279515
0.256	0.656	0.257097	0.282427
0.256	0.688	0.257097	0.292704
0.256	0.72	0.25909	0.266147
0.256	0.752	0.25909	0.276924
0.256	0.784	0.25909	0.282541
0.256	0.816	0.261083	0.247217
0.256	0.848	0.261083	0.264101
0.256	0.88	0.261083	0.262965
0.256	0.912	0.261083	0.231014
0.256	0.944	0.261083	0.230468
0.256	0.976	0.263076	0.237383
0.256	1.008	0.263076	0.230753
0.256	1.04	0.263076	0.229453
0.256	1.072	0.263076	0.22869
0.256	1.104	0.263076	0.229567
0.256	1.136	0.261083	0.222502
0.256	1.168	0.261083	0.230417
0.256	1.2	0.261083	0.229242
0.288	0.24	0.181363	0.166294
0.288	0.272	0.181363	0.167109
0.288	0.304	0.17937	0.185595
0.288	0.336	0.181363	0.155312
0.288	0.368	0.17937	0.184577
0.288	0.4	0.17937	0.1657
0.288	0.432	0.17937	0.151647
0.288	0.464	0.17937	0.159957
0.288	0.496	0.17937	0.165381
0.288	0.528	0.17937	0.157179
0.288	0.56	0.17937	0.16546
0.288	0.592	0.17937	0.166942
0.288	0.624	0.17937	0.155357
0.288	0.656	0.17937	0.171148
0.288	0.688	0.17937	0.172868
0.288	0.72	0.17937	0.147827
0.288	0.752	0.17937	0.150821
0.288	0.784	0.17937	0.169293
0.288	0.816	0.103636	0.0141611
0.288	0.848	0.103636	0.013446
0.288	0.88	0.17937	0.149458
0.288	0.912	0.101643	0.0191366
0.288	0.944	0.101643	0.0191443
0.288	0.976	0.103636	0.01834
0.288	1.008	0.101643	0.0235819
0.288	1.04	0.101643	0.0255067
0.288	1.072	0.101643	0.0244708
0.288	1.104	0.101643	0.0300254
0.288	1.136	0.0996498	0.0302129
0.288	1.168	0.101643	0.0292031
0.288	1.2	0.0996498	0.0349778
0.32	0.24	0.177377	0.30286
0.32	0.272	0.177377	0.309681
0.32	0.304	0.177377	0.306577
0.32	0.336	0.177377	0.316382
0.32	0.368	0.177377	0.314521
0.32	0.4	0.177377	0.319413
0.32	0.432	0.177377	0.321764
0.32	0.464	0.177377	0.319702
0.32	0.496	0.177377	0.325597
0.32	0.528	0.177377	0.328436
0.32	0.56	0.177377	0.328254
0.32	0.592	0.177377	0.332246
0.32	0.624	0.177377	0.334297
0.32	0.656	0.177377	0.341585
0.32	0.688	0.177377	0.33865
0.32	0.72	0.177377	0.345553
0.32	0.752	0.177377	0.343893
0.32	0.784	0.177377	0.34547
0.32	0.816	0.177377	0.350898
0.32	0.848	0.177377	0.346547
0.32	0.88	0.177377	0.345937
0.32	0.912	0.177377	0.356206
0.32	0.944	0.177377	0.356946
0.32	0.976	0.177377	0.355976
0.32	1.008	0.177377	0.358838
0.32	1.04	0.177377	0.362929
0.32	1.072	0.177377	0.363985
0.32	1.104	0.175384	0.365529
0.32	1.136	0.175384	0.371208
0.32	1.168	0.175384	0.379425
0.32	1.2	0.175384	0.386451
