# Supplementary material for: Structural Repetition Detector for multi-scale quantitative mapping of molecular complexes through microscopy
Source: Nat Commun. 2025 Jul 1;16:5767. doi: 10.1038/s41467-025-60709-1 (PMC12219329; doi:10.1038/s41467-025-60709-1)
Supplement: Supplementary file 6 — Source Data [file 41467_2025_60709_MOESM6_ESM.zip › Source Data/Supplementary Figure 8 - Autocorrelations for heatmaps/CTRL/0022.xlsx]

## Sheet: Sheet1
Spacing (µm)	Height (µm)	First Harmonic Position (µm)	First Harmonic Relative Amplitude
0.096	0.24	0.0956638	0.660333
0.096	0.272	0.0956638	0.617126
0.096	0.304	0.0956638	0.602323
0.096	0.336	0.0956638	0.691905
0.096	0.368	0.0956638	0.66669
0.096	0.4	0.0956638	0.653618
0.096	0.432	0.0956638	0.734539
0.096	0.464	0.0956638	0.712959
0.096	0.496	0.0956638	0.707003
0.096	0.528	0.0956638	0.721372
0.096	0.56	0.0956638	0.734629
0.096	0.592	0.0956638	0.717126
0.096	0.624	0.0956638	0.737633
0.096	0.656	0.0956638	0.739456
0.096	0.688	0.0956638	0.743307
0.096	0.72	0.0956638	0.733256
0.096	0.752	0.0956638	0.7444
0.096	0.784	0.0956638	0.746625
0.096	0.816	0.0956638	0.733832
0.096	0.848	0.0956638	0.745827
0.096	0.88	0.0956638	0.743308
0.096	0.912	0.0956638	0.731946
0.096	0.944	0.0956638	0.735857
0.096	0.976	0.0956638	0.742375
0.096	1.008	0.0956638	0.751405
0.096	1.04	0.0956638	0.732243
0.096	1.072	0.0956638	0.731664
0.096	1.104	0.0956638	0.74529
0.096	1.136	0.0956638	0.723564
0.096	1.168	0.0956638	0.729785
0.096	1.2	0.0956638	0.742195
0.128	0.24	0.133531	0.46568
0.128	0.272	0.133531	0.45064
0.128	0.304	0.135524	0.458801
0.128	0.336	0.135524	0.455012
0.128	0.368	0.135524	0.460753
0.128	0.4	0.137517	0.459709
0.128	0.432	0.137517	0.450953
0.128	0.464	0.13951	0.458118
0.128	0.496	0.13951	0.447523
0.128	0.528	0.13951	0.437846
0.128	0.56	0.13951	0.449568
0.128	0.592	0.13951	0.429922
0.128	0.624	0.13951	0.426036
0.128	0.656	0.13951	0.434388
0.128	0.688	0.13951	0.440063
0.128	0.72	0.13951	0.416011
0.128	0.752	0.13951	0.425493
0.128	0.784	0.13951	0.435787
0.128	0.816	0.13951	0.414775
0.128	0.848	0.13951	0.424367
0.128	0.88	0.13951	0.429724
0.128	0.912	0.13951	0.414446
0.128	0.944	0.13951	0.421914
0.128	0.976	0.13951	0.431344
0.128	1.008	0.13951	0.42932
0.128	1.04	0.13951	0.421646
0.128	1.072	0.13951	0.428874
0.128	1.104	0.13951	0.428042
0.128	1.136	0.13951	0.42181
0.128	1.168	0.13951	0.427842
0.128	1.2	0.13951	0.427897
0.16	0.24	0.177377	0.63481
0.16	0.272	0.177377	0.632787
0.16	0.304	0.177377	0.64433
0.16	0.336	0.17937	0.660453
0.16	0.368	0.17937	0.670998
0.16	0.4	0.17937	0.678802
0.16	0.432	0.17937	0.684478
0.16	0.464	0.17937	0.687866
0.16	0.496	0.17937	0.689089
0.16	0.528	0.17937	0.69632
0.16	0.56	0.17937	0.699629
0.16	0.592	0.17937	0.699617
0.16	0.624	0.17937	0.700582
0.16	0.656	0.17937	0.703446
0.16	0.688	0.17937	0.700352
0.16	0.72	0.17937	0.706979
0.16	0.752	0.17937	0.70559
0.16	0.784	0.17937	0.704319
0.16	0.816	0.17937	0.709744
0.16	0.848	0.17937	0.706474
0.16	0.88	0.17937	0.704758
0.16	0.912	0.17937	0.708866
0.16	0.944	0.17937	0.705948
0.16	0.976	0.17937	0.703958
0.16	1.008	0.17937	0.702772
0.16	1.04	0.17937	0.705244
0.16	1.072	0.17937	0.705233
0.16	1.104	0.17937	0.703706
0.16	1.136	0.17937	0.705441
0.16	1.168	0.177377	0.70453
0.16	1.2	0.177377	0.703008
0.192	0.24	0.191328	0.87916
0.192	0.272	0.191328	0.875838
0.192	0.304	0.191328	0.888264
0.192	0.336	0.191328	0.899106
0.192	0.368	0.191328	0.904763
0.192	0.4	0.191328	0.906272
0.192	0.432	0.191328	0.912481
0.192	0.464	0.191328	0.914868
0.192	0.496	0.191328	0.918131
0.192	0.528	0.191328	0.919205
0.192	0.56	0.191328	0.921958
0.192	0.592	0.191328	0.923787
0.192	0.624	0.191328	0.924623
0.192	0.656	0.191328	0.925656
0.192	0.688	0.191328	0.925902
0.192	0.72	0.191328	0.927964
0.192	0.752	0.191328	0.928989
0.192	0.784	0.191328	0.927854
0.192	0.816	0.191328	0.92924
0.192	0.848	0.191328	0.92976
0.192	0.88	0.191328	0.929393
0.192	0.912	0.191328	0.930173
0.192	0.944	0.191328	0.929849
0.192	0.976	0.191328	0.930214
0.192	1.008	0.191328	0.930165
0.192	1.04	0.191328	0.930605
0.192	1.072	0.191328	0.930929
0.192	1.104	0.191328	0.930713
0.192	1.136	0.191328	0.93106
0.192	1.168	0.191328	0.931101
0.192	1.2	0.191328	0.931068
0.224	0.24	0.201293	0.70235
0.224	0.272	0.201293	0.652795
0.224	0.304	0.201293	0.709633
0.224	0.336	0.201293	0.718419
0.224	0.368	0.201293	0.738433
0.224	0.4	0.1993	0.731827
0.224	0.432	0.1993	0.738932
0.224	0.464	0.1993	0.765153
0.224	0.496	0.1993	0.751084
0.224	0.528	0.1993	0.770352
0.224	0.56	0.1993	0.775564
0.224	0.592	0.1993	0.776728
0.224	0.624	0.1993	0.782912
0.224	0.656	0.1993	0.784353
0.224	0.688	0.1993	0.788446
0.224	0.72	0.1993	0.789704
0.224	0.752	0.1993	0.792718
0.224	0.784	0.1993	0.79055
0.224	0.816	0.1993	0.796823
0.224	0.848	0.1993	0.794324
0.224	0.88	0.1993	0.801273
0.224	0.912	0.1993	0.79771
0.224	0.944	0.1993	0.797756
0.224	0.976	0.1993	0.802129
0.224	1.008	0.1993	0.803409
0.224	1.04	0.1993	0.802776
0.224	1.072	0.1993	0.804455
0.224	1.104	0.1993	0.807437
0.224	1.136	0.1993	0.806417
0.224	1.168	0.1993	0.807913
0.224	1.2	0.1993	0.80775
0.256	0.24	0.173391	0.0422967
0.256	0.272	0.169405	0.0282805
0.256	0.304	0.257097	0.378857
0.256	0.336	0.25909	0.398525
0.256	0.368	0.257097	0.419931
0.256	0.4	0.257097	0.461702
0.256	0.432	0.25909	0.44976
0.256	0.464	0.25909	0.454116
0.256	0.496	0.257097	0.45854
0.256	0.528	0.163426	0.0232488
0.256	0.56	0.161433	0.0268611
0.256	0.592	0.161433	0.0249681
0.256	0.624	0.15944	0.0270846
0.256	0.656	0.15944	0.0315427
0.256	0.688	0.15944	0.0339698
0.256	0.72	0.157447	0.0326338
0.256	0.752	0.157447	0.0366186
0.256	0.784	0.157447	0.0398357
0.256	0.816	0.155454	0.0391201
0.256	0.848	0.155454	0.0433191
0.256	0.88	0.155454	0.0468897
0.256	0.912	0.153461	0.0463946
0.256	0.944	0.153461	0.0512527
0.256	0.976	0.153461	0.0553528
0.256	1.008	0.151468	0.059025
0.256	1.04	0.151468	0.0585651
0.256	1.072	0.149475	0.0638084
0.256	1.104	0.149475	0.0657488
0.256	1.136	0.149475	0.0674988
0.256	1.168	0.147482	0.0697557
0.256	1.2	0.147482	0.0725027
0.288	0.24	0.185349	0.236089
0.288	0.272	0.183356	0.228629
0.288	0.304	0.185349	0.240339
0.288	0.336	0.187342	0.228695
0.288	0.368	0.189335	0.233962
0.288	0.4	0.187342	0.221246
0.288	0.432	0.189335	0.197309
0.288	0.464	0.189335	0.201545
0.288	0.496	0.189335	0.183354
0.288	0.528	0.189335	0.169072
0.288	0.56	0.189335	0.174038
0.288	0.592	0.189335	0.160719
0.288	0.624	0.189335	0.143508
0.288	0.656	0.189335	0.154371
0.288	0.688	0.191328	0.15342
0.288	0.72	0.189335	0.133036
0.288	0.752	0.189335	0.136978
0.288	0.784	0.191328	0.142554
0.288	0.816	0.189335	0.125441
0.288	0.848	0.189335	0.128883
0.288	0.88	0.189335	0.132556
0.288	0.912	0.189335	0.119914
0.288	0.944	0.189335	0.123796
0.288	0.976	0.189335	0.127716
0.288	1.008	0.189335	0.120058
0.288	1.04	0.189335	0.120597
0.288	1.072	0.189335	0.124747
0.288	1.104	0.189335	0.118469
0.288	1.136	0.189335	0.119464
0.288	1.168	0.189335	0.122773
0.288	1.2	0.189335	0.116795
0.32	0.24	0.187342	0.361584
0.32	0.272	0.187342	0.362326
0.32	0.304	0.187342	0.34746
0.32	0.336	0.189335	0.344337
0.32	0.368	0.189335	0.331612
0.32	0.4	0.189335	0.326723
0.32	0.432	0.189335	0.317644
0.32	0.464	0.189335	0.310303
0.32	0.496	0.189335	0.300589
0.32	0.528	0.189335	0.298021
0.32	0.56	0.189335	0.292889
0.32	0.592	0.189335	0.285428
0.32	0.624	0.189335	0.280042
0.32	0.656	0.189335	0.280351
0.32	0.688	0.189335	0.273041
0.32	0.72	0.189335	0.273002
0.32	0.752	0.189335	0.269702
0.32	0.784	0.189335	0.268296
0.32	0.816	0.189335	0.268524
0.32	0.848	0.189335	0.264732
0.32	0.88	0.191328	0.26222
0.32	0.912	0.189335	0.26394
0.32	0.944	0.189335	0.261115
0.32	0.976	0.189335	0.259766
0.32	1.008	0.189335	0.257036
0.32	1.04	0.189335	0.259402
0.32	1.072	0.189335	0.258499
0.32	1.104	0.189335	0.25677
0.32	1.136	0.189335	0.259191
0.32	1.168	0.189335	0.258176
0.32	1.2	0.189335	0.25587
