# Supplementary material for: Structural Repetition Detector for multi-scale quantitative mapping of molecular complexes through microscopy
Source: Nat Commun. 2025 Jul 1;16:5767. doi: 10.1038/s41467-025-60709-1 (PMC12219329; doi:10.1038/s41467-025-60709-1)
Supplement: Supplementary file 6 — Source Data [file 41467_2025_60709_MOESM6_ESM.zip › Source Data/Supplementary Figure 8 - Autocorrelations for heatmaps/CTRL/0018.xlsx]

## Sheet: Sheet1
Spacing (µm)	Height (µm)	First Harmonic Position (µm)	First Harmonic Relative Amplitude
0.096	0.24	0.0478319	0.00857882
0.096	0.272	0.0936708	0.530617
0.096	0.304	0.0936708	0.516753
0.096	0.336	0.0936708	0.559125
0.096	0.368	0.0936708	0.554456
0.096	0.4	0.0936708	0.513165
0.096	0.432	0.0936708	0.574394
0.096	0.464	0.0936708	0.596668
0.096	0.496	0.0936708	0.569833
0.096	0.528	0.0936708	0.609622
0.096	0.56	0.0936708	0.640444
0.096	0.592	0.0936708	0.611412
0.096	0.624	0.0936708	0.642454
0.096	0.656	0.0936708	0.666602
0.096	0.688	0.0936708	0.681985
0.096	0.72	0.0936708	0.642863
0.096	0.752	0.0936708	0.660445
0.096	0.784	0.0936708	0.680094
0.096	0.816	0.0936708	0.636358
0.096	0.848	0.0936708	0.658574
0.096	0.88	0.0936708	0.665402
0.096	0.912	0.0936708	0.626586
0.096	0.944	0.0936708	0.643167
0.096	0.976	0.0936708	0.659399
0.096	1.008	0.0936708	0.671339
0.096	1.04	0.0936708	0.630519
0.096	1.072	0.0936708	0.636546
0.096	1.104	0.0936708	0.654488
0.096	1.136	0.0936708	0.613531
0.096	1.168	0.0936708	0.628408
0.096	1.2	0.0936708	0.641748
0.128	0.24	0.129545	0.428531
0.128	0.272	0.129545	0.413496
0.128	0.304	0.129545	0.441929
0.128	0.336	0.129545	0.461908
0.128	0.368	0.129545	0.485749
0.128	0.4	0.129545	0.454833
0.128	0.432	0.131538	0.457029
0.128	0.464	0.131538	0.469436
0.128	0.496	0.131538	0.438416
0.128	0.528	0.131538	0.434067
0.128	0.56	0.131538	0.451573
0.128	0.592	0.133531	0.415501
0.128	0.624	0.133531	0.415345
0.128	0.656	0.133531	0.429057
0.128	0.688	0.133531	0.442538
0.128	0.72	0.135524	0.400068
0.128	0.752	0.135524	0.415984
0.128	0.784	0.133531	0.431829
0.128	0.816	0.135524	0.396893
0.128	0.848	0.135524	0.410142
0.128	0.88	0.135524	0.416999
0.128	0.912	0.135524	0.390677
0.128	0.944	0.135524	0.40146
0.128	0.976	0.135524	0.414131
0.128	1.008	0.135524	0.414521
0.128	1.04	0.135524	0.395706
0.128	1.072	0.135524	0.404937
0.128	1.104	0.135524	0.407138
0.128	1.136	0.135524	0.392108
0.128	1.168	0.133531	0.401343
0.128	1.2	0.133531	0.40343
0.16	0.24	0.0876918	0.107419
0.16	0.272	0.0876918	0.106379
0.16	0.304	0.0876918	0.0943983
0.16	0.336	0.0876918	0.083329
0.16	0.368	0.0896848	0.071512
0.16	0.4	0.0896848	0.0625676
0.16	0.432	0.0896848	0.052832
0.16	0.464	0.0896848	0.0453726
0.16	0.496	0.0896848	0.0346791
0.16	0.528	0.0896848	0.0269328
0.16	0.56	0.0896848	0.0230782
0.16	0.592	0.0916778	0.0160582
0.16	0.624	0.0916778	0.0122386
0.16	0.656	0.0916778	0.010132
0.16	0.688	0.0916778	0.0092302
0.16	0.72	0.169405	0.636059
0.16	0.752	0.169405	0.64227
0.16	0.784	0.169405	0.670337
0.16	0.816	0.169405	0.685705
0.16	0.848	0.169405	0.689452
0.16	0.88	0.169405	0.694987
0.16	0.912	0.169405	0.70012
0.16	0.944	0.169405	0.704219
0.16	0.976	0.169405	0.707419
0.16	1.008	0.169405	0.70962
0.16	1.04	0.169405	0.712884
0.16	1.072	0.169405	0.715787
0.16	1.104	0.169405	0.718077
0.16	1.136	0.169405	0.719695
0.16	1.168	0.169405	0.722245
0.16	1.2	0.169405	0.72385
0.192	0.24	0.0916778	0.0714164
0.192	0.272	0.0916778	0.0699807
0.192	0.304	0.0916778	0.0576182
0.192	0.336	0.0916778	0.0531466
0.192	0.368	0.0916778	0.0454268
0.192	0.4	0.0916778	0.0407
0.192	0.432	0.0916778	0.0380767
0.192	0.464	0.0916778	0.0325703
0.192	0.496	0.0916778	0.0272282
0.192	0.528	0.0916778	0.0215977
0.192	0.56	0.0916778	0.0180788
0.192	0.592	0.0896848	0.0151432
0.192	0.624	0.0896848	0.0119652
0.192	0.656	0.0896848	0.0102942
0.192	0.688	0.0896848	0.00951936
0.192	0.72	0.185349	0.808604
0.192	0.752	0.185349	0.814129
0.192	0.784	0.185349	0.818276
0.192	0.816	0.185349	0.826939
0.192	0.848	0.185349	0.829107
0.192	0.88	0.187342	0.832315
0.192	0.912	0.187342	0.838016
0.192	0.944	0.187342	0.840311
0.192	0.976	0.187342	0.843899
0.192	1.008	0.187342	0.845304
0.192	1.04	0.187342	0.849244
0.192	1.072	0.187342	0.851248
0.192	1.104	0.187342	0.854056
0.192	1.136	0.187342	0.856109
0.192	1.168	0.187342	0.857842
0.192	1.2	0.187342	0.859259
0.224	0.24	0.109615	0.0342334
0.224	0.272	0.109615	0.0283022
0.224	0.304	0.109615	0.0258458
0.224	0.336	0.207272	0.316128
0.224	0.368	0.207272	0.361124
0.224	0.4	0.205279	0.361249
0.224	0.432	0.205279	0.368605
0.224	0.464	0.205279	0.404433
0.224	0.496	0.205279	0.396435
0.224	0.528	0.203286	0.431619
0.224	0.56	0.205279	0.448189
0.224	0.592	0.203286	0.457297
0.224	0.624	0.203286	0.478486
0.224	0.656	0.203286	0.488707
0.224	0.688	0.203286	0.505476
0.224	0.72	0.203286	0.521428
0.224	0.752	0.203286	0.535723
0.224	0.784	0.203286	0.534766
0.224	0.816	0.203286	0.555275
0.224	0.848	0.203286	0.551907
0.224	0.88	0.203286	0.568511
0.224	0.912	0.203286	0.567219
0.224	0.944	0.203286	0.565345
0.224	0.976	0.203286	0.57583
0.224	1.008	0.203286	0.577135
0.224	1.04	0.203286	0.58012
0.224	1.072	0.203286	0.584078
0.224	1.104	0.203286	0.588892
0.224	1.136	0.203286	0.58892
0.224	1.168	0.203286	0.591549
0.224	1.2	0.203286	0.591224
0.256	0.24	0.0896848	0.0350634
0.256	0.272	0.0936708	0.0324915
0.256	0.304	0.0976568	0.0512604
0.256	0.336	0.0976568	0.0298166
0.256	0.368	0.0996498	0.0316326
0.256	0.4	0.0996498	0.0300048
0.256	0.432	0.0996498	0.0552329
0.256	0.464	0.0996498	0.0558352
0.256	0.496	0.0996498	0.052795
0.256	0.528	0.0896848	0.0255008
0.256	0.56	0.0876918	0.0233836
0.256	0.592	0.0856988	0.0281023
0.256	0.624	0.0837059	0.0312493
0.256	0.656	0.0817129	0.037817
0.256	0.688	0.0817129	0.0423879
0.256	0.72	0.0817129	0.0459205
0.256	0.752	0.0817129	0.0510924
0.256	0.784	0.0817129	0.0567015
0.256	0.816	0.0817129	0.0584009
0.256	0.848	0.0817129	0.0603144
0.256	0.88	0.0817129	0.0633941
0.256	0.912	0.0817129	0.0623139
0.256	0.944	0.0837059	0.0637785
0.256	0.976	0.0837059	0.0655659
0.256	1.008	0.0837059	0.0659233
0.256	1.04	0.0837059	0.0660805
0.256	1.072	0.0837059	0.0662636
0.256	1.104	0.0837059	0.0670004
0.256	1.136	0.0837059	0.0643886
0.256	1.168	0.0837059	0.0659442
0.256	1.2	0.0837059	0.0657887
0.288	0.24	0.0916778	0.0541265
0.288	0.272	0.0896848	0.0583902
0.288	0.304	0.0896848	0.0508379
0.288	0.336	0.0876918	0.0453157
0.288	0.368	0.0896848	0.0408843
0.288	0.4	0.0876918	0.037002
0.288	0.432	0.0856988	0.0343654
0.288	0.464	0.0856988	0.0286177
0.288	0.496	0.0837059	0.0229688
0.288	0.528	0.171398	0.122804
0.288	0.56	0.173391	0.137291
0.288	0.592	0.171398	0.143279
0.288	0.624	0.173391	0.156247
0.288	0.656	0.173391	0.184039
0.288	0.688	0.173391	0.200349
0.288	0.72	0.173391	0.189194
0.288	0.752	0.171398	0.199186
0.288	0.784	0.171398	0.21194
0.288	0.816	0.171398	0.20111
0.288	0.848	0.171398	0.209543
0.288	0.88	0.171398	0.215416
0.288	0.912	0.171398	0.202541
0.288	0.944	0.171398	0.209107
0.288	0.976	0.171398	0.213347
0.288	1.008	0.171398	0.207898
0.288	1.04	0.171398	0.205902
0.288	1.072	0.171398	0.210648
0.288	1.104	0.171398	0.205645
0.288	1.136	0.171398	0.203197
0.288	1.168	0.171398	0.207399
0.288	1.2	0.171398	0.202089
0.32	0.24	0.0936708	0.0697129
0.32	0.272	0.0936708	0.0722761
0.32	0.304	0.0936708	0.0646652
0.32	0.336	0.0956638	0.0585548
0.32	0.368	0.0956638	0.0508237
0.32	0.4	0.0956638	0.0458401
0.32	0.432	0.0956638	0.0382612
0.32	0.464	0.0956638	0.0311725
0.32	0.496	0.0956638	0.0254908
0.32	0.528	0.0936708	0.0117728
0.32	0.56	0.171398	0.23103
0.32	0.592	0.171398	0.23707
0.32	0.624	0.171398	0.263796
0.32	0.656	0.171398	0.289963
0.32	0.688	0.171398	0.300369
0.32	0.72	0.171398	0.307588
0.32	0.752	0.171398	0.309648
0.32	0.784	0.171398	0.313929
0.32	0.816	0.171398	0.327589
0.32	0.848	0.171398	0.332721
0.32	0.88	0.171398	0.335047
0.32	0.912	0.171398	0.339194
0.32	0.944	0.171398	0.342394
0.32	0.976	0.171398	0.343715
0.32	1.008	0.171398	0.347557
0.32	1.04	0.171398	0.349892
0.32	1.072	0.171398	0.353716
0.32	1.104	0.171398	0.355754
0.32	1.136	0.171398	0.356829
0.32	1.168	0.171398	0.35772
0.32	1.2	0.171398	0.358682
