# Supplementary material for: Structural Repetition Detector for multi-scale quantitative mapping of molecular complexes through microscopy
Source: Nat Commun. 2025 Jul 1;16:5767. doi: 10.1038/s41467-025-60709-1 (PMC12219329; doi:10.1038/s41467-025-60709-1)
Supplement: Supplementary file 6 — Source Data [file 41467_2025_60709_MOESM6_ESM.zip › Source Data/Supplementary Figure 8 - Autocorrelations for heatmaps/CTRL/0019.xlsx]

## Sheet: Sheet1
Spacing (µm)	Height (µm)	First Harmonic Position (µm)	First Harmonic Relative Amplitude
0.096	0.24	0.0956638	0.616502
0.096	0.272	0.0936708	0.616623
0.096	0.304	0.0956638	0.609484
0.096	0.336	0.0956638	0.677417
0.096	0.368	0.0956638	0.661131
0.096	0.4	0.0956638	0.66807
0.096	0.432	0.0956638	0.73156
0.096	0.464	0.0956638	0.71636
0.096	0.496	0.0956638	0.712955
0.096	0.528	0.0956638	0.724977
0.096	0.56	0.0956638	0.738291
0.096	0.592	0.0956638	0.72157
0.096	0.624	0.0956638	0.741987
0.096	0.656	0.0956638	0.742543
0.096	0.688	0.0956638	0.747624
0.096	0.72	0.0956638	0.737044
0.096	0.752	0.0956638	0.748548
0.096	0.784	0.0956638	0.750021
0.096	0.816	0.0956638	0.738401
0.096	0.848	0.0956638	0.751009
0.096	0.88	0.0956638	0.748627
0.096	0.912	0.0956638	0.738518
0.096	0.944	0.0956638	0.741927
0.096	0.976	0.0956638	0.749107
0.096	1.008	0.0956638	0.757121
0.096	1.04	0.0956638	0.73986
0.096	1.072	0.0956638	0.73958
0.096	1.104	0.0956638	0.753714
0.096	1.136	0.0956638	0.732172
0.096	1.168	0.0956638	0.739661
0.096	1.2	0.0956638	0.751863
0.128	0.24	0.133531	0.311863
0.128	0.272	0.131538	0.344104
0.128	0.304	0.131538	0.375071
0.128	0.336	0.131538	0.389644
0.128	0.368	0.131538	0.403969
0.128	0.4	0.129545	0.441508
0.128	0.432	0.131538	0.443432
0.128	0.464	0.131538	0.458331
0.128	0.496	0.131538	0.469216
0.128	0.528	0.131538	0.461308
0.128	0.56	0.131538	0.480245
0.128	0.592	0.131538	0.468582
0.128	0.624	0.131538	0.464087
0.128	0.656	0.131538	0.47436
0.128	0.688	0.131538	0.481982
0.128	0.72	0.131538	0.453242
0.128	0.752	0.131538	0.463819
0.128	0.784	0.131538	0.475246
0.128	0.816	0.133531	0.449752
0.128	0.848	0.133531	0.458383
0.128	0.88	0.133531	0.462085
0.128	0.912	0.133531	0.441202
0.128	0.944	0.133531	0.446646
0.128	0.976	0.131538	0.455132
0.128	1.008	0.133531	0.450303
0.128	1.04	0.133531	0.44105
0.128	1.072	0.133531	0.446472
0.128	1.104	0.133531	0.442492
0.128	1.136	0.133531	0.433175
0.128	1.168	0.133531	0.439374
0.128	1.2	0.133531	0.434177
0.16	0.24	0.171398	0.70256
0.16	0.272	0.171398	0.709027
0.16	0.304	0.171398	0.724357
0.16	0.336	0.171398	0.734198
0.16	0.368	0.171398	0.736162
0.16	0.4	0.171398	0.738694
0.16	0.432	0.171398	0.738318
0.16	0.464	0.171398	0.738333
0.16	0.496	0.171398	0.745997
0.16	0.528	0.171398	0.746637
0.16	0.56	0.171398	0.747246
0.16	0.592	0.171398	0.752742
0.16	0.624	0.171398	0.75239
0.16	0.656	0.171398	0.751264
0.16	0.688	0.171398	0.74971
0.16	0.72	0.171398	0.756418
0.16	0.752	0.171398	0.754612
0.16	0.784	0.171398	0.753187
0.16	0.816	0.171398	0.758547
0.16	0.848	0.171398	0.75631
0.16	0.88	0.171398	0.755239
0.16	0.912	0.171398	0.759875
0.16	0.944	0.171398	0.757808
0.16	0.976	0.171398	0.756242
0.16	1.008	0.171398	0.754991
0.16	1.04	0.171398	0.758796
0.16	1.072	0.171398	0.757943
0.16	1.104	0.171398	0.75655
0.16	1.136	0.171398	0.759111
0.16	1.168	0.171398	0.757971
0.16	1.2	0.171398	0.75678
0.192	0.24	0.191328	0.817059
0.192	0.272	0.191328	0.818242
0.192	0.304	0.191328	0.821889
0.192	0.336	0.191328	0.831916
0.192	0.368	0.191328	0.831984
0.192	0.4	0.191328	0.828921
0.192	0.432	0.191328	0.83314
0.192	0.464	0.191328	0.830598
0.192	0.496	0.191328	0.833103
0.192	0.528	0.191328	0.833037
0.192	0.56	0.191328	0.833845
0.192	0.592	0.191328	0.835478
0.192	0.624	0.191328	0.834528
0.192	0.656	0.191328	0.834788
0.192	0.688	0.191328	0.833558
0.192	0.72	0.191328	0.836361
0.192	0.752	0.191328	0.836661
0.192	0.784	0.191328	0.834695
0.192	0.816	0.191328	0.837175
0.192	0.848	0.191328	0.837417
0.192	0.88	0.191328	0.836263
0.192	0.912	0.191328	0.838867
0.192	0.944	0.191328	0.8381
0.192	0.976	0.191328	0.837447
0.192	1.008	0.191328	0.837448
0.192	1.04	0.191328	0.839276
0.192	1.072	0.191328	0.839548
0.192	1.104	0.191328	0.838731
0.192	1.136	0.189335	0.840325
0.192	1.168	0.189335	0.839896
0.192	1.2	0.189335	0.839621
0.224	0.24	0.209265	0.625569
0.224	0.272	0.209265	0.560892
0.224	0.304	0.209265	0.619059
0.224	0.336	0.209265	0.627639
0.224	0.368	0.209265	0.648138
0.224	0.4	0.209265	0.620986
0.224	0.432	0.211258	0.629072
0.224	0.464	0.209265	0.652808
0.224	0.496	0.211258	0.62569
0.224	0.528	0.209265	0.638198
0.224	0.56	0.211258	0.65121
0.224	0.592	0.211258	0.642226
0.224	0.624	0.211258	0.647807
0.224	0.656	0.211258	0.649039
0.224	0.688	0.211258	0.652197
0.224	0.72	0.211258	0.648253
0.224	0.752	0.211258	0.65443
0.224	0.784	0.211258	0.649749
0.224	0.816	0.211258	0.652697
0.224	0.848	0.211258	0.652581
0.224	0.88	0.211258	0.660408
0.224	0.912	0.211258	0.652849
0.224	0.944	0.211258	0.651723
0.224	0.976	0.211258	0.65889
0.224	1.008	0.211258	0.658285
0.224	1.04	0.211258	0.656229
0.224	1.072	0.211258	0.660433
0.224	1.104	0.211258	0.661972
0.224	1.136	0.211258	0.661283
0.224	1.168	0.211258	0.663777
0.224	1.2	0.211258	0.662348
0.256	0.24	0.257097	0.414116
0.256	0.272	0.253111	0.407243
0.256	0.304	0.251118	0.418974
0.256	0.336	0.253111	0.423242
0.256	0.368	0.249125	0.44287
0.256	0.4	0.249125	0.457778
0.256	0.432	0.251118	0.456823
0.256	0.464	0.251118	0.460732
0.256	0.496	0.249125	0.477905
0.256	0.528	0.251118	0.470689
0.256	0.56	0.251118	0.47911
0.256	0.592	0.251118	0.485084
0.256	0.624	0.251118	0.481593
0.256	0.656	0.251118	0.485939
0.256	0.688	0.251118	0.4928
0.256	0.72	0.251118	0.484177
0.256	0.752	0.251118	0.490585
0.256	0.784	0.251118	0.49584
0.256	0.816	0.251118	0.486463
0.256	0.848	0.251118	0.491679
0.256	0.88	0.251118	0.493942
0.256	0.912	0.251118	0.491071
0.256	0.944	0.249125	0.492406
0.256	0.976	0.251118	0.496186
0.256	1.008	0.249125	0.490832
0.256	1.04	0.249125	0.491095
0.256	1.072	0.249125	0.492462
0.256	1.104	0.249125	0.490209
0.256	1.136	0.249125	0.489529
0.256	1.168	0.249125	0.492265
0.256	1.2	0.249125	0.489791
0.288	0.24	0.187342	0.162102
0.288	0.272	0.187342	0.169608
0.288	0.304	0.187342	0.180281
0.288	0.336	0.185349	0.172686
0.288	0.368	0.185349	0.176041
0.288	0.4	0.185349	0.183019
0.288	0.432	0.185349	0.168065
0.288	0.464	0.185349	0.167451
0.288	0.496	0.185349	0.168595
0.288	0.528	0.185349	0.157103
0.288	0.56	0.185349	0.158246
0.288	0.592	0.183356	0.157739
0.288	0.624	0.183356	0.143605
0.288	0.656	0.183356	0.147417
0.288	0.688	0.183356	0.143999
0.288	0.72	0.183356	0.137386
0.288	0.752	0.183356	0.136784
0.288	0.784	0.183356	0.136271
0.288	0.816	0.181363	0.131457
0.288	0.848	0.181363	0.131057
0.288	0.88	0.181363	0.131804
0.288	0.912	0.181363	0.129135
0.288	0.944	0.181363	0.130218
0.288	0.976	0.181363	0.130043
0.288	1.008	0.181363	0.12497
0.288	1.04	0.181363	0.128548
0.288	1.072	0.181363	0.129286
0.288	1.104	0.181363	0.123913
0.288	1.136	0.181363	0.127527
0.288	1.168	0.181363	0.127368
0.288	1.2	0.181363	0.123362
0.32	0.24	0.187342	0.25005
0.32	0.272	0.187342	0.255722
0.32	0.304	0.187342	0.250691
0.32	0.336	0.187342	0.251518
0.32	0.368	0.187342	0.24417
0.32	0.4	0.185349	0.253898
0.32	0.432	0.185349	0.246576
0.32	0.464	0.185349	0.238641
0.32	0.496	0.185349	0.24359
0.32	0.528	0.185349	0.237489
0.32	0.56	0.185349	0.233244
0.32	0.592	0.185349	0.235532
0.32	0.624	0.185349	0.227162
0.32	0.656	0.185349	0.224659
0.32	0.688	0.185349	0.216739
0.32	0.72	0.185349	0.221752
0.32	0.752	0.185349	0.216263
0.32	0.784	0.185349	0.210865
0.32	0.816	0.183356	0.216646
0.32	0.848	0.183356	0.210977
0.32	0.88	0.183356	0.207683
0.32	0.912	0.183356	0.214321
0.32	0.944	0.183356	0.210402
0.32	0.976	0.183356	0.207101
0.32	1.008	0.183356	0.204182
0.32	1.04	0.183356	0.209274
0.32	1.072	0.183356	0.207328
0.32	1.104	0.183356	0.204309
0.32	1.136	0.183356	0.208885
0.32	1.168	0.183356	0.206562
0.32	1.2	0.183356	0.204253
