# Supplementary material for: Structural Repetition Detector for multi-scale quantitative mapping of molecular complexes through microscopy
Source: Nat Commun. 2025 Jul 1;16:5767. doi: 10.1038/s41467-025-60709-1 (PMC12219329; doi:10.1038/s41467-025-60709-1)
Supplement: Supplementary file 6 — Source Data [file 41467_2025_60709_MOESM6_ESM.zip › Source Data/Supplementary Figure 8 - Autocorrelations for heatmaps/CTRL/0023.xlsx]

## Sheet: Sheet1
Spacing (µm)	Height (µm)	First Harmonic Position (µm)	First Harmonic Relative Amplitude
0.096	0.24	0.0956638	0.663321
0.096	0.272	0.0936708	0.734498
0.096	0.304	0.0936708	0.761134
0.096	0.336	0.0936708	0.801099
0.096	0.368	0.0936708	0.798229
0.096	0.4	0.0936708	0.775725
0.096	0.432	0.0936708	0.810395
0.096	0.464	0.0936708	0.811869
0.096	0.496	0.0936708	0.765951
0.096	0.528	0.0936708	0.780465
0.096	0.56	0.0936708	0.78759
0.096	0.592	0.0936708	0.731301
0.096	0.624	0.0936708	0.750989
0.096	0.656	0.0936708	0.765261
0.096	0.688	0.0936708	0.778351
0.096	0.72	0.0936708	0.721151
0.096	0.752	0.0936708	0.737375
0.096	0.784	0.0936708	0.760123
0.096	0.816	0.0936708	0.707406
0.096	0.848	0.0936708	0.727003
0.096	0.88	0.0936708	0.7402
0.096	0.912	0.0936708	0.692317
0.096	0.944	0.0936708	0.711006
0.096	0.976	0.0936708	0.731622
0.096	1.008	0.0936708	0.743703
0.096	1.04	0.0936708	0.700359
0.096	1.072	0.0936708	0.708116
0.096	1.104	0.0936708	0.728729
0.096	1.136	0.0936708	0.685798
0.096	1.168	0.0936708	0.703139
0.096	1.2	0.0936708	0.717706
0.128	0.24	0.127552	0.407852
0.128	0.272	0.127552	0.446467
0.128	0.304	0.127552	0.489846
0.128	0.336	0.127552	0.499459
0.128	0.368	0.127552	0.519105
0.128	0.4	0.127552	0.534409
0.128	0.432	0.127552	0.541792
0.128	0.464	0.127552	0.56095
0.128	0.496	0.127552	0.546779
0.128	0.528	0.127552	0.543339
0.128	0.56	0.127552	0.554339
0.128	0.592	0.127552	0.512803
0.128	0.624	0.127552	0.511149
0.128	0.656	0.127552	0.527886
0.128	0.688	0.127552	0.531191
0.128	0.72	0.127552	0.486383
0.128	0.752	0.129545	0.495535
0.128	0.784	0.129545	0.512181
0.128	0.816	0.129545	0.472507
0.128	0.848	0.129545	0.489996
0.128	0.88	0.129545	0.497062
0.128	0.912	0.129545	0.462739
0.128	0.944	0.129545	0.476715
0.128	0.976	0.129545	0.488592
0.128	1.008	0.129545	0.494247
0.128	1.04	0.129545	0.462198
0.128	1.072	0.129545	0.475955
0.128	1.104	0.129545	0.478494
0.128	1.136	0.129545	0.458567
0.128	1.168	0.127552	0.466764
0.128	1.2	0.127552	0.470726
0.16	0.24	0.0896848	0.0117774
0.16	0.272	0.165419	0.697275
0.16	0.304	0.165419	0.707469
0.16	0.336	0.165419	0.719429
0.16	0.368	0.167412	0.730223
0.16	0.4	0.167412	0.727522
0.16	0.432	0.167412	0.734675
0.16	0.464	0.167412	0.737131
0.16	0.496	0.167412	0.735561
0.16	0.528	0.167412	0.743111
0.16	0.56	0.167412	0.748054
0.16	0.592	0.167412	0.742762
0.16	0.624	0.167412	0.746804
0.16	0.656	0.167412	0.751626
0.16	0.688	0.167412	0.754023
0.16	0.72	0.167412	0.749247
0.16	0.752	0.167412	0.753132
0.16	0.784	0.167412	0.756912
0.16	0.816	0.167412	0.750881
0.16	0.848	0.167412	0.754638
0.16	0.88	0.167412	0.756341
0.16	0.912	0.167412	0.750844
0.16	0.944	0.167412	0.754287
0.16	0.976	0.167412	0.757312
0.16	1.008	0.167412	0.758864
0.16	1.04	0.167412	0.75414
0.16	1.072	0.167412	0.756741
0.16	1.104	0.167412	0.758886
0.16	1.136	0.167412	0.753803
0.16	1.168	0.167412	0.756948
0.16	1.2	0.167412	0.758399
0.192	0.24	0.187342	0.557903
0.192	0.272	0.187342	0.58074
0.192	0.304	0.187342	0.594489
0.192	0.336	0.187342	0.63825
0.192	0.368	0.187342	0.656813
0.192	0.4	0.187342	0.643936
0.192	0.432	0.187342	0.67358
0.192	0.464	0.187342	0.680958
0.192	0.496	0.187342	0.675896
0.192	0.528	0.187342	0.69257
0.192	0.56	0.187342	0.702856
0.192	0.592	0.187342	0.694496
0.192	0.624	0.187342	0.70163
0.192	0.656	0.187342	0.71188
0.192	0.688	0.187342	0.713462
0.192	0.72	0.187342	0.707477
0.192	0.752	0.187342	0.711814
0.192	0.784	0.187342	0.716881
0.192	0.816	0.187342	0.718053
0.192	0.848	0.187342	0.715154
0.192	0.88	0.187342	0.717475
0.192	0.912	0.187342	0.720576
0.192	0.944	0.187342	0.725248
0.192	0.976	0.187342	0.727656
0.192	1.008	0.187342	0.73079
0.192	1.04	0.187342	0.725172
0.192	1.072	0.187342	0.727368
0.192	1.104	0.187342	0.730094
0.192	1.136	0.187342	0.725151
0.192	1.168	0.187342	0.727233
0.192	1.2	0.187342	0.728722
0.224	0.24	0.221223	0.324942
0.224	0.272	0.221223	0.291749
0.224	0.304	0.221223	0.329829
0.224	0.336	0.221223	0.336414
0.224	0.368	0.223216	0.347147
0.224	0.4	0.221223	0.333398
0.224	0.432	0.221223	0.357344
0.224	0.464	0.221223	0.390842
0.224	0.496	0.221223	0.386279
0.224	0.528	0.21923	0.418692
0.224	0.56	0.221223	0.437668
0.224	0.592	0.21923	0.428638
0.224	0.624	0.21923	0.438422
0.224	0.656	0.21923	0.438854
0.224	0.688	0.21923	0.441735
0.224	0.72	0.21923	0.438789
0.224	0.752	0.21923	0.446081
0.224	0.784	0.221223	0.440752
0.224	0.816	0.21923	0.452483
0.224	0.848	0.21923	0.457167
0.224	0.88	0.21923	0.472119
0.224	0.912	0.21923	0.470519
0.224	0.944	0.21923	0.472977
0.224	0.976	0.221223	0.47937
0.224	1.008	0.221223	0.481379
0.224	1.04	0.21923	0.476374
0.224	1.072	0.221223	0.478106
0.224	1.104	0.21923	0.482179
0.224	1.136	0.21923	0.476944
0.224	1.168	0.21923	0.478907
0.224	1.2	0.221223	0.479375
0.256	0.24	0.255104	0.298795
0.256	0.272	0.255104	0.279981
0.256	0.304	0.255104	0.311765
0.256	0.336	0.255104	0.318262
0.256	0.368	0.255104	0.336552
0.256	0.4	0.255104	0.349763
0.256	0.432	0.255104	0.356447
0.256	0.464	0.255104	0.390638
0.256	0.496	0.255104	0.414022
0.256	0.528	0.255104	0.418732
0.256	0.56	0.255104	0.433448
0.256	0.592	0.255104	0.423038
0.256	0.624	0.255104	0.418517
0.256	0.656	0.255104	0.423326
0.256	0.688	0.255104	0.435329
0.256	0.72	0.255104	0.410822
0.256	0.752	0.255104	0.422667
0.256	0.784	0.255104	0.435508
0.256	0.816	0.257097	0.423716
0.256	0.848	0.257097	0.437681
0.256	0.88	0.257097	0.441602
0.256	0.912	0.257097	0.430107
0.256	0.944	0.257097	0.437169
0.256	0.976	0.257097	0.443226
0.256	1.008	0.257097	0.441841
0.256	1.04	0.257097	0.434259
0.256	1.072	0.255104	0.441959
0.256	1.104	0.255104	0.441585
0.256	1.136	0.255104	0.437732
0.256	1.168	0.255104	0.442161
0.256	1.2	0.255104	0.442022
0.288	0.24	0.17937	0.044353
0.288	0.272	0.17937	0.0864075
0.288	0.304	0.181363	0.0868005
0.288	0.336	0.185349	0.078821
0.288	0.368	0.185349	0.0885299
0.288	0.4	0.187342	0.0828245
0.288	0.432	0.187342	0.085741
0.288	0.464	0.187342	0.0921482
0.288	0.496	0.189335	0.0872714
0.288	0.528	0.189335	0.0912251
0.288	0.56	0.187342	0.0975326
0.288	0.592	0.187342	0.0921467
0.288	0.624	0.189335	0.0925455
0.288	0.656	0.187342	0.101644
0.288	0.688	0.187342	0.104571
0.288	0.72	0.189335	0.0956131
0.288	0.752	0.187342	0.0989201
0.288	0.784	0.187342	0.104736
0.288	0.816	0.189335	0.0960653
0.288	0.848	0.187342	0.0994515
0.288	0.88	0.187342	0.101056
0.288	0.912	0.187342	0.0960472
0.288	0.944	0.187342	0.0995202
0.288	0.976	0.187342	0.100996
0.288	1.008	0.187342	0.100299
0.288	1.04	0.187342	0.0987959
0.288	1.072	0.187342	0.100637
0.288	1.104	0.187342	0.0991484
0.288	1.136	0.187342	0.0985483
0.288	1.168	0.187342	0.0996333
0.288	1.2	0.187342	0.0985984
0.32	0.24	0.173391	0.0979191
0.32	0.272	0.175384	0.157342
0.32	0.304	0.175384	0.152176
0.32	0.336	0.177377	0.157301
0.32	0.368	0.17937	0.164536
0.32	0.4	0.17937	0.157806
0.32	0.432	0.17937	0.166019
0.32	0.464	0.181363	0.166298
0.32	0.496	0.181363	0.161462
0.32	0.528	0.181363	0.167709
0.32	0.56	0.181363	0.169156
0.32	0.592	0.181363	0.163058
0.32	0.624	0.181363	0.164663
0.32	0.656	0.181363	0.170897
0.32	0.688	0.181363	0.168698
0.32	0.72	0.181363	0.165152
0.32	0.752	0.181363	0.164378
0.32	0.784	0.181363	0.166968
0.32	0.816	0.181363	0.163216
0.32	0.848	0.181363	0.162524
0.32	0.88	0.181363	0.160555
0.32	0.912	0.181363	0.159777
0.32	0.944	0.181363	0.161026
0.32	0.976	0.183356	0.159542
0.32	1.008	0.183356	0.161003
0.32	1.04	0.181363	0.158922
0.32	1.072	0.183356	0.159212
0.32	1.104	0.183356	0.158974
0.32	1.136	0.181363	0.158585
0.32	1.168	0.183356	0.157985
0.32	1.2	0.183356	0.158001
