# Supplementary material for: Structural Repetition Detector for multi-scale quantitative mapping of molecular complexes through microscopy
Source: Nat Commun. 2025 Jul 1;16:5767. doi: 10.1038/s41467-025-60709-1 (PMC12219329; doi:10.1038/s41467-025-60709-1)
Supplement: Supplementary file 6 — Source Data [file 41467_2025_60709_MOESM6_ESM.zip › Source Data/Supplementary Figure 8 - Autocorrelations for heatmaps/CTRL/0003.xlsx]

## Sheet: Sheet1
Spacing (µm)	Height (µm)	First Harmonic Position (µm)	First Harmonic Relative Amplitude
0.096	0.24	0.0478319	0.121937
0.096	0.272	0.0478319	0.0698295
0.096	0.304	0.0478319	0.0536402
0.096	0.336	0.0478319	0.054378
0.096	0.368	0.0478319	0.046675
0.096	0.4	0.0478319	0.0110907
0.096	0.432	0.0478319	0.00749263
0.096	0.464	0.0956638	0.552565
0.096	0.496	0.0956638	0.559154
0.096	0.528	0.0956638	0.580487
0.096	0.56	0.0956638	0.616356
0.096	0.592	0.0956638	0.583201
0.096	0.624	0.0956638	0.603033
0.096	0.656	0.0956638	0.622509
0.096	0.688	0.0956638	0.635172
0.096	0.72	0.0956638	0.582504
0.096	0.752	0.0956638	0.596262
0.096	0.784	0.0956638	0.619529
0.096	0.816	0.0956638	0.566819
0.096	0.848	0.0956638	0.585242
0.096	0.88	0.0956638	0.60047
0.096	0.912	0.0956638	0.551311
0.096	0.944	0.0956638	0.571591
0.096	0.976	0.0956638	0.592644
0.096	1.008	0.0956638	0.602429
0.096	1.04	0.0956638	0.558412
0.096	1.072	0.0956638	0.567451
0.096	1.104	0.0956638	0.585745
0.096	1.136	0.0956638	0.543964
0.096	1.168	0.0956638	0.561512
0.096	1.2	0.0956638	0.57507
0.128	0.24	0.0637759	0.0225233
0.128	0.272	0.131538	0.593406
0.128	0.304	0.131538	0.627319
0.128	0.336	0.133531	0.649629
0.128	0.368	0.131538	0.660016
0.128	0.4	0.131538	0.637135
0.128	0.432	0.131538	0.651076
0.128	0.464	0.133531	0.667167
0.128	0.496	0.133531	0.637852
0.128	0.528	0.133531	0.641002
0.128	0.56	0.133531	0.653495
0.128	0.592	0.133531	0.619023
0.128	0.624	0.133531	0.624895
0.128	0.656	0.131538	0.642817
0.128	0.688	0.131538	0.656857
0.128	0.72	0.131538	0.617523
0.128	0.752	0.133531	0.633862
0.128	0.784	0.131538	0.652364
0.128	0.816	0.133531	0.613837
0.128	0.848	0.133531	0.63232
0.128	0.88	0.133531	0.641874
0.128	0.912	0.133531	0.611534
0.128	0.944	0.133531	0.632624
0.128	0.976	0.131538	0.647409
0.128	1.008	0.133531	0.655579
0.128	1.04	0.131538	0.622661
0.128	1.072	0.131538	0.629858
0.128	1.104	0.131538	0.633061
0.128	1.136	0.131538	0.609328
0.128	1.168	0.131538	0.619484
0.128	1.2	0.133531	0.596442
0.16	0.24	0.15944	0.605225
0.16	0.272	0.15944	0.62141
0.16	0.304	0.15944	0.644367
0.16	0.336	0.15944	0.655577
0.16	0.368	0.15944	0.668468
0.16	0.4	0.15944	0.688922
0.16	0.432	0.15944	0.696009
0.16	0.464	0.15944	0.700816
0.16	0.496	0.15944	0.717653
0.16	0.528	0.15944	0.719217
0.16	0.56	0.15944	0.718979
0.16	0.592	0.15944	0.724512
0.16	0.624	0.15944	0.724801
0.16	0.656	0.15944	0.725653
0.16	0.688	0.15944	0.726075
0.16	0.72	0.15944	0.731867
0.16	0.752	0.15944	0.732405
0.16	0.784	0.157447	0.73218
0.16	0.816	0.157447	0.735526
0.16	0.848	0.157447	0.7359
0.16	0.88	0.157447	0.735734
0.16	0.912	0.157447	0.73688
0.16	0.944	0.157447	0.737281
0.16	0.976	0.157447	0.737189
0.16	1.008	0.157447	0.737282
0.16	1.04	0.157447	0.73855
0.16	1.072	0.157447	0.739044
0.16	1.104	0.157447	0.7391
0.16	1.136	0.157447	0.739121
0.16	1.168	0.157447	0.740188
0.16	1.2	0.157447	0.742192
0.192	0.24	0.189335	0.476301
0.192	0.272	0.191328	0.46488
0.192	0.304	0.191328	0.480522
0.192	0.336	0.191328	0.504497
0.192	0.368	0.191328	0.510012
0.192	0.4	0.191328	0.504108
0.192	0.432	0.191328	0.521928
0.192	0.464	0.191328	0.521292
0.192	0.496	0.191328	0.526356
0.192	0.528	0.191328	0.531225
0.192	0.56	0.191328	0.546701
0.192	0.592	0.191328	0.548093
0.192	0.624	0.191328	0.549747
0.192	0.656	0.191328	0.551572
0.192	0.688	0.191328	0.550181
0.192	0.72	0.189335	0.553589
0.192	0.752	0.189335	0.555805
0.192	0.784	0.189335	0.551728
0.192	0.816	0.189335	0.554738
0.192	0.848	0.189335	0.553717
0.192	0.88	0.189335	0.550379
0.192	0.912	0.189335	0.553302
0.192	0.944	0.189335	0.550867
0.192	0.976	0.189335	0.551055
0.192	1.008	0.189335	0.549081
0.192	1.04	0.189335	0.552195
0.192	1.072	0.189335	0.552504
0.192	1.104	0.189335	0.553919
0.192	1.136	0.189335	0.552846
0.192	1.168	0.189335	0.555975
0.192	1.2	0.189335	0.560986
0.224	0.24	0.0737409	0.0867017
0.224	0.272	0.0717479	0.0606513
0.224	0.304	0.0697549	0.0692939
0.224	0.336	0.0697549	0.0707684
0.224	0.368	0.0717479	0.0686737
0.224	0.4	0.0677619	0.0582764
0.224	0.432	0.0677619	0.0535957
0.224	0.464	0.0677619	0.0569912
0.224	0.496	0.147482	0.182766
0.224	0.528	0.147482	0.155369
0.224	0.56	0.149475	0.0884146
0.224	0.592	0.149475	0.0863313
0.224	0.624	0.149475	0.075854
0.224	0.656	0.149475	0.0755801
0.224	0.688	0.151468	0.0699934
0.224	0.72	0.151468	0.0668144
0.224	0.752	0.153461	0.0620757
0.224	0.784	0.153461	0.0645062
0.224	0.816	0.153461	0.0628856
0.224	0.848	0.153461	0.0632851
0.224	0.88	0.21923	0.270711
0.224	0.912	0.153461	0.0640903
0.224	0.944	0.153461	0.0650165
0.224	0.976	0.21923	0.269283
0.224	1.008	0.21923	0.269574
0.224	1.04	0.21923	0.262204
0.224	1.072	0.21923	0.264607
0.224	1.104	0.21923	0.269556
0.224	1.136	0.21923	0.262627
0.224	1.168	0.21923	0.266508
0.224	1.2	0.217237	0.334479
0.256	0.24	0.143496	0.331115
0.256	0.272	0.143496	0.326284
0.256	0.304	0.145489	0.329377
0.256	0.336	0.141503	0.326998
0.256	0.368	0.141503	0.329233
0.256	0.4	0.143496	0.28826
0.256	0.432	0.143496	0.289307
0.256	0.464	0.147482	0.253037
0.256	0.496	0.109615	0.0481198
0.256	0.528	0.145489	0.167867
0.256	0.56	0.143496	0.152624
0.256	0.592	0.141503	0.14078
0.256	0.624	0.143496	0.122871
0.256	0.656	0.143496	0.125582
0.256	0.688	0.145489	0.116472
0.256	0.72	0.143496	0.108848
0.256	0.752	0.143496	0.105331
0.256	0.784	0.143496	0.110955
0.256	0.816	0.141503	0.106578
0.256	0.848	0.143496	0.109274
0.256	0.88	0.143496	0.112926
0.256	0.912	0.141503	0.114326
0.256	0.944	0.141503	0.119874
0.256	0.976	0.141503	0.122017
0.256	1.008	0.13951	0.127044
0.256	1.04	0.137517	0.123234
0.256	1.072	0.133531	0.125197
0.256	1.104	0.133531	0.12691
0.256	1.136	0.131538	0.125279
0.256	1.168	0.131538	0.124289
0.256	1.2	0.111608	0.125598
0.288	0.24	0.141503	0.414407
0.288	0.272	0.143496	0.422698
0.288	0.304	0.143496	0.430768
0.288	0.336	0.141503	0.442241
0.288	0.368	0.141503	0.438498
0.288	0.4	0.143496	0.421972
0.288	0.432	0.143496	0.41504
0.288	0.464	0.143496	0.406177
0.288	0.496	0.143496	0.390418
0.288	0.528	0.145489	0.386543
0.288	0.56	0.145489	0.392909
0.288	0.592	0.145489	0.386169
0.288	0.624	0.145489	0.357774
0.288	0.656	0.145489	0.363369
0.288	0.688	0.145489	0.354497
0.288	0.72	0.145489	0.34413
0.288	0.752	0.145489	0.342908
0.288	0.784	0.145489	0.348099
0.288	0.816	0.145489	0.336239
0.288	0.848	0.145489	0.337183
0.288	0.88	0.145489	0.339456
0.288	0.912	0.145489	0.330806
0.288	0.944	0.145489	0.333672
0.288	0.976	0.145489	0.337981
0.288	1.008	0.145489	0.338235
0.288	1.04	0.145489	0.335106
0.288	1.072	0.145489	0.337228
0.288	1.104	0.145489	0.338961
0.288	1.136	0.145489	0.333783
0.288	1.168	0.145489	0.336223
0.288	1.2	0.145489	0.338228
0.32	0.24	0.143496	0.408
0.32	0.272	0.143496	0.413332
0.32	0.304	0.143496	0.42182
0.32	0.336	0.141503	0.430274
0.32	0.368	0.143496	0.427238
0.32	0.4	0.143496	0.42499
0.32	0.432	0.143496	0.423067
0.32	0.464	0.143496	0.42156
0.32	0.496	0.143496	0.416558
0.32	0.528	0.143496	0.415061
0.32	0.56	0.143496	0.408213
0.32	0.592	0.143496	0.401825
0.32	0.624	0.143496	0.372936
0.32	0.656	0.143496	0.372936
0.32	0.688	0.143496	0.359762
0.32	0.72	0.143496	0.36078
0.32	0.752	0.143496	0.35493
0.32	0.784	0.143496	0.355519
0.32	0.816	0.143496	0.35244
0.32	0.848	0.143496	0.348516
0.32	0.88	0.143496	0.347829
0.32	0.912	0.143496	0.346184
0.32	0.944	0.143496	0.345959
0.32	0.976	0.143496	0.346011
0.32	1.008	0.143496	0.345383
0.32	1.04	0.143496	0.346073
0.32	1.072	0.143496	0.345342
0.32	1.104	0.143496	0.345444
0.32	1.136	0.143496	0.34427
0.32	1.168	0.143496	0.343727
0.32	1.2	0.143496	0.344082
