# Supplementary material for: Structural Repetition Detector for multi-scale quantitative mapping of molecular complexes through microscopy
Source: Nat Commun. 2025 Jul 1;16:5767. doi: 10.1038/s41467-025-60709-1 (PMC12219329; doi:10.1038/s41467-025-60709-1)
Supplement: Supplementary file 6 — Source Data [file 41467_2025_60709_MOESM6_ESM.zip › Source Data/Supplementary Figure 8 - Autocorrelations for heatmaps/CTRL/0015.xlsx]

## Sheet: Sheet1
Spacing (µm)	Height (µm)	First Harmonic Position (µm)	First Harmonic Relative Amplitude
0.096	0.24	0.0976568	0.64452
0.096	0.272	0.0976568	0.545014
0.096	0.304	0.0976568	0.605389
0.096	0.336	0.0976568	0.675174
0.096	0.368	0.0976568	0.711759
0.096	0.4	0.0976568	0.649051
0.096	0.432	0.0976568	0.707524
0.096	0.464	0.0976568	0.73956
0.096	0.496	0.0976568	0.701186
0.096	0.528	0.0976568	0.738304
0.096	0.56	0.0976568	0.760254
0.096	0.592	0.0976568	0.737892
0.096	0.624	0.0976568	0.746478
0.096	0.656	0.0976568	0.755572
0.096	0.688	0.0976568	0.758346
0.096	0.72	0.0976568	0.71407
0.096	0.752	0.0976568	0.724183
0.096	0.784	0.0976568	0.73866
0.096	0.816	0.0976568	0.683666
0.096	0.848	0.0976568	0.701833
0.096	0.88	0.0976568	0.711035
0.096	0.912	0.0976568	0.654042
0.096	0.944	0.0976568	0.672123
0.096	0.976	0.0976568	0.688618
0.096	1.008	0.0976568	0.699737
0.096	1.04	0.0976568	0.648486
0.096	1.072	0.0976568	0.657151
0.096	1.104	0.0976568	0.674676
0.096	1.136	0.0976568	0.628275
0.096	1.168	0.0976568	0.645038
0.096	1.2	0.0976568	0.657503
0.128	0.24	0.127552	0.458773
0.128	0.272	0.127552	0.424949
0.128	0.304	0.127552	0.446426
0.128	0.336	0.127552	0.475697
0.128	0.368	0.127552	0.5035
0.128	0.4	0.127552	0.457036
0.128	0.432	0.127552	0.483398
0.128	0.464	0.127552	0.516557
0.128	0.496	0.127552	0.493806
0.128	0.528	0.127552	0.529747
0.128	0.56	0.127552	0.576835
0.128	0.592	0.127552	0.567283
0.128	0.624	0.127552	0.595061
0.128	0.656	0.127552	0.616891
0.128	0.688	0.127552	0.631946
0.128	0.72	0.127552	0.591094
0.128	0.752	0.127552	0.59993
0.128	0.784	0.127552	0.611636
0.128	0.816	0.127552	0.562855
0.128	0.848	0.127552	0.573516
0.128	0.88	0.127552	0.576187
0.128	0.912	0.127552	0.530534
0.128	0.944	0.127552	0.536963
0.128	0.976	0.127552	0.54783
0.128	1.008	0.127552	0.542317
0.128	1.04	0.127552	0.500188
0.128	1.072	0.125559	0.499369
0.128	1.104	0.127552	0.495523
0.128	1.136	0.127552	0.45973
0.128	1.168	0.127552	0.463147
0.128	1.2	0.127552	0.459246
0.16	0.24	0.165419	0.524601
0.16	0.272	0.167412	0.533113
0.16	0.304	0.165419	0.568201
0.16	0.336	0.165419	0.607715
0.16	0.368	0.165419	0.635926
0.16	0.4	0.165419	0.629348
0.16	0.432	0.165419	0.647249
0.16	0.464	0.165419	0.658695
0.16	0.496	0.165419	0.651035
0.16	0.528	0.165419	0.662503
0.16	0.56	0.165419	0.672429
0.16	0.592	0.165419	0.664925
0.16	0.624	0.165419	0.675698
0.16	0.656	0.165419	0.69055
0.16	0.688	0.163426	0.695654
0.16	0.72	0.163426	0.690845
0.16	0.752	0.163426	0.693568
0.16	0.784	0.163426	0.694086
0.16	0.816	0.163426	0.687706
0.16	0.848	0.163426	0.692434
0.16	0.88	0.163426	0.694784
0.16	0.912	0.163426	0.691788
0.16	0.944	0.163426	0.698583
0.16	0.976	0.163426	0.702403
0.16	1.008	0.163426	0.70675
0.16	1.04	0.163426	0.703141
0.16	1.072	0.163426	0.706204
0.16	1.104	0.163426	0.707935
0.16	1.136	0.163426	0.703835
0.16	1.168	0.163426	0.708131
0.16	1.2	0.163426	0.711032
0.192	0.24	0.187342	0.489402
0.192	0.272	0.187342	0.464834
0.192	0.304	0.189335	0.502268
0.192	0.336	0.187342	0.545027
0.192	0.368	0.187342	0.570353
0.192	0.4	0.187342	0.55669
0.192	0.432	0.187342	0.577397
0.192	0.464	0.189335	0.594657
0.192	0.496	0.189335	0.587834
0.192	0.528	0.189335	0.609918
0.192	0.56	0.189335	0.624955
0.192	0.592	0.189335	0.620484
0.192	0.624	0.189335	0.632062
0.192	0.656	0.189335	0.645389
0.192	0.688	0.189335	0.651489
0.192	0.72	0.191328	0.652285
0.192	0.752	0.191328	0.662483
0.192	0.784	0.191328	0.668501
0.192	0.816	0.191328	0.669676
0.192	0.848	0.191328	0.674611
0.192	0.88	0.191328	0.679781
0.192	0.912	0.191328	0.678267
0.192	0.944	0.191328	0.680126
0.192	0.976	0.191328	0.683648
0.192	1.008	0.191328	0.687385
0.192	1.04	0.191328	0.684871
0.192	1.072	0.191328	0.688476
0.192	1.104	0.191328	0.69172
0.192	1.136	0.191328	0.69006
0.192	1.168	0.191328	0.69314
0.192	1.2	0.191328	0.696409
0.224	0.24	0.221223	0.498438
0.224	0.272	0.221223	0.46847
0.224	0.304	0.221223	0.510079
0.224	0.336	0.221223	0.540102
0.224	0.368	0.221223	0.560691
0.224	0.4	0.221223	0.544694
0.224	0.432	0.221223	0.555193
0.224	0.464	0.21923	0.577101
0.224	0.496	0.221223	0.561514
0.224	0.528	0.21923	0.576635
0.224	0.56	0.221223	0.589215
0.224	0.592	0.21923	0.581609
0.224	0.624	0.21923	0.592271
0.224	0.656	0.21923	0.601861
0.224	0.688	0.21923	0.609931
0.224	0.72	0.21923	0.603139
0.224	0.752	0.21923	0.610281
0.224	0.784	0.21923	0.612456
0.224	0.816	0.21923	0.604402
0.224	0.848	0.21923	0.603253
0.224	0.88	0.21923	0.59127
0.224	0.912	0.21923	0.571873
0.224	0.944	0.21923	0.574305
0.224	0.976	0.21923	0.578712
0.224	1.008	0.21923	0.581425
0.224	1.04	0.21923	0.574556
0.224	1.072	0.21923	0.579249
0.224	1.104	0.21923	0.586976
0.224	1.136	0.21923	0.582096
0.224	1.168	0.21923	0.586825
0.224	1.2	0.21923	0.593535
0.256	0.24	0.251118	0.404123
0.256	0.272	0.249125	0.416518
0.256	0.304	0.249125	0.447959
0.256	0.336	0.249125	0.465981
0.256	0.368	0.249125	0.499598
0.256	0.4	0.249125	0.47976
0.256	0.432	0.249125	0.490077
0.256	0.464	0.249125	0.506702
0.256	0.496	0.247132	0.502387
0.256	0.528	0.249125	0.508896
0.256	0.56	0.247132	0.532418
0.256	0.592	0.247132	0.500913
0.256	0.624	0.245139	0.509834
0.256	0.656	0.245139	0.524876
0.256	0.688	0.245139	0.531323
0.256	0.72	0.131538	0.0251662
0.256	0.752	0.133531	0.0279179
0.256	0.784	0.135524	0.0277712
0.256	0.816	0.133531	0.0318026
0.256	0.848	0.133531	0.0327311
0.256	0.88	0.133531	0.0346213
0.256	0.912	0.133531	0.0366964
0.256	0.944	0.131538	0.0360287
0.256	0.976	0.133531	0.0359307
0.256	1.008	0.131538	0.0343739
0.256	1.04	0.129545	0.0327172
0.256	1.072	0.129545	0.0269833
0.256	1.104	0.129545	0.0259337
0.256	1.136	0.129545	0.0229375
0.256	1.168	0.131538	0.0201476
0.256	1.2	0.247132	0.384973
0.288	0.24	0.155454	0.0851153
0.288	0.272	0.147482	0.10777
0.288	0.304	0.145489	0.127505
0.288	0.336	0.145489	0.147587
0.288	0.368	0.145489	0.15923
0.288	0.4	0.147482	0.155559
0.288	0.432	0.145489	0.158219
0.288	0.464	0.145489	0.160986
0.288	0.496	0.145489	0.162445
0.288	0.528	0.145489	0.161492
0.288	0.56	0.145489	0.156446
0.288	0.592	0.145489	0.155579
0.288	0.624	0.145489	0.153462
0.288	0.656	0.145489	0.150949
0.288	0.688	0.145489	0.148521
0.288	0.72	0.145489	0.146526
0.288	0.752	0.145489	0.144892
0.288	0.784	0.145489	0.14246
0.288	0.816	0.145489	0.137732
0.288	0.848	0.145489	0.134654
0.288	0.88	0.145489	0.131447
0.288	0.912	0.145489	0.124428
0.288	0.944	0.145489	0.124844
0.288	0.976	0.147482	0.125098
0.288	1.008	0.145489	0.123867
0.288	1.04	0.147482	0.115474
0.288	1.072	0.147482	0.113573
0.288	1.104	0.147482	0.111623
0.288	1.136	0.147482	0.105112
0.288	1.168	0.147482	0.104834
0.288	1.2	0.147482	0.102837
0.32	0.24	0.155454	0.183673
0.32	0.272	0.151468	0.182346
0.32	0.304	0.149475	0.190032
0.32	0.336	0.149475	0.206338
0.32	0.368	0.149475	0.213155
0.32	0.4	0.149475	0.215717
0.32	0.432	0.149475	0.21486
0.32	0.464	0.149475	0.212129
0.32	0.496	0.149475	0.217455
0.32	0.528	0.149475	0.214642
0.32	0.56	0.149475	0.153761
0.32	0.592	0.149475	0.208386
0.32	0.624	0.149475	0.147267
0.32	0.656	0.149475	0.142415
0.32	0.688	0.149475	0.138274
0.32	0.72	0.149475	0.137027
0.32	0.752	0.149475	0.13417
0.32	0.784	0.149475	0.131702
0.32	0.816	0.151468	0.130009
0.32	0.848	0.149475	0.127129
0.32	0.88	0.149475	0.124661
0.32	0.912	0.151468	0.122525
0.32	0.944	0.149475	0.121852
0.32	0.976	0.149475	0.121163
0.32	1.008	0.149475	0.119674
0.32	1.04	0.151468	0.117271
0.32	1.072	0.151468	0.115535
0.32	1.104	0.151468	0.113729
0.32	1.136	0.151468	0.112046
0.32	1.168	0.151468	0.110428
0.32	1.2	0.151468	0.109177
