# Supplementary material for: Structural Repetition Detector for multi-scale quantitative mapping of molecular complexes through microscopy
Source: Nat Commun. 2025 Jul 1;16:5767. doi: 10.1038/s41467-025-60709-1 (PMC12219329; doi:10.1038/s41467-025-60709-1)
Supplement: Supplementary file 6 — Source Data [file 41467_2025_60709_MOESM6_ESM.zip › Source Data/Supplementary Figure 8 - Autocorrelations for heatmaps/CTRL/0024.xlsx]

## Sheet: Sheet1
Spacing (µm)	Height (µm)	First Harmonic Position (µm)	First Harmonic Relative Amplitude
0.096	0.24	0.0936708	0.638889
0.096	0.272	0.0936708	0.609684
0.096	0.304	0.0936708	0.64259
0.096	0.336	0.0936708	0.73228
0.096	0.368	0.0936708	0.760711
0.096	0.4	0.0936708	0.723517
0.096	0.432	0.0936708	0.773979
0.096	0.464	0.0936708	0.782184
0.096	0.496	0.0936708	0.724309
0.096	0.528	0.0936708	0.748211
0.096	0.56	0.0936708	0.760685
0.096	0.592	0.0936708	0.698808
0.096	0.624	0.0936708	0.72235
0.096	0.656	0.0936708	0.744931
0.096	0.688	0.0936708	0.76012
0.096	0.72	0.0936708	0.69892
0.096	0.752	0.0936708	0.717291
0.096	0.784	0.0936708	0.745246
0.096	0.816	0.0936708	0.691524
0.096	0.848	0.0936708	0.712689
0.096	0.88	0.0936708	0.726573
0.096	0.912	0.0936708	0.680172
0.096	0.944	0.0936708	0.700874
0.096	0.976	0.0936708	0.721111
0.096	1.008	0.0936708	0.734488
0.096	1.04	0.0936708	0.692047
0.096	1.072	0.0936708	0.700093
0.096	1.104	0.0936708	0.720583
0.096	1.136	0.0936708	0.679412
0.096	1.168	0.0936708	0.696513
0.096	1.2	0.0936708	0.710968
0.128	0.24	0.129545	0.398423
0.128	0.272	0.129545	0.367188
0.128	0.304	0.129545	0.395332
0.128	0.336	0.129545	0.423845
0.128	0.368	0.129545	0.440851
0.128	0.4	0.129545	0.415131
0.128	0.432	0.131538	0.416785
0.128	0.464	0.129545	0.431787
0.128	0.496	0.129545	0.386247
0.128	0.528	0.129545	0.383328
0.128	0.56	0.129545	0.397455
0.128	0.592	0.129545	0.342606
0.128	0.624	0.131538	0.343096
0.128	0.656	0.131538	0.36717
0.128	0.688	0.129545	0.37238
0.128	0.72	0.131538	0.320353
0.128	0.752	0.129545	0.332725
0.128	0.784	0.129545	0.351099
0.128	0.816	0.131538	0.305049
0.128	0.848	0.131538	0.322097
0.128	0.88	0.131538	0.330852
0.128	0.912	0.131538	0.299671
0.128	0.944	0.131538	0.31376
0.128	0.976	0.131538	0.32727
0.128	1.008	0.131538	0.331045
0.128	1.04	0.131538	0.305983
0.128	1.072	0.131538	0.31669
0.128	1.104	0.131538	0.318022
0.128	1.136	0.131538	0.300897
0.128	1.168	0.131538	0.310132
0.128	1.2	0.131538	0.313545
0.16	0.24	0.167412	0.654718
0.16	0.272	0.165419	0.672115
0.16	0.304	0.165419	0.686617
0.16	0.336	0.167412	0.705409
0.16	0.368	0.167412	0.711868
0.16	0.4	0.167412	0.726289
0.16	0.432	0.167412	0.729032
0.16	0.464	0.167412	0.724424
0.16	0.496	0.167412	0.732699
0.16	0.528	0.167412	0.7342
0.16	0.56	0.167412	0.73404
0.16	0.592	0.167412	0.73813
0.16	0.624	0.167412	0.738405
0.16	0.656	0.167412	0.737342
0.16	0.688	0.167412	0.736735
0.16	0.72	0.167412	0.741669
0.16	0.752	0.167412	0.741945
0.16	0.784	0.167412	0.742014
0.16	0.816	0.167412	0.748637
0.16	0.848	0.167412	0.751784
0.16	0.88	0.167412	0.753589
0.16	0.912	0.167412	0.752913
0.16	0.944	0.167412	0.75367
0.16	0.976	0.167412	0.754931
0.16	1.008	0.167412	0.754908
0.16	1.04	0.167412	0.755081
0.16	1.072	0.167412	0.750935
0.16	1.104	0.167412	0.751165
0.16	1.136	0.167412	0.749918
0.16	1.168	0.167412	0.751747
0.16	1.2	0.167412	0.752746
0.192	0.24	0.185349	0.650128
0.192	0.272	0.185349	0.65081
0.192	0.304	0.185349	0.672232
0.192	0.336	0.185349	0.745362
0.192	0.368	0.183356	0.750199
0.192	0.4	0.183356	0.760085
0.192	0.432	0.183356	0.768615
0.192	0.464	0.183356	0.772322
0.192	0.496	0.183356	0.780516
0.192	0.528	0.183356	0.784454
0.192	0.56	0.183356	0.78972
0.192	0.592	0.183356	0.7941
0.192	0.624	0.183356	0.796221
0.192	0.656	0.183356	0.796514
0.192	0.688	0.183356	0.795584
0.192	0.72	0.183356	0.800328
0.192	0.752	0.183356	0.80085
0.192	0.784	0.183356	0.798168
0.192	0.816	0.183356	0.801777
0.192	0.848	0.183356	0.801151
0.192	0.88	0.183356	0.801119
0.192	0.912	0.183356	0.800203
0.192	0.944	0.183356	0.799171
0.192	0.976	0.183356	0.797734
0.192	1.008	0.183356	0.79906
0.192	1.04	0.183356	0.796921
0.192	1.072	0.183356	0.791861
0.192	1.104	0.183356	0.791988
0.192	1.136	0.183356	0.791164
0.192	1.168	0.183356	0.790606
0.192	1.2	0.183356	0.791382
0.224	0.24	0.221223	0.39935
0.224	0.272	0.221223	0.36753
0.224	0.304	0.21923	0.408804
0.224	0.336	0.217237	0.501367
0.224	0.368	0.217237	0.521592
0.224	0.4	0.217237	0.513736
0.224	0.432	0.217237	0.520833
0.224	0.464	0.217237	0.544162
0.224	0.496	0.217237	0.527759
0.224	0.528	0.215244	0.545819
0.224	0.56	0.217237	0.548143
0.224	0.592	0.215244	0.541143
0.224	0.624	0.215244	0.54735
0.224	0.656	0.217237	0.551918
0.224	0.688	0.217237	0.555976
0.224	0.72	0.215244	0.54601
0.224	0.752	0.215244	0.547622
0.224	0.784	0.215244	0.55346
0.224	0.816	0.215244	0.543515
0.224	0.848	0.215244	0.539506
0.224	0.88	0.215244	0.539148
0.224	0.912	0.215244	0.528462
0.224	0.944	0.215244	0.531772
0.224	0.976	0.215244	0.528629
0.224	1.008	0.215244	0.530694
0.224	1.04	0.215244	0.52182
0.224	1.072	0.215244	0.517056
0.224	1.104	0.215244	0.521081
0.224	1.136	0.215244	0.514706
0.224	1.168	0.215244	0.51516
0.224	1.2	0.215244	0.516077
0.256	0.24	0.25909	0.339027
0.256	0.272	0.257097	0.322916
0.256	0.304	0.257097	0.411248
0.256	0.336	0.197307	0.0871645
0.256	0.368	0.255104	0.370423
0.256	0.4	0.255104	0.355633
0.256	0.432	0.255104	0.360703
0.256	0.464	0.255104	0.429788
0.256	0.496	0.253111	0.411966
0.256	0.528	0.253111	0.401052
0.256	0.56	0.253111	0.396426
0.256	0.592	0.0817129	0.0449482
0.256	0.624	0.0817129	0.0456906
0.256	0.656	0.0817129	0.0461886
0.256	0.688	0.0817129	0.045148
0.256	0.72	0.0817129	0.0457353
0.256	0.752	0.0817129	0.0448915
0.256	0.784	0.0837059	0.0459315
0.256	0.816	0.0817129	0.0470435
0.256	0.848	0.0817129	0.0464343
0.256	0.88	0.0817129	0.0463846
0.256	0.912	0.0817129	0.0458336
0.256	0.944	0.0817129	0.0459287
0.256	0.976	0.0817129	0.0453206
0.256	1.008	0.0817129	0.0453202
0.256	1.04	0.0817129	0.0448801
0.256	1.072	0.0817129	0.0450111
0.256	1.104	0.0817129	0.0447107
0.256	1.136	0.0817129	0.044828
0.256	1.168	0.0817129	0.0460178
0.256	1.2	0.0817129	0.0464314
0.288	0.24	0.181363	0.051006
0.288	0.272	0.17937	0.0652334
0.288	0.304	0.177377	0.0722783
0.288	0.336	0.181363	0.0932372
0.288	0.368	0.17937	0.109735
0.288	0.4	0.17937	0.130289
0.288	0.432	0.17937	0.135291
0.288	0.464	0.17937	0.141048
0.288	0.496	0.177377	0.160928
0.288	0.528	0.177377	0.162466
0.288	0.56	0.177377	0.163509
0.288	0.592	0.177377	0.177252
0.288	0.624	0.177377	0.173933
0.288	0.656	0.175384	0.178028
0.288	0.688	0.175384	0.1786
0.288	0.72	0.175384	0.183604
0.288	0.752	0.175384	0.183235
0.288	0.784	0.175384	0.187616
0.288	0.816	0.0856988	0.0186364
0.288	0.848	0.175384	0.191904
0.288	0.88	0.175384	0.194899
0.288	0.912	0.0876918	0.0195247
0.288	0.944	0.0876918	0.0167999
0.288	0.976	0.0876918	0.01436
0.288	1.008	0.0876918	0.0155441
0.288	1.04	0.0876918	0.017053
0.288	1.072	0.0876918	0.015221
0.288	1.104	0.0876918	0.0168409
0.288	1.136	0.0876918	0.0181113
0.288	1.168	0.0876918	0.0174369
0.288	1.2	0.0896848	0.0195092
0.32	0.24	0.175384	0.0937542
0.32	0.272	0.173391	0.109051
0.32	0.304	0.175384	0.109906
0.32	0.336	0.177377	0.135227
0.32	0.368	0.175384	0.145799
0.32	0.4	0.175384	0.163913
0.32	0.432	0.175384	0.171132
0.32	0.464	0.175384	0.214796
0.32	0.496	0.175384	0.236607
0.32	0.528	0.175384	0.241709
0.32	0.56	0.175384	0.242061
0.32	0.592	0.175384	0.255117
0.32	0.624	0.175384	0.255392
0.32	0.656	0.175384	0.259472
0.32	0.688	0.173391	0.258899
0.32	0.72	0.173391	0.272201
0.32	0.752	0.173391	0.268991
0.32	0.784	0.173391	0.271382
0.32	0.816	0.173391	0.281672
0.32	0.848	0.173391	0.281482
0.32	0.88	0.173391	0.285897
0.32	0.912	0.173391	0.295147
0.32	0.944	0.173391	0.296401
0.32	0.976	0.173391	0.293123
0.32	1.008	0.173391	0.295839
0.32	1.04	0.173391	0.299317
0.32	1.072	0.173391	0.30198
0.32	1.104	0.173391	0.305321
0.32	1.136	0.173391	0.308869
0.32	1.168	0.173391	0.314599
0.32	1.2	0.173391	0.318676
