# Supplementary material for: Structural Repetition Detector for multi-scale quantitative mapping of molecular complexes through microscopy
Source: Nat Commun. 2025 Jul 1;16:5767. doi: 10.1038/s41467-025-60709-1 (PMC12219329; doi:10.1038/s41467-025-60709-1)
Supplement: Supplementary file 6 — Source Data [file 41467_2025_60709_MOESM6_ESM.zip › Source Data/Supplementary Figure 8 - Autocorrelations for heatmaps/CTRL/0008.xlsx]

## Sheet: Sheet1
Spacing (µm)	Height (µm)	First Harmonic Position (µm)	First Harmonic Relative Amplitude
0.096	0.24	0.0956638	0.708927
0.096	0.272	0.0956638	0.678957
0.096	0.304	0.0956638	0.708866
0.096	0.336	0.0956638	0.761404
0.096	0.368	0.0956638	0.773571
0.096	0.4	0.0956638	0.765169
0.096	0.432	0.0956638	0.803426
0.096	0.464	0.0956638	0.807318
0.096	0.496	0.0956638	0.800495
0.096	0.528	0.0956638	0.812893
0.096	0.56	0.0956638	0.824689
0.096	0.592	0.0956638	0.814282
0.096	0.624	0.0956638	0.825193
0.096	0.656	0.0956638	0.832711
0.096	0.688	0.0956638	0.836264
0.096	0.72	0.0956638	0.814193
0.096	0.752	0.0956638	0.819338
0.096	0.784	0.0956638	0.827684
0.096	0.816	0.0956638	0.798053
0.096	0.848	0.0956638	0.809567
0.096	0.88	0.0956638	0.814128
0.096	0.912	0.0956638	0.782936
0.096	0.944	0.0956638	0.794595
0.096	0.976	0.0956638	0.805524
0.096	1.008	0.0956638	0.812545
0.096	1.04	0.0956638	0.781454
0.096	1.072	0.0956638	0.786005
0.096	1.104	0.0956638	0.79859
0.096	1.136	0.0956638	0.767108
0.096	1.168	0.0956638	0.778392
0.096	1.2	0.0956638	0.787311
0.128	0.24	0.0637759	0.0203512
0.128	0.272	0.129545	0.379736
0.128	0.304	0.129545	0.412346
0.128	0.336	0.129545	0.42776
0.128	0.368	0.129545	0.452072
0.128	0.4	0.129545	0.447115
0.128	0.432	0.129545	0.467999
0.128	0.464	0.129545	0.499363
0.128	0.496	0.129545	0.497996
0.128	0.528	0.131538	0.516216
0.128	0.56	0.129545	0.543887
0.128	0.592	0.129545	0.530816
0.128	0.624	0.129545	0.541818
0.128	0.656	0.129545	0.556979
0.128	0.688	0.129545	0.569709
0.128	0.72	0.129545	0.532843
0.128	0.752	0.129545	0.541884
0.128	0.784	0.129545	0.550968
0.128	0.816	0.129545	0.50845
0.128	0.848	0.129545	0.517756
0.128	0.88	0.129545	0.518837
0.128	0.912	0.131538	0.481265
0.128	0.944	0.131538	0.488788
0.128	0.976	0.129545	0.499227
0.128	1.008	0.131538	0.498785
0.128	1.04	0.131538	0.467091
0.128	1.072	0.129545	0.476088
0.128	1.104	0.129545	0.479064
0.128	1.136	0.129545	0.452069
0.128	1.168	0.129545	0.459159
0.128	1.2	0.129545	0.460417
0.16	0.24	0.0837059	0.0766599
0.16	0.272	0.0837059	0.0732443
0.16	0.304	0.0837059	0.0692891
0.16	0.336	0.0837059	0.0599908
0.16	0.368	0.0837059	0.0515732
0.16	0.4	0.0837059	0.0447407
0.16	0.432	0.0837059	0.0379582
0.16	0.464	0.0837059	0.0310558
0.16	0.496	0.0837059	0.0226699
0.16	0.528	0.0817129	0.0166146
0.16	0.56	0.0817129	0.0136624
0.16	0.592	0.0817129	0.00891773
0.16	0.624	0.0817129	0.0075384
0.16	0.656	0.0817129	0.00670087
0.16	0.688	0.0817129	0.00594123
0.16	0.72	0.163426	0.621477
0.16	0.752	0.163426	0.625124
0.16	0.784	0.163426	0.625481
0.16	0.816	0.163426	0.637911
0.16	0.848	0.163426	0.639432
0.16	0.88	0.163426	0.643298
0.16	0.912	0.163426	0.650188
0.16	0.944	0.163426	0.653597
0.16	0.976	0.163426	0.65376
0.16	1.008	0.163426	0.658095
0.16	1.04	0.161433	0.661638
0.16	1.072	0.161433	0.664548
0.16	1.104	0.161433	0.667278
0.16	1.136	0.161433	0.668984
0.16	1.168	0.161433	0.671723
0.16	1.2	0.161433	0.674491
0.192	0.24	0.0956638	0.174113
0.192	0.272	0.0956638	0.163923
0.192	0.304	0.0956638	0.163492
0.192	0.336	0.0956638	0.162435
0.192	0.368	0.0956638	0.157
0.192	0.4	0.0956638	0.154203
0.192	0.432	0.0956638	0.153288
0.192	0.464	0.0956638	0.140214
0.192	0.496	0.0956638	0.13717
0.192	0.528	0.0976568	0.121336
0.192	0.56	0.0976568	0.110823
0.192	0.592	0.0976568	0.110939
0.192	0.624	0.0976568	0.0992146
0.192	0.656	0.0976568	0.091958
0.192	0.688	0.0976568	0.0830511
0.192	0.72	0.0976568	0.0791085
0.192	0.752	0.0976568	0.0722517
0.192	0.784	0.0976568	0.0664706
0.192	0.816	0.0996498	0.0620127
0.192	0.848	0.0996498	0.0620003
0.192	0.88	0.0996498	0.0578515
0.192	0.912	0.0996498	0.0544642
0.192	0.944	0.0996498	0.0517791
0.192	0.976	0.0996498	0.0483169
0.192	1.008	0.0996498	0.0453974
0.192	1.04	0.101643	0.0435041
0.192	1.072	0.101643	0.0417687
0.192	1.104	0.101643	0.0396527
0.192	1.136	0.101643	0.0392745
0.192	1.168	0.101643	0.037667
0.192	1.2	0.101643	0.036173
0.224	0.24	0.0996498	0.0492265
0.224	0.272	0.0976568	0.0322484
0.224	0.304	0.0956638	0.0296804
0.224	0.336	0.0936708	0.0229931
0.224	0.368	0.0916778	0.0216371
0.224	0.4	0.0916778	0.0192853
0.224	0.432	0.0936708	0.0206582
0.224	0.464	0.0956638	0.0235484
0.224	0.496	0.0956638	0.0200947
0.224	0.528	0.0956638	0.0186655
0.224	0.56	0.0936708	0.0142338
0.224	0.592	0.0936708	0.0138726
0.224	0.624	0.0936708	0.0113963
0.224	0.656	0.0936708	0.00994631
0.224	0.688	0.213251	0.642012
0.224	0.72	0.0956638	0.00829385
0.224	0.752	0.0936708	0.00740134
0.224	0.784	0.215244	0.643928
0.224	0.816	0.0956638	0.00668057
0.224	0.848	0.0956638	0.00686435
0.224	0.88	0.0956638	0.00615307
0.224	0.912	0.0956638	0.00638231
0.224	0.944	0.0956638	0.00628274
0.224	0.976	0.215244	0.639708
0.224	1.008	0.215244	0.644218
0.224	1.04	0.215244	0.638258
0.224	1.072	0.215244	0.63447
0.224	1.104	0.215244	0.640481
0.224	1.136	0.215244	0.631803
0.224	1.168	0.215244	0.632568
0.224	1.2	0.215244	0.636328
0.256	0.24	0.175384	0.0255554
0.256	0.272	0.173391	0.028868
0.256	0.304	0.171398	0.0376802
0.256	0.336	0.169405	0.0371107
0.256	0.368	0.171398	0.0395906
0.256	0.4	0.169405	0.0427614
0.256	0.432	0.169405	0.0400759
0.256	0.464	0.169405	0.0427049
0.256	0.496	0.169405	0.0422248
0.256	0.528	0.167412	0.0370957
0.256	0.56	0.167412	0.0402084
0.256	0.592	0.167412	0.0376385
0.256	0.624	0.165419	0.0377373
0.256	0.656	0.167412	0.0408145
0.256	0.688	0.167412	0.0445323
0.256	0.72	0.167412	0.0378646
0.256	0.752	0.167412	0.041747
0.256	0.784	0.167412	0.0471907
0.256	0.816	0.169405	0.0419602
0.256	0.848	0.169405	0.0440137
0.256	0.88	0.169405	0.0450669
0.256	0.912	0.169405	0.0422701
0.256	0.944	0.169405	0.0433773
0.256	0.976	0.169405	0.0446917
0.256	1.008	0.169405	0.0429304
0.256	1.04	0.169405	0.042122
0.256	1.072	0.169405	0.0423365
0.256	1.104	0.171398	0.0413221
0.256	1.136	0.171398	0.0401395
0.256	1.168	0.171398	0.0406594
0.256	1.2	0.171398	0.0400431
0.288	0.24	0.0896848	0.0437649
0.288	0.272	0.0936708	0.0437773
0.288	0.304	0.0916778	0.0405309
0.288	0.336	0.0916778	0.0363602
0.288	0.368	0.0916778	0.0432345
0.288	0.4	0.0916778	0.044787
0.288	0.432	0.0916778	0.048299
0.288	0.464	0.0916778	0.0481045
0.288	0.496	0.0916778	0.0475654
0.288	0.528	0.0916778	0.0472391
0.288	0.56	0.0916778	0.0474616
0.288	0.592	0.0936708	0.0483602
0.288	0.624	0.0936708	0.0473713
0.288	0.656	0.0936708	0.048661
0.288	0.688	0.0936708	0.0467906
0.288	0.72	0.0936708	0.0473235
0.288	0.752	0.0936708	0.0451289
0.288	0.784	0.0936708	0.0443088
0.288	0.816	0.0936708	0.0449711
0.288	0.848	0.0936708	0.0450985
0.288	0.88	0.0936708	0.0435506
0.288	0.912	0.0936708	0.045469
0.288	0.944	0.0936708	0.0444059
0.288	0.976	0.0936708	0.0423457
0.288	1.008	0.0936708	0.0429608
0.288	1.04	0.0936708	0.0433592
0.288	1.072	0.0936708	0.0421994
0.288	1.104	0.0936708	0.042551
0.288	1.136	0.0936708	0.0437063
0.288	1.168	0.0936708	0.0423379
0.288	1.2	0.0936708	0.0432361
0.32	0.24	0.0896848	0.082676
0.32	0.272	0.0896848	0.0819704
0.32	0.304	0.0896848	0.0728455
0.32	0.336	0.0896848	0.0665735
0.32	0.368	0.0896848	0.0640407
0.32	0.4	0.0896848	0.0641502
0.32	0.432	0.0896848	0.0611623
0.32	0.464	0.0896848	0.0555782
0.32	0.496	0.0896848	0.0547146
0.32	0.528	0.0896848	0.0500405
0.32	0.56	0.0896848	0.0465427
0.32	0.592	0.0916778	0.0473026
0.32	0.624	0.0916778	0.0443905
0.32	0.656	0.0916778	0.0436092
0.32	0.688	0.0916778	0.0412054
0.32	0.72	0.0916778	0.0403176
0.32	0.752	0.0916778	0.0375535
0.32	0.784	0.0916778	0.0358443
0.32	0.816	0.0916778	0.034506
0.32	0.848	0.0916778	0.034266
0.32	0.88	0.0916778	0.0328569
0.32	0.912	0.0916778	0.0319306
0.32	0.944	0.0936708	0.0310002
0.32	0.976	0.0936708	0.029756
0.32	1.008	0.0936708	0.0289641
0.32	1.04	0.0936708	0.0280356
0.32	1.072	0.0936708	0.0274112
0.32	1.104	0.0936708	0.0266227
0.32	1.136	0.0936708	0.0263855
0.32	1.168	0.0936708	0.0256849
0.32	1.2	0.0936708	0.025223
