# Supplementary material for: Structural Repetition Detector for multi-scale quantitative mapping of molecular complexes through microscopy
Source: Nat Commun. 2025 Jul 1;16:5767. doi: 10.1038/s41467-025-60709-1 (PMC12219329; doi:10.1038/s41467-025-60709-1)
Supplement: Supplementary file 6 — Source Data [file 41467_2025_60709_MOESM6_ESM.zip › Source Data/Supplementary Figure 8 - Autocorrelations for heatmaps/CTRL/0028.xlsx]

## Sheet: Sheet1
Spacing (µm)	Height (µm)	First Harmonic Position (µm)	First Harmonic Relative Amplitude
0.096	0.24	0.0956638	0.739335
0.096	0.272	0.0956638	0.735244
0.096	0.304	0.0956638	0.728778
0.096	0.336	0.0956638	0.801349
0.096	0.368	0.0956638	0.77832
0.096	0.4	0.0956638	0.789588
0.096	0.432	0.0956638	0.836637
0.096	0.464	0.0956638	0.817799
0.096	0.496	0.0956638	0.813467
0.096	0.528	0.0956638	0.822766
0.096	0.56	0.0956638	0.824927
0.096	0.592	0.0956638	0.80294
0.096	0.624	0.0956638	0.816289
0.096	0.656	0.0956638	0.816422
0.096	0.688	0.0956638	0.815539
0.096	0.72	0.0956638	0.798615
0.096	0.752	0.0956638	0.8041
0.096	0.784	0.0956638	0.80874
0.096	0.816	0.0956638	0.787772
0.096	0.848	0.0956638	0.796365
0.096	0.88	0.0956638	0.79441
0.096	0.912	0.0956638	0.776621
0.096	0.944	0.0956638	0.783151
0.096	0.976	0.0956638	0.790317
0.096	1.008	0.0956638	0.79878
0.096	1.04	0.0956638	0.775023
0.096	1.072	0.0956638	0.775311
0.096	1.104	0.0956638	0.788981
0.096	1.136	0.0956638	0.762768
0.096	1.168	0.0956638	0.771028
0.096	1.2	0.0956638	0.782218
0.128	0.24	0.137517	0.343335
0.128	0.272	0.137517	0.30259
0.128	0.304	0.137517	0.27364
0.128	0.336	0.13951	0.323291
0.128	0.368	0.137517	0.325234
0.128	0.4	0.13951	0.239526
0.128	0.432	0.141503	0.382321
0.128	0.464	0.141503	0.383637
0.128	0.496	0.143496	0.213711
0.128	0.528	0.145489	0.213981
0.128	0.56	0.143496	0.221807
0.128	0.592	0.145489	0.196986
0.128	0.624	0.145489	0.201127
0.128	0.656	0.143496	0.212961
0.128	0.688	0.143496	0.356937
0.128	0.72	0.145489	0.195949
0.128	0.752	0.145489	0.20381
0.128	0.784	0.143496	0.34966
0.128	0.816	0.145489	0.195866
0.128	0.848	0.143496	0.205818
0.128	0.88	0.143496	0.211847
0.128	0.912	0.145489	0.195808
0.128	0.944	0.143496	0.203436
0.128	0.976	0.143496	0.211709
0.128	1.008	0.143496	0.214731
0.128	1.04	0.143496	0.200487
0.128	1.072	0.141503	0.206914
0.128	1.104	0.143496	0.208434
0.128	1.136	0.141503	0.197637
0.128	1.168	0.141503	0.203371
0.128	1.2	0.141503	0.204625
0.16	0.24	0.169405	0.639573
0.16	0.272	0.171398	0.638616
0.16	0.304	0.171398	0.65783
0.16	0.336	0.171398	0.668704
0.16	0.368	0.171398	0.674712
0.16	0.4	0.171398	0.685038
0.16	0.432	0.171398	0.687714
0.16	0.464	0.171398	0.690432
0.16	0.496	0.173391	0.699682
0.16	0.528	0.173391	0.70257
0.16	0.56	0.173391	0.703781
0.16	0.592	0.173391	0.71076
0.16	0.624	0.173391	0.711429
0.16	0.656	0.173391	0.710776
0.16	0.688	0.173391	0.709739
0.16	0.72	0.173391	0.717449
0.16	0.752	0.173391	0.716519
0.16	0.784	0.173391	0.714932
0.16	0.816	0.173391	0.720499
0.16	0.848	0.173391	0.719151
0.16	0.88	0.173391	0.719227
0.16	0.912	0.173391	0.72218
0.16	0.944	0.173391	0.721146
0.16	0.976	0.173391	0.720388
0.16	1.008	0.173391	0.720127
0.16	1.04	0.173391	0.722002
0.16	1.072	0.173391	0.722166
0.16	1.104	0.173391	0.721793
0.16	1.136	0.173391	0.72293
0.16	1.168	0.173391	0.72247
0.16	1.2	0.173391	0.722127
0.192	0.24	0.193321	0.90995
0.192	0.272	0.193321	0.915921
0.192	0.304	0.193321	0.920955
0.192	0.336	0.193321	0.925131
0.192	0.368	0.193321	0.927475
0.192	0.4	0.193321	0.929211
0.192	0.432	0.193321	0.931743
0.192	0.464	0.193321	0.93221
0.192	0.496	0.193321	0.933612
0.192	0.528	0.193321	0.934085
0.192	0.56	0.193321	0.935039
0.192	0.592	0.193321	0.936259
0.192	0.624	0.193321	0.936445
0.192	0.656	0.193321	0.93659
0.192	0.688	0.193321	0.93648
0.192	0.72	0.193321	0.937915
0.192	0.752	0.193321	0.938132
0.192	0.784	0.193321	0.937239
0.192	0.816	0.193321	0.938245
0.192	0.848	0.193321	0.938708
0.192	0.88	0.193321	0.938365
0.192	0.912	0.193321	0.939089
0.192	0.944	0.193321	0.938921
0.192	0.976	0.193321	0.938694
0.192	1.008	0.193321	0.938951
0.192	1.04	0.193321	0.939187
0.192	1.072	0.193321	0.939464
0.192	1.104	0.193321	0.939247
0.192	1.136	0.193321	0.939632
0.192	1.168	0.193321	0.939478
0.192	1.2	0.193321	0.939525
0.224	0.24	0.205279	0.747911
0.224	0.272	0.207272	0.731674
0.224	0.304	0.205279	0.775691
0.224	0.336	0.205279	0.777285
0.224	0.368	0.205279	0.787442
0.224	0.4	0.205279	0.789777
0.224	0.432	0.205279	0.790168
0.224	0.464	0.205279	0.803976
0.224	0.496	0.205279	0.798387
0.224	0.528	0.205279	0.807928
0.224	0.56	0.205279	0.809784
0.224	0.592	0.205279	0.813451
0.224	0.624	0.205279	0.814991
0.224	0.656	0.205279	0.813947
0.224	0.688	0.205279	0.815341
0.224	0.72	0.205279	0.819093
0.224	0.752	0.205279	0.820719
0.224	0.784	0.205279	0.816459
0.224	0.816	0.205279	0.823266
0.224	0.848	0.205279	0.821128
0.224	0.88	0.205279	0.824599
0.224	0.912	0.205279	0.823884
0.224	0.944	0.205279	0.822468
0.224	0.976	0.205279	0.824542
0.224	1.008	0.205279	0.824392
0.224	1.04	0.205279	0.825581
0.224	1.072	0.205279	0.826401
0.224	1.104	0.205279	0.827383
0.224	1.136	0.205279	0.828137
0.224	1.168	0.205279	0.828498
0.224	1.2	0.205279	0.827804
0.256	0.24	0.247132	0.316379
0.256	0.272	0.245139	0.325777
0.256	0.304	0.245139	0.365136
0.256	0.336	0.245139	0.359655
0.256	0.368	0.245139	0.373605
0.256	0.4	0.245139	0.380357
0.256	0.432	0.245139	0.372394
0.256	0.464	0.245139	0.381192
0.256	0.496	0.245139	0.376278
0.256	0.528	0.247132	0.362326
0.256	0.56	0.245139	0.376015
0.256	0.592	0.245139	0.364591
0.256	0.624	0.247132	0.359302
0.256	0.656	0.247132	0.365843
0.256	0.688	0.247132	0.373956
0.256	0.72	0.247132	0.352846
0.256	0.752	0.247132	0.360294
0.256	0.784	0.247132	0.368196
0.256	0.816	0.247132	0.349404
0.256	0.848	0.247132	0.35557
0.256	0.88	0.247132	0.357393
0.256	0.912	0.247132	0.344368
0.256	0.944	0.247132	0.350331
0.256	0.976	0.247132	0.355948
0.256	1.008	0.247132	0.353184
0.256	1.04	0.247132	0.347782
0.256	1.072	0.247132	0.354981
0.256	1.104	0.247132	0.350679
0.256	1.136	0.247132	0.348904
0.256	1.168	0.247132	0.351428
0.256	1.2	0.247132	0.350372
0.288	0.24	0.189335	0.28528
0.288	0.272	0.189335	0.307132
0.288	0.304	0.191328	0.312776
0.288	0.336	0.191328	0.283632
0.288	0.368	0.191328	0.28479
0.288	0.4	0.191328	0.299397
0.288	0.432	0.191328	0.272145
0.288	0.464	0.191328	0.271415
0.288	0.496	0.191328	0.281118
0.288	0.528	0.191328	0.262166
0.288	0.56	0.191328	0.262849
0.288	0.592	0.191328	0.269002
0.288	0.624	0.191328	0.25161
0.288	0.656	0.191328	0.25346
0.288	0.688	0.191328	0.249489
0.288	0.72	0.191328	0.245094
0.288	0.752	0.191328	0.243301
0.288	0.784	0.191328	0.243109
0.288	0.816	0.191328	0.238666
0.288	0.848	0.191328	0.236511
0.288	0.88	0.191328	0.235952
0.288	0.912	0.191328	0.2321
0.288	0.944	0.191328	0.230574
0.288	0.976	0.191328	0.229808
0.288	1.008	0.191328	0.222116
0.288	1.04	0.191328	0.22588
0.288	1.072	0.191328	0.226321
0.288	1.104	0.191328	0.21973
0.288	1.136	0.191328	0.222862
0.288	1.168	0.191328	0.222891
0.288	1.2	0.191328	0.217426
0.32	0.24	0.189335	0.391064
0.32	0.272	0.191328	0.414583
0.32	0.304	0.191328	0.396514
0.32	0.336	0.191328	0.384049
0.32	0.368	0.191328	0.370425
0.32	0.4	0.191328	0.386685
0.32	0.432	0.191328	0.374326
0.32	0.464	0.191328	0.364177
0.32	0.496	0.191328	0.376117
0.32	0.528	0.191328	0.368373
0.32	0.56	0.191328	0.361736
0.32	0.592	0.191328	0.370519
0.32	0.624	0.191328	0.362786
0.32	0.656	0.191328	0.357049
0.32	0.688	0.191328	0.348764
0.32	0.72	0.191328	0.359079
0.32	0.752	0.191328	0.352263
0.32	0.784	0.191328	0.347939
0.32	0.816	0.191328	0.356079
0.32	0.848	0.191328	0.348761
0.32	0.88	0.191328	0.344623
0.32	0.912	0.191328	0.352374
0.32	0.944	0.191328	0.34654
0.32	0.976	0.191328	0.342288
0.32	1.008	0.191328	0.337965
0.32	1.04	0.191328	0.344947
0.32	1.072	0.191328	0.342033
0.32	1.104	0.191328	0.338251
0.32	1.136	0.191328	0.344242
0.32	1.168	0.191328	0.341056
0.32	1.2	0.191328	0.337752
