# Supplementary material for: Structural Repetition Detector for multi-scale quantitative mapping of molecular complexes through microscopy
Source: Nat Commun. 2025 Jul 1;16:5767. doi: 10.1038/s41467-025-60709-1 (PMC12219329; doi:10.1038/s41467-025-60709-1)
Supplement: Supplementary file 6 — Source Data [file 41467_2025_60709_MOESM6_ESM.zip › Source Data/Supplementary Figure 8 - Autocorrelations for heatmaps/CTRL/0012.xlsx]

## Sheet: Sheet1
Spacing (µm)	Height (µm)	First Harmonic Position (µm)	First Harmonic Relative Amplitude
0.096	0.24	0.0936708	0.400146
0.096	0.272	0.0936708	0.35531
0.096	0.304	0.0936708	0.371231
0.096	0.336	0.0936708	0.453729
0.096	0.368	0.0936708	0.467336
0.096	0.4	0.0936708	0.446192
0.096	0.432	0.0936708	0.514626
0.096	0.464	0.0936708	0.505506
0.096	0.496	0.0936708	0.484094
0.096	0.528	0.0936708	0.485771
0.096	0.56	0.0936708	0.496899
0.096	0.592	0.0936708	0.47644
0.096	0.624	0.0936708	0.494963
0.096	0.656	0.0936708	0.514196
0.096	0.688	0.0936708	0.535941
0.096	0.72	0.0936708	0.516228
0.096	0.752	0.0936708	0.544475
0.096	0.784	0.0936708	0.551344
0.096	0.816	0.0936708	0.529782
0.096	0.848	0.0936708	0.55147
0.096	0.88	0.0936708	0.548473
0.096	0.912	0.0936708	0.527794
0.096	0.944	0.0936708	0.535674
0.096	0.976	0.0936708	0.547133
0.096	1.008	0.0936708	0.558079
0.096	1.04	0.0936708	0.523192
0.096	1.072	0.0936708	0.523399
0.096	1.104	0.0936708	0.539738
0.096	1.136	0.0936708	0.499954
0.096	1.168	0.0936708	0.512128
0.096	1.2	0.0936708	0.524612
0.128	0.24	0.133531	0.575403
0.128	0.272	0.133531	0.568411
0.128	0.304	0.133531	0.613982
0.128	0.336	0.133531	0.637025
0.128	0.368	0.133531	0.661983
0.128	0.4	0.133531	0.662225
0.128	0.432	0.133531	0.677637
0.128	0.464	0.133531	0.696739
0.128	0.496	0.133531	0.701274
0.128	0.528	0.133531	0.712963
0.128	0.56	0.133531	0.729749
0.128	0.592	0.133531	0.730062
0.128	0.624	0.133531	0.738404
0.128	0.656	0.133531	0.751656
0.128	0.688	0.133531	0.766271
0.128	0.72	0.133531	0.764155
0.128	0.752	0.133531	0.775515
0.128	0.784	0.133531	0.788245
0.128	0.816	0.133531	0.787731
0.128	0.848	0.133531	0.795091
0.128	0.88	0.133531	0.801229
0.128	0.912	0.133531	0.796668
0.128	0.944	0.133531	0.800479
0.128	0.976	0.133531	0.804007
0.128	1.008	0.133531	0.804653
0.128	1.04	0.133531	0.799451
0.128	1.072	0.133531	0.801102
0.128	1.104	0.133531	0.801345
0.128	1.136	0.133531	0.792901
0.128	1.168	0.133531	0.796015
0.128	1.2	0.133531	0.795858
0.16	0.24	0.0837059	0.152791
0.16	0.272	0.0837059	0.158178
0.16	0.304	0.0817129	0.173897
0.16	0.336	0.0817129	0.181123
0.16	0.368	0.0817129	0.182165
0.16	0.4	0.0817129	0.188992
0.16	0.432	0.0817129	0.183365
0.16	0.464	0.0817129	0.175236
0.16	0.496	0.0817129	0.178035
0.16	0.528	0.0817129	0.164639
0.16	0.56	0.0817129	0.150073
0.16	0.592	0.0817129	0.151702
0.16	0.624	0.0817129	0.139137
0.16	0.656	0.0817129	0.12625
0.16	0.688	0.0817129	0.115223
0.16	0.72	0.0817129	0.106411
0.16	0.752	0.0817129	0.0950892
0.16	0.784	0.0817129	0.0760811
0.16	0.816	0.0817129	0.062471
0.16	0.848	0.0817129	0.0587613
0.16	0.88	0.0817129	0.0536183
0.16	0.912	0.0817129	0.0446623
0.16	0.944	0.0817129	0.0411567
0.16	0.976	0.0817129	0.0386356
0.16	1.008	0.0817129	0.0357516
0.16	1.04	0.0817129	0.0275949
0.16	1.072	0.0817129	0.0249033
0.16	1.104	0.0817129	0.0238204
0.16	1.136	0.0817129	0.017263
0.16	1.168	0.0817129	0.0166159
0.16	1.2	0.0797199	0.0155203
0.192	0.24	0.0876918	0.0805456
0.192	0.272	0.0876918	0.0779744
0.192	0.304	0.0876918	0.0790689
0.192	0.336	0.0876918	0.0834057
0.192	0.368	0.0876918	0.0763652
0.192	0.4	0.0876918	0.0712989
0.192	0.432	0.0876918	0.0727289
0.192	0.464	0.0856988	0.0613121
0.192	0.496	0.0856988	0.0618905
0.192	0.528	0.0856988	0.0531076
0.192	0.56	0.0856988	0.0490433
0.192	0.592	0.0856988	0.0518674
0.192	0.624	0.0856988	0.0446088
0.192	0.656	0.0856988	0.0402898
0.192	0.688	0.0837059	0.0351241
0.192	0.72	0.0837059	0.0314941
0.192	0.752	0.0837059	0.0272373
0.192	0.784	0.185349	0.645254
0.192	0.816	0.185349	0.642946
0.192	0.848	0.185349	0.65375
0.192	0.88	0.185349	0.65595
0.192	0.912	0.185349	0.655837
0.192	0.944	0.183356	0.661538
0.192	0.976	0.183356	0.668252
0.192	1.008	0.183356	0.671586
0.192	1.04	0.183356	0.671622
0.192	1.072	0.183356	0.679137
0.192	1.104	0.183356	0.685038
0.192	1.136	0.183356	0.684492
0.192	1.168	0.183356	0.69258
0.192	1.2	0.183356	0.69901
0.224	0.24	0.117587	0.0310344
0.224	0.272	0.0896848	0.0778132
0.224	0.304	0.0876918	0.065572
0.224	0.336	0.0916778	0.0719214
0.224	0.368	0.0916778	0.0641499
0.224	0.4	0.0876918	0.0713307
0.224	0.432	0.0876918	0.0718196
0.224	0.464	0.0856988	0.0558135
0.224	0.496	0.0837059	0.0645482
0.224	0.528	0.0817129	0.0495786
0.224	0.56	0.0797199	0.0442624
0.224	0.592	0.0777269	0.0464576
0.224	0.624	0.21923	0.377667
0.224	0.656	0.21923	0.376251
0.224	0.688	0.21923	0.387377
0.224	0.72	0.21923	0.380509
0.224	0.752	0.21923	0.40598
0.224	0.784	0.21923	0.422017
0.224	0.816	0.217237	0.432618
0.224	0.848	0.21923	0.441529
0.224	0.88	0.217237	0.466026
0.224	0.912	0.217237	0.459695
0.224	0.944	0.217237	0.474206
0.224	0.976	0.217237	0.495265
0.224	1.008	0.217237	0.504269
0.224	1.04	0.217237	0.503198
0.224	1.072	0.217237	0.516864
0.224	1.104	0.217237	0.539652
0.224	1.136	0.217237	0.535849
0.224	1.168	0.217237	0.551102
0.224	1.2	0.215244	0.564682
0.256	0.24	0.135524	0.144117
0.256	0.272	0.135524	0.144427
0.256	0.304	0.135524	0.156751
0.256	0.336	0.137517	0.162211
0.256	0.368	0.137517	0.158655
0.256	0.4	0.13951	0.156513
0.256	0.432	0.141503	0.156559
0.256	0.464	0.141503	0.15736
0.256	0.496	0.141503	0.156222
0.256	0.528	0.141503	0.151616
0.256	0.56	0.141503	0.153166
0.256	0.592	0.143496	0.153823
0.256	0.624	0.143496	0.157078
0.256	0.656	0.143496	0.160845
0.256	0.688	0.143496	0.163721
0.256	0.72	0.143496	0.181486
0.256	0.752	0.141503	0.191877
0.256	0.784	0.141503	0.194393
0.256	0.816	0.141503	0.207513
0.256	0.848	0.141503	0.210333
0.256	0.88	0.141503	0.217243
0.256	0.912	0.141503	0.236491
0.256	0.944	0.141503	0.247083
0.256	0.976	0.141503	0.248247
0.256	1.008	0.141503	0.2562
0.256	1.04	0.141503	0.265192
0.256	1.072	0.141503	0.26738
0.256	1.104	0.13951	0.274318
0.256	1.136	0.13951	0.281788
0.256	1.168	0.13951	0.281186
0.256	1.2	0.13951	0.283036
0.288	0.24	0.135524	0.109152
0.288	0.272	0.135524	0.118018
0.288	0.304	0.137517	0.10096
0.288	0.336	0.13951	0.105867
0.288	0.368	0.13951	0.0941157
0.288	0.4	0.13951	0.0951937
0.288	0.432	0.13951	0.101482
0.288	0.464	0.13951	0.088937
0.288	0.496	0.13951	0.0880385
0.288	0.528	0.137517	0.0824231
0.288	0.56	0.13951	0.069106
0.288	0.592	0.135524	0.0601196
0.288	0.624	0.131538	0.0578403
0.288	0.656	0.137517	0.0541377
0.288	0.688	0.263076	0.265437
0.288	0.72	0.135524	0.06164
0.288	0.752	0.137517	0.0590793
0.288	0.784	0.13951	0.0556871
0.288	0.816	0.137517	0.068154
0.288	0.848	0.137517	0.0619661
0.288	0.88	0.13951	0.0577998
0.288	0.912	0.137517	0.0720678
0.288	0.944	0.137517	0.0686063
0.288	0.976	0.13951	0.0665286
0.288	1.008	0.137517	0.0712474
0.288	1.04	0.13951	0.076957
0.288	1.072	0.13951	0.0737705
0.288	1.104	0.13951	0.0776031
0.288	1.136	0.13951	0.0831291
0.288	1.168	0.141503	0.079665
0.288	1.2	0.13951	0.0829073
0.32	0.24	0.145489	0.0478531
0.32	0.272	0.145489	0.0569772
0.32	0.304	0.149475	0.0498172
0.32	0.336	0.153461	0.0474924
0.32	0.368	0.155454	0.0452411
0.32	0.4	0.155454	0.0470355
0.32	0.432	0.155454	0.0446564
0.32	0.464	0.155454	0.0414008
0.32	0.496	0.155454	0.0418651
0.32	0.528	0.157447	0.039737
0.32	0.56	0.157447	0.038041
0.32	0.592	0.157447	0.0357808
0.32	0.624	0.15944	0.0351544
0.32	0.656	0.15944	0.0362808
0.32	0.688	0.15944	0.0359621
0.32	0.72	0.15944	0.0375996
0.32	0.752	0.15944	0.0376461
0.32	0.784	0.161433	0.0379177
0.32	0.816	0.161433	0.0395784
0.32	0.848	0.161433	0.0388587
0.32	0.88	0.161433	0.038664
0.32	0.912	0.161433	0.0410373
0.32	0.944	0.161433	0.0414083
0.32	0.976	0.161433	0.0417641
0.32	1.008	0.161433	0.0415649
0.32	1.04	0.161433	0.043835
0.32	1.072	0.161433	0.0436782
0.32	1.104	0.163426	0.0450539
0.32	1.136	0.163426	0.0461659
0.32	1.168	0.163426	0.047307
0.32	1.2	0.163426	0.0478806
