# Supplementary material for: Structural Repetition Detector for multi-scale quantitative mapping of molecular complexes through microscopy
Source: Nat Commun. 2025 Jul 1;16:5767. doi: 10.1038/s41467-025-60709-1 (PMC12219329; doi:10.1038/s41467-025-60709-1)
Supplement: Supplementary file 6 — Source Data [file 41467_2025_60709_MOESM6_ESM.zip › Source Data/Supplementary Figure 8 - Autocorrelations for heatmaps/CTRL/0004.xlsx]

## Sheet: Sheet1
Spacing (µm)	Height (µm)	First Harmonic Position (µm)	First Harmonic Relative Amplitude
0.096	0.24	0.0956638	0.239222
0.096	0.272	0.0956638	0.260577
0.096	0.304	0.0956638	0.269197
0.096	0.336	0.0956638	0.31044
0.096	0.368	0.0956638	0.311801
0.096	0.4	0.0956638	0.325404
0.096	0.432	0.0956638	0.366006
0.096	0.464	0.0956638	0.348675
0.096	0.496	0.0956638	0.344234
0.096	0.528	0.0956638	0.349663
0.096	0.56	0.0956638	0.361916
0.096	0.592	0.0956638	0.350102
0.096	0.624	0.0956638	0.366613
0.096	0.656	0.0956638	0.362716
0.096	0.688	0.0956638	0.374792
0.096	0.72	0.0956638	0.354089
0.096	0.752	0.0956638	0.36259
0.096	0.784	0.0956638	0.372412
0.096	0.816	0.0956638	0.341543
0.096	0.848	0.0956638	0.352231
0.096	0.88	0.0956638	0.353551
0.096	0.912	0.0956638	0.318008
0.096	0.944	0.0956638	0.327546
0.096	0.976	0.0956638	0.341506
0.096	1.008	0.0956638	0.350891
0.096	1.04	0.0936708	0.311233
0.096	1.072	0.0956638	0.315213
0.096	1.104	0.0936708	0.331846
0.096	1.136	0.0936708	0.292843
0.096	1.168	0.0936708	0.304496
0.096	1.2	0.0936708	0.316103
0.128	0.24	0.0617829	0.040984
0.128	0.272	0.131538	0.219276
0.128	0.304	0.131538	0.255093
0.128	0.336	0.131538	0.284718
0.128	0.368	0.131538	0.317692
0.128	0.4	0.131538	0.331819
0.128	0.432	0.131538	0.360265
0.128	0.464	0.131538	0.386528
0.128	0.496	0.131538	0.397183
0.128	0.528	0.131538	0.410965
0.128	0.56	0.131538	0.439193
0.128	0.592	0.131538	0.444319
0.128	0.624	0.131538	0.456395
0.128	0.656	0.131538	0.467454
0.128	0.688	0.131538	0.475107
0.128	0.72	0.131538	0.466628
0.128	0.752	0.131538	0.478348
0.128	0.784	0.131538	0.486725
0.128	0.816	0.131538	0.465255
0.128	0.848	0.131538	0.467564
0.128	0.88	0.131538	0.462038
0.128	0.912	0.131538	0.440692
0.128	0.944	0.131538	0.435169
0.128	0.976	0.131538	0.43819
0.128	1.008	0.131538	0.422694
0.128	1.04	0.131538	0.403295
0.128	1.072	0.131538	0.400102
0.128	1.104	0.131538	0.390243
0.128	1.136	0.131538	0.371339
0.128	1.168	0.131538	0.370495
0.128	1.2	0.131538	0.360259
0.16	0.24	0.0797199	0.0886768
0.16	0.272	0.0797199	0.0754064
0.16	0.304	0.0797199	0.0702656
0.16	0.336	0.0797199	0.0638244
0.16	0.368	0.0797199	0.0562656
0.16	0.4	0.0777269	0.0460755
0.16	0.432	0.0777269	0.032065
0.16	0.464	0.0777269	0.0280157
0.16	0.496	0.0757339	0.0244862
0.16	0.528	0.167412	0.727538
0.16	0.56	0.167412	0.73305
0.16	0.592	0.167412	0.734596
0.16	0.624	0.167412	0.741009
0.16	0.656	0.167412	0.740825
0.16	0.688	0.167412	0.742945
0.16	0.72	0.167412	0.744919
0.16	0.752	0.167412	0.746826
0.16	0.784	0.167412	0.745731
0.16	0.816	0.167412	0.730275
0.16	0.848	0.167412	0.72139
0.16	0.88	0.167412	0.719635
0.16	0.912	0.169405	0.718277
0.16	0.944	0.169405	0.717791
0.16	0.976	0.169405	0.716509
0.16	1.008	0.169405	0.71532
0.16	1.04	0.169405	0.713916
0.16	1.072	0.169405	0.707579
0.16	1.104	0.169405	0.701221
0.16	1.136	0.169405	0.698222
0.16	1.168	0.169405	0.696783
0.16	1.2	0.169405	0.695926
0.192	0.24	0.187342	0.553355
0.192	0.272	0.187342	0.582444
0.192	0.304	0.187342	0.599402
0.192	0.336	0.187342	0.623121
0.192	0.368	0.187342	0.643108
0.192	0.4	0.187342	0.656539
0.192	0.432	0.185349	0.678355
0.192	0.464	0.185349	0.688974
0.192	0.496	0.185349	0.691869
0.192	0.528	0.187342	0.702536
0.192	0.56	0.187342	0.713573
0.192	0.592	0.187342	0.714393
0.192	0.624	0.187342	0.721065
0.192	0.656	0.187342	0.721342
0.192	0.688	0.187342	0.72358
0.192	0.72	0.187342	0.729517
0.192	0.752	0.187342	0.734305
0.192	0.784	0.187342	0.737787
0.192	0.816	0.187342	0.733788
0.192	0.848	0.187342	0.737424
0.192	0.88	0.187342	0.740077
0.192	0.912	0.187342	0.743205
0.192	0.944	0.187342	0.745569
0.192	0.976	0.187342	0.748496
0.192	1.008	0.187342	0.752362
0.192	1.04	0.187342	0.75526
0.192	1.072	0.187342	0.762252
0.192	1.104	0.187342	0.763098
0.192	1.136	0.189335	0.765974
0.192	1.168	0.187342	0.765889
0.192	1.2	0.187342	0.766458
0.224	0.24	0.221223	0.379157
0.224	0.272	0.21923	0.379555
0.224	0.304	0.21923	0.419795
0.224	0.336	0.21923	0.429354
0.224	0.368	0.21923	0.446842
0.224	0.4	0.21923	0.462119
0.224	0.432	0.21923	0.475279
0.224	0.464	0.21923	0.498677
0.224	0.496	0.21923	0.501861
0.224	0.528	0.217237	0.521384
0.224	0.56	0.21923	0.526612
0.224	0.592	0.217237	0.532074
0.224	0.624	0.217237	0.53992
0.224	0.656	0.217237	0.543185
0.224	0.688	0.217237	0.547089
0.224	0.72	0.217237	0.550696
0.224	0.752	0.217237	0.556643
0.224	0.784	0.217237	0.562814
0.224	0.816	0.217237	0.583151
0.224	0.848	0.217237	0.582017
0.224	0.88	0.217237	0.587256
0.224	0.912	0.217237	0.590867
0.224	0.944	0.217237	0.592624
0.224	0.976	0.217237	0.596123
0.224	1.008	0.217237	0.59984
0.224	1.04	0.217237	0.610763
0.224	1.072	0.217237	0.623019
0.224	1.104	0.217237	0.633658
0.224	1.136	0.217237	0.635071
0.224	1.168	0.217237	0.635963
0.224	1.2	0.217237	0.635376
0.256	0.24	0.255104	0.276986
0.256	0.272	0.255104	0.266583
0.256	0.304	0.253111	0.287526
0.256	0.336	0.165419	0.0274357
0.256	0.368	0.15944	0.0283148
0.256	0.4	0.157447	0.0321096
0.256	0.432	0.151468	0.0313031
0.256	0.464	0.149475	0.0312728
0.256	0.496	0.147482	0.0358481
0.256	0.528	0.145489	0.0367721
0.256	0.56	0.145489	0.037781
0.256	0.592	0.143496	0.046236
0.256	0.624	0.143496	0.0509387
0.256	0.656	0.143496	0.0468669
0.256	0.688	0.141503	0.0399025
0.256	0.72	0.249125	0.31184
0.256	0.752	0.249125	0.311015
0.256	0.784	0.137517	0.0387466
0.256	0.816	0.251118	0.304701
0.256	0.848	0.251118	0.306067
0.256	0.88	0.251118	0.304599
0.256	0.912	0.251118	0.304962
0.256	0.944	0.251118	0.306542
0.256	0.976	0.251118	0.303332
0.256	1.008	0.251118	0.303589
0.256	1.04	0.251118	0.302432
0.256	1.072	0.251118	0.306324
0.256	1.104	0.251118	0.299765
0.256	1.136	0.251118	0.300313
0.256	1.168	0.251118	0.29595
0.256	1.2	0.251118	0.292324
0.288	0.24	0.33283	0.0943035
0.288	0.272	0.253111	0.0914379
0.288	0.304	0.237167	0.102933
0.288	0.336	0.253111	0.0926798
0.288	0.368	0.251118	0.0895016
0.288	0.4	0.249125	0.0929571
0.288	0.432	0.257097	0.096501
0.288	0.464	0.253111	0.0629657
0.288	0.496	0.253111	0.0544922
0.288	0.528	0.257097	0.0593916
0.288	0.56	0.253111	0.0608775
0.288	0.592	0.251118	0.0551083
0.288	0.624	0.253111	0.0602193
0.288	0.656	0.249125	0.0570692
0.288	0.688	0.247132	0.0586878
0.288	0.72	0.253111	0.0504787
0.288	0.752	0.249125	0.0521966
0.288	0.784	0.169405	0.0525744
0.288	0.816	0.169405	0.0525446
0.288	0.848	0.169405	0.0554884
0.288	0.88	0.167412	0.0586727
0.288	0.912	0.167412	0.0601854
0.288	0.944	0.167412	0.0645983
0.288	0.976	0.167412	0.0655268
0.288	1.008	0.167412	0.0638194
0.288	1.04	0.167412	0.0687801
0.288	1.072	0.167412	0.0714907
0.288	1.104	0.167412	0.0697363
0.288	1.136	0.167412	0.074831
0.288	1.168	0.167412	0.0756645
0.288	1.2	0.167412	0.0730742
0.32	0.24	0.231188	0.0578864
0.32	0.272	0.173391	0.101544
0.32	0.304	0.173391	0.0968048
0.32	0.336	0.173391	0.0977693
0.32	0.368	0.171398	0.0948123
0.32	0.4	0.171398	0.0901899
0.32	0.432	0.169405	0.0934643
0.32	0.464	0.167412	0.093561
0.32	0.496	0.169405	0.100405
0.32	0.528	0.167412	0.0992731
0.32	0.56	0.167412	0.0954495
0.32	0.592	0.169405	0.0987462
0.32	0.624	0.167412	0.0983379
0.32	0.656	0.167412	0.0976464
0.32	0.688	0.167412	0.0938153
0.32	0.72	0.169405	0.0982959
0.32	0.752	0.169405	0.0965042
0.32	0.784	0.167412	0.101336
0.32	0.816	0.167412	0.107286
0.32	0.848	0.167412	0.105726
0.32	0.88	0.167412	0.104237
0.32	0.912	0.167412	0.112197
0.32	0.944	0.167412	0.112606
0.32	0.976	0.167412	0.109877
0.32	1.008	0.167412	0.110198
0.32	1.04	0.167412	0.116684
0.32	1.072	0.167412	0.116101
0.32	1.104	0.167412	0.116462
0.32	1.136	0.167412	0.123967
0.32	1.168	0.167412	0.122452
0.32	1.2	0.167412	0.122894
