# Supplementary material for: Structural Repetition Detector for multi-scale quantitative mapping of molecular complexes through microscopy
Source: Nat Commun. 2025 Jul 1;16:5767. doi: 10.1038/s41467-025-60709-1 (PMC12219329; doi:10.1038/s41467-025-60709-1)
Supplement: Supplementary file 6 — Source Data [file 41467_2025_60709_MOESM6_ESM.zip › Source Data/Supplementary Figure 8 - Autocorrelations for heatmaps/CTRL/0005.xlsx]

## Sheet: Sheet1
Spacing (µm)	Height (µm)	First Harmonic Position (µm)	First Harmonic Relative Amplitude
0.096	0.24	0.0956638	0.54513
0.096	0.272	0.0956638	0.593414
0.096	0.304	0.0956638	0.596251
0.096	0.336	0.0936708	0.637247
0.096	0.368	0.0936708	0.644932
0.096	0.4	0.0936708	0.615626
0.096	0.432	0.0936708	0.668664
0.096	0.464	0.0936708	0.696678
0.096	0.496	0.0936708	0.684515
0.096	0.528	0.0936708	0.70589
0.096	0.56	0.0936708	0.713511
0.096	0.592	0.0936708	0.677596
0.096	0.624	0.0936708	0.679107
0.096	0.656	0.0936708	0.691353
0.096	0.688	0.0956638	0.694015
0.096	0.72	0.0956638	0.630998
0.096	0.752	0.0956638	0.637802
0.096	0.784	0.0956638	0.660337
0.096	0.816	0.0956638	0.593989
0.096	0.848	0.0956638	0.610165
0.096	0.88	0.0956638	0.62035
0.096	0.912	0.0956638	0.559919
0.096	0.944	0.0956638	0.580219
0.096	0.976	0.0956638	0.59873
0.096	1.008	0.0956638	0.610278
0.096	1.04	0.0956638	0.552328
0.096	1.072	0.0956638	0.55928
0.096	1.104	0.0956638	0.578846
0.096	1.136	0.0956638	0.526663
0.096	1.168	0.0956638	0.543305
0.096	1.2	0.0956638	0.556949
0.128	0.24	0.125559	0.581681
0.128	0.272	0.127552	0.50979
0.128	0.304	0.127552	0.52119
0.128	0.336	0.127552	0.533764
0.128	0.368	0.127552	0.557609
0.128	0.4	0.127552	0.499506
0.128	0.432	0.127552	0.531044
0.128	0.464	0.125559	0.564718
0.128	0.496	0.125559	0.542933
0.128	0.528	0.125559	0.57159
0.128	0.56	0.125559	0.605486
0.128	0.592	0.125559	0.576663
0.128	0.624	0.127552	0.584338
0.128	0.656	0.125559	0.598219
0.128	0.688	0.127552	0.60273
0.128	0.72	0.127552	0.547977
0.128	0.752	0.127552	0.554972
0.128	0.784	0.127552	0.566102
0.128	0.816	0.127552	0.510822
0.128	0.848	0.127552	0.524465
0.128	0.88	0.127552	0.52684
0.128	0.912	0.127552	0.48042
0.128	0.944	0.127552	0.491857
0.128	0.976	0.127552	0.50425
0.128	1.008	0.127552	0.506326
0.128	1.04	0.127552	0.465863
0.128	1.072	0.127552	0.477054
0.128	1.104	0.127552	0.478927
0.128	1.136	0.127552	0.450376
0.128	1.168	0.127552	0.45968
0.128	1.2	0.127552	0.463254
0.16	0.24	0.163426	0.375714
0.16	0.272	0.163426	0.431974
0.16	0.304	0.163426	0.456147
0.16	0.336	0.163426	0.495791
0.16	0.368	0.163426	0.530956
0.16	0.4	0.163426	0.538026
0.16	0.432	0.163426	0.570862
0.16	0.464	0.161433	0.598098
0.16	0.496	0.161433	0.603553
0.16	0.528	0.161433	0.629271
0.16	0.56	0.161433	0.644609
0.16	0.592	0.161433	0.635782
0.16	0.624	0.161433	0.647426
0.16	0.656	0.15944	0.66267
0.16	0.688	0.15944	0.670837
0.16	0.72	0.15944	0.659053
0.16	0.752	0.15944	0.668635
0.16	0.784	0.15944	0.678929
0.16	0.816	0.15944	0.663428
0.16	0.848	0.15944	0.672082
0.16	0.88	0.15944	0.678213
0.16	0.912	0.15944	0.661619
0.16	0.944	0.15944	0.669897
0.16	0.976	0.15944	0.677416
0.16	1.008	0.15944	0.681701
0.16	1.04	0.15944	0.665368
0.16	1.072	0.15944	0.671832
0.16	1.104	0.15944	0.676766
0.16	1.136	0.15944	0.660533
0.16	1.168	0.15944	0.667961
0.16	1.2	0.15944	0.671705
0.192	0.24	0.191328	0.541812
0.192	0.272	0.0956638	0.0140997
0.192	0.304	0.0956638	0.0181652
0.192	0.336	0.0956638	0.0178842
0.192	0.368	0.0956638	0.0191689
0.192	0.4	0.0956638	0.0179458
0.192	0.432	0.0976568	0.0182967
0.192	0.464	0.0976568	0.0157602
0.192	0.496	0.0976568	0.0156607
0.192	0.528	0.0996498	0.0129267
0.192	0.56	0.101643	0.0113621
0.192	0.592	0.191328	0.627175
0.192	0.624	0.191328	0.6309
0.192	0.656	0.191328	0.63748
0.192	0.688	0.191328	0.636521
0.192	0.72	0.191328	0.637254
0.192	0.752	0.191328	0.640649
0.192	0.784	0.191328	0.640616
0.192	0.816	0.191328	0.632981
0.192	0.848	0.191328	0.637754
0.192	0.88	0.191328	0.63813
0.192	0.912	0.191328	0.630134
0.192	0.944	0.191328	0.637769
0.192	0.976	0.191328	0.640062
0.192	1.008	0.191328	0.643656
0.192	1.04	0.191328	0.633788
0.192	1.072	0.191328	0.636084
0.192	1.104	0.191328	0.637491
0.192	1.136	0.191328	0.63
0.192	1.168	0.191328	0.631512
0.192	1.2	0.191328	0.633335
0.224	0.24	0.111608	0.114865
0.224	0.272	0.223216	0.465619
0.224	0.304	0.221223	0.478956
0.224	0.336	0.221223	0.491512
0.224	0.368	0.221223	0.504359
0.224	0.4	0.21923	0.499196
0.224	0.432	0.221223	0.509426
0.224	0.464	0.0856988	0.0164991
0.224	0.496	0.21923	0.515716
0.224	0.528	0.0916778	0.0111492
0.224	0.56	0.0956638	0.0122602
0.224	0.592	0.0956638	0.010271
0.224	0.624	0.21923	0.529267
0.224	0.656	0.221223	0.531679
0.224	0.688	0.221223	0.534037
0.224	0.72	0.221223	0.524462
0.224	0.752	0.221223	0.526584
0.224	0.784	0.221223	0.528656
0.224	0.816	0.221223	0.528226
0.224	0.848	0.221223	0.527944
0.224	0.88	0.221223	0.533141
0.224	0.912	0.221223	0.523789
0.224	0.944	0.221223	0.531633
0.224	0.976	0.221223	0.532564
0.224	1.008	0.221223	0.536043
0.224	1.04	0.221223	0.526871
0.224	1.072	0.221223	0.525078
0.224	1.104	0.221223	0.5303
0.224	1.136	0.221223	0.521353
0.224	1.168	0.221223	0.522121
0.224	1.2	0.221223	0.526931
0.256	0.24	0.125559	0.115782
0.256	0.272	0.13951	0.0265557
0.256	0.304	0.245139	0.25859
0.256	0.336	0.163426	0.0246416
0.256	0.368	0.161433	0.0302602
0.256	0.4	0.165419	0.0317197
0.256	0.432	0.163426	0.0288523
0.256	0.464	0.163426	0.0277863
0.256	0.496	0.163426	0.0276764
0.256	0.528	0.163426	0.0253506
0.256	0.56	0.163426	0.0223296
0.256	0.592	0.163426	0.0222019
0.256	0.624	0.163426	0.0193383
0.256	0.656	0.163426	0.0182959
0.256	0.688	0.161433	0.016556
0.256	0.72	0.161433	0.0174978
0.256	0.752	0.15944	0.0161055
0.256	0.784	0.15944	0.0159908
0.256	0.816	0.15944	0.0167038
0.256	0.848	0.157447	0.015752
0.256	0.88	0.157447	0.0163613
0.256	0.912	0.155454	0.0165307
0.256	0.944	0.155454	0.0173406
0.256	0.976	0.155454	0.0172723
0.256	1.008	0.153461	0.0190159
0.256	1.04	0.151468	0.0181122
0.256	1.072	0.151468	0.0213476
0.256	1.104	0.149475	0.0222658
0.256	1.136	0.149475	0.0232679
0.256	1.168	0.149475	0.0228951
0.256	1.2	0.149475	0.0238354
0.288	0.24	0.115594	0.151535
0.288	0.272	0.109615	0.0542111
0.288	0.304	0.0976568	0.0305458
0.288	0.336	0.0936708	0.0316125
0.288	0.368	0.0856988	0.0288041
0.288	0.4	0.171398	0.0430643
0.288	0.432	0.171398	0.0420324
0.288	0.464	0.169405	0.0476474
0.288	0.496	0.169405	0.05286
0.288	0.528	0.171398	0.058961
0.288	0.56	0.169405	0.0623747
0.288	0.592	0.169405	0.0634626
0.288	0.624	0.171398	0.0656902
0.288	0.656	0.169405	0.0701852
0.288	0.688	0.169405	0.0713734
0.288	0.72	0.169405	0.0685596
0.288	0.752	0.169405	0.0686683
0.288	0.784	0.167412	0.0716179
0.288	0.816	0.169405	0.0671833
0.288	0.848	0.167412	0.0675513
0.288	0.88	0.167412	0.0673435
0.288	0.912	0.167412	0.0638697
0.288	0.944	0.167412	0.0653055
0.288	0.976	0.165419	0.0659148
0.288	1.008	0.165419	0.065613
0.288	1.04	0.165419	0.0623486
0.288	1.072	0.165419	0.0630245
0.288	1.104	0.165419	0.0628131
0.288	1.136	0.0936708	0.019031
0.288	1.168	0.163426	0.0612891
0.288	1.2	0.0956638	0.0185177
0.32	0.24	0.113601	0.171539
0.32	0.272	0.115594	0.0728743
0.32	0.304	0.107622	0.0674491
0.32	0.336	0.105629	0.0661637
0.32	0.368	0.382655	0.137419
0.32	0.4	0.380662	0.136101
0.32	0.432	0.163426	0.0669836
0.32	0.464	0.161433	0.0759612
0.32	0.496	0.161433	0.0799439
0.32	0.528	0.15944	0.100948
0.32	0.56	0.15944	0.110414
0.32	0.592	0.15944	0.109773
0.32	0.624	0.157447	0.115855
0.32	0.656	0.157447	0.122891
0.32	0.688	0.157447	0.127369
0.32	0.72	0.155454	0.126695
0.32	0.752	0.155454	0.129679
0.32	0.784	0.155454	0.134325
0.32	0.816	0.155454	0.132301
0.32	0.848	0.155454	0.134024
0.32	0.88	0.155454	0.135412
0.32	0.912	0.153461	0.133797
0.32	0.944	0.153461	0.13721
0.32	0.976	0.153461	0.139075
0.32	1.008	0.153461	0.141597
0.32	1.04	0.153461	0.138154
0.32	1.072	0.153461	0.139223
0.32	1.104	0.153461	0.141384
0.32	1.136	0.153461	0.137841
0.32	1.168	0.153461	0.139391
0.32	1.2	0.153461	0.14135
