# Supplementary material for: Structural Repetition Detector for multi-scale quantitative mapping of molecular complexes through microscopy
Source: Nat Commun. 2025 Jul 1;16:5767. doi: 10.1038/s41467-025-60709-1 (PMC12219329; doi:10.1038/s41467-025-60709-1)
Supplement: Supplementary file 6 — Source Data [file 41467_2025_60709_MOESM6_ESM.zip › Source Data/Supplementary Figure 8 - Autocorrelations for heatmaps/CTRL/0013.xlsx]

## Sheet: Sheet1
Spacing (µm)	Height (µm)	First Harmonic Position (µm)	First Harmonic Relative Amplitude
0.096	0.24	0.0956638	0.582222
0.096	0.272	0.0936708	0.561479
0.096	0.304	0.0936708	0.583581
0.096	0.336	0.0936708	0.650666
0.096	0.368	0.0956638	0.650219
0.096	0.4	0.0936708	0.620163
0.096	0.432	0.0936708	0.678875
0.096	0.464	0.0936708	0.679834
0.096	0.496	0.0936708	0.652436
0.096	0.528	0.0936708	0.66737
0.096	0.56	0.0936708	0.680935
0.096	0.592	0.0936708	0.657291
0.096	0.624	0.0936708	0.680232
0.096	0.656	0.0956638	0.691509
0.096	0.688	0.0956638	0.703912
0.096	0.72	0.0956638	0.691757
0.096	0.752	0.0956638	0.706444
0.096	0.784	0.0956638	0.713073
0.096	0.816	0.0956638	0.697565
0.096	0.848	0.0956638	0.714946
0.096	0.88	0.0956638	0.715927
0.096	0.912	0.0956638	0.699228
0.096	0.944	0.0956638	0.70635
0.096	0.976	0.0956638	0.717016
0.096	1.008	0.0956638	0.726938
0.096	1.04	0.0956638	0.701048
0.096	1.072	0.0956638	0.703272
0.096	1.104	0.0956638	0.718628
0.096	1.136	0.0956638	0.689472
0.096	1.168	0.0956638	0.69949
0.096	1.2	0.0956638	0.711081
0.128	0.24	0.133531	0.352921
0.128	0.272	0.135524	0.336696
0.128	0.304	0.135524	0.368868
0.128	0.336	0.137517	0.390911
0.128	0.368	0.137517	0.4089
0.128	0.4	0.137517	0.428765
0.128	0.432	0.137517	0.441771
0.128	0.464	0.137517	0.456642
0.128	0.496	0.137517	0.465289
0.128	0.528	0.13951	0.478455
0.128	0.56	0.13951	0.497043
0.128	0.592	0.13951	0.492082
0.128	0.624	0.13951	0.495073
0.128	0.656	0.13951	0.502518
0.128	0.688	0.13951	0.511699
0.128	0.72	0.13951	0.500307
0.128	0.752	0.13951	0.513659
0.128	0.784	0.13951	0.525642
0.128	0.816	0.13951	0.519382
0.128	0.848	0.13951	0.528835
0.128	0.88	0.13951	0.531708
0.128	0.912	0.13951	0.518128
0.128	0.944	0.13951	0.520918
0.128	0.976	0.13951	0.527242
0.128	1.008	0.13951	0.523433
0.128	1.04	0.13951	0.511962
0.128	1.072	0.13951	0.514411
0.128	1.104	0.13951	0.516607
0.128	1.136	0.13951	0.504147
0.128	1.168	0.13951	0.507191
0.128	1.2	0.13951	0.503655
0.16	0.24	0.167412	0.582167
0.16	0.272	0.165419	0.598025
0.16	0.304	0.165419	0.626244
0.16	0.336	0.165419	0.640789
0.16	0.368	0.165419	0.659479
0.16	0.4	0.165419	0.660798
0.16	0.432	0.165419	0.672254
0.16	0.464	0.165419	0.687098
0.16	0.496	0.165419	0.690031
0.16	0.528	0.165419	0.698826
0.16	0.56	0.165419	0.705056
0.16	0.592	0.165419	0.70634
0.16	0.624	0.167412	0.710209
0.16	0.656	0.167412	0.711529
0.16	0.688	0.167412	0.712681
0.16	0.72	0.167412	0.718959
0.16	0.752	0.167412	0.71817
0.16	0.784	0.167412	0.717517
0.16	0.816	0.167412	0.723375
0.16	0.848	0.167412	0.72393
0.16	0.88	0.167412	0.726172
0.16	0.912	0.167412	0.73052
0.16	0.944	0.167412	0.731262
0.16	0.976	0.167412	0.729157
0.16	1.008	0.167412	0.730028
0.16	1.04	0.167412	0.73346
0.16	1.072	0.167412	0.73414
0.16	1.104	0.167412	0.733657
0.16	1.136	0.167412	0.737565
0.16	1.168	0.167412	0.736434
0.16	1.2	0.167412	0.736545
0.192	0.24	0.187342	0.646789
0.192	0.272	0.187342	0.64465
0.192	0.304	0.187342	0.680694
0.192	0.336	0.187342	0.708154
0.192	0.368	0.187342	0.72927
0.192	0.4	0.187342	0.729339
0.192	0.432	0.187342	0.745901
0.192	0.464	0.187342	0.755854
0.192	0.496	0.187342	0.759513
0.192	0.528	0.187342	0.767857
0.192	0.56	0.187342	0.775458
0.192	0.592	0.187342	0.779439
0.192	0.624	0.187342	0.783089
0.192	0.656	0.187342	0.788648
0.192	0.688	0.187342	0.791896
0.192	0.72	0.187342	0.796545
0.192	0.752	0.187342	0.799458
0.192	0.784	0.187342	0.7996
0.192	0.816	0.187342	0.804284
0.192	0.848	0.187342	0.806024
0.192	0.88	0.187342	0.806856
0.192	0.912	0.187342	0.809389
0.192	0.944	0.187342	0.809063
0.192	0.976	0.187342	0.809038
0.192	1.008	0.187342	0.809107
0.192	1.04	0.187342	0.81108
0.192	1.072	0.187342	0.811767
0.192	1.104	0.187342	0.81192
0.192	1.136	0.187342	0.813396
0.192	1.168	0.187342	0.812922
0.192	1.2	0.187342	0.812668
0.224	0.24	0.217237	0.425282
0.224	0.272	0.217237	0.407257
0.224	0.304	0.217237	0.454432
0.224	0.336	0.217237	0.474018
0.224	0.368	0.217237	0.489907
0.224	0.4	0.215244	0.486685
0.224	0.432	0.217237	0.494274
0.224	0.464	0.215244	0.520631
0.224	0.496	0.215244	0.509834
0.224	0.528	0.213251	0.527816
0.224	0.56	0.213251	0.54232
0.224	0.592	0.213251	0.541678
0.224	0.624	0.213251	0.550638
0.224	0.656	0.213251	0.555362
0.224	0.688	0.213251	0.561637
0.224	0.72	0.213251	0.562211
0.224	0.752	0.213251	0.570051
0.224	0.784	0.213251	0.567218
0.224	0.816	0.211258	0.576905
0.224	0.848	0.211258	0.57523
0.224	0.88	0.211258	0.584662
0.224	0.912	0.211258	0.579003
0.224	0.944	0.211258	0.577014
0.224	0.976	0.211258	0.583933
0.224	1.008	0.211258	0.582501
0.224	1.04	0.211258	0.581459
0.224	1.072	0.211258	0.583977
0.224	1.104	0.211258	0.584398
0.224	1.136	0.211258	0.582909
0.224	1.168	0.211258	0.583862
0.224	1.2	0.211258	0.581003
0.256	0.24	0.25909	0.443528
0.256	0.272	0.257097	0.4195
0.256	0.304	0.255104	0.433163
0.256	0.336	0.257097	0.432923
0.256	0.368	0.255104	0.445233
0.256	0.4	0.255104	0.43227
0.256	0.432	0.255104	0.435031
0.256	0.464	0.255104	0.440595
0.256	0.496	0.255104	0.423506
0.256	0.528	0.255104	0.41458
0.256	0.56	0.255104	0.418254
0.256	0.592	0.255104	0.402884
0.256	0.624	0.255104	0.398981
0.256	0.656	0.255104	0.393413
0.256	0.688	0.255104	0.409348
0.256	0.72	0.255104	0.377827
0.256	0.752	0.255104	0.394522
0.256	0.784	0.255104	0.402571
0.256	0.816	0.257097	0.381957
0.256	0.848	0.257097	0.389742
0.256	0.88	0.257097	0.393073
0.256	0.912	0.257097	0.383801
0.256	0.944	0.257097	0.385977
0.256	0.976	0.257097	0.397251
0.256	1.008	0.257097	0.389931
0.256	1.04	0.25909	0.394218
0.256	1.072	0.257097	0.398367
0.256	1.104	0.25909	0.403393
0.256	1.136	0.25909	0.399274
0.256	1.168	0.25909	0.407669
0.256	1.2	0.25909	0.406788
0.288	0.24	0.181363	0.0711558
0.288	0.272	0.17937	0.0798237
0.288	0.304	0.177377	0.0843092
0.288	0.336	0.17937	0.0871068
0.288	0.368	0.17937	0.0976058
0.288	0.4	0.177377	0.106838
0.288	0.432	0.177377	0.0978819
0.288	0.464	0.17937	0.10019
0.288	0.496	0.177377	0.112012
0.288	0.528	0.177377	0.109809
0.288	0.56	0.17937	0.109937
0.288	0.592	0.177377	0.116708
0.288	0.624	0.177377	0.106016
0.288	0.656	0.17937	0.109957
0.288	0.688	0.17937	0.110769
0.288	0.72	0.177377	0.106397
0.288	0.752	0.17937	0.10681
0.288	0.784	0.17937	0.111866
0.288	0.816	0.177377	0.10787
0.288	0.848	0.177377	0.109509
0.288	0.88	0.177377	0.112994
0.288	0.912	0.177377	0.109203
0.288	0.944	0.177377	0.111999
0.288	0.976	0.177377	0.113948
0.288	1.008	0.177377	0.111102
0.288	1.04	0.175384	0.11339
0.288	1.072	0.175384	0.114258
0.288	1.104	0.175384	0.111125
0.288	1.136	0.175384	0.113179
0.288	1.168	0.175384	0.114206
0.288	1.2	0.175384	0.111477
0.32	0.24	0.17937	0.140539
0.32	0.272	0.177377	0.147426
0.32	0.304	0.177377	0.151066
0.32	0.336	0.177377	0.170729
0.32	0.368	0.177377	0.189589
0.32	0.4	0.175384	0.193476
0.32	0.432	0.177377	0.197244
0.32	0.464	0.177377	0.197553
0.32	0.496	0.177377	0.206788
0.32	0.528	0.177377	0.21026
0.32	0.56	0.177377	0.207734
0.32	0.592	0.177377	0.213912
0.32	0.624	0.177377	0.212435
0.32	0.656	0.17937	0.213934
0.32	0.688	0.17937	0.210928
0.32	0.72	0.17937	0.216191
0.32	0.752	0.17937	0.213797
0.32	0.784	0.17937	0.215018
0.32	0.816	0.17937	0.21992
0.32	0.848	0.17937	0.218511
0.32	0.88	0.17937	0.218749
0.32	0.912	0.17937	0.221
0.32	0.944	0.17937	0.220174
0.32	0.976	0.17937	0.219279
0.32	1.008	0.17937	0.218697
0.32	1.04	0.17937	0.220517
0.32	1.072	0.17937	0.219116
0.32	1.104	0.17937	0.217993
0.32	1.136	0.17937	0.219894
0.32	1.168	0.17937	0.218885
0.32	1.2	0.17937	0.21736
