# Supplementary material for: Structural Repetition Detector for multi-scale quantitative mapping of molecular complexes through microscopy
Source: Nat Commun. 2025 Jul 1;16:5767. doi: 10.1038/s41467-025-60709-1 (PMC12219329; doi:10.1038/s41467-025-60709-1)
Supplement: Supplementary file 6 — Source Data [file 41467_2025_60709_MOESM6_ESM.zip › Source Data/Supplementary Figure 8 - Autocorrelations for heatmaps/CTRL/0029.xlsx]

## Sheet: Sheet1
Spacing (µm)	Height (µm)	First Harmonic Position (µm)	First Harmonic Relative Amplitude
0.096	0.24	0.0956638	0.708605
0.096	0.272	0.0956638	0.706614
0.096	0.304	0.0956638	0.712231
0.096	0.336	0.0956638	0.740825
0.096	0.368	0.0956638	0.741338
0.096	0.4	0.0956638	0.705504
0.096	0.432	0.0956638	0.748844
0.096	0.464	0.0956638	0.752106
0.096	0.496	0.0956638	0.726679
0.096	0.528	0.0956638	0.746115
0.096	0.56	0.0956638	0.760748
0.096	0.592	0.0956638	0.74033
0.096	0.624	0.0956638	0.753362
0.096	0.656	0.0956638	0.769504
0.096	0.688	0.0956638	0.776646
0.096	0.72	0.0956638	0.745199
0.096	0.752	0.0956638	0.756323
0.096	0.784	0.0956638	0.77015
0.096	0.816	0.0956638	0.726833
0.096	0.848	0.0956638	0.742055
0.096	0.88	0.0956638	0.745929
0.096	0.912	0.0956638	0.703362
0.096	0.944	0.0956638	0.719244
0.096	0.976	0.0956638	0.734129
0.096	1.008	0.0956638	0.745183
0.096	1.04	0.0956638	0.698966
0.096	1.072	0.0956638	0.704444
0.096	1.104	0.0956638	0.721448
0.096	1.136	0.0956638	0.677142
0.096	1.168	0.0956638	0.692173
0.096	1.2	0.0956638	0.7052
0.128	0.24	0.129545	0.288594
0.128	0.272	0.127552	0.270967
0.128	0.304	0.127552	0.269322
0.128	0.336	0.129545	0.258907
0.128	0.368	0.129545	0.25668
0.128	0.4	0.129545	0.246128
0.128	0.432	0.129545	0.247593
0.128	0.464	0.129545	0.259174
0.128	0.496	0.129545	0.254488
0.128	0.528	0.131538	0.265784
0.128	0.56	0.131538	0.29006
0.128	0.592	0.131538	0.296735
0.128	0.624	0.131538	0.320449
0.128	0.656	0.129545	0.339369
0.128	0.688	0.129545	0.364494
0.128	0.72	0.129545	0.349337
0.128	0.752	0.129545	0.364858
0.128	0.784	0.129545	0.37504
0.128	0.816	0.129545	0.346556
0.128	0.848	0.129545	0.352619
0.128	0.88	0.129545	0.35247
0.128	0.912	0.129545	0.32218
0.128	0.944	0.129545	0.32417
0.128	0.976	0.129545	0.331482
0.128	1.008	0.129545	0.328218
0.128	1.04	0.129545	0.302573
0.128	1.072	0.129545	0.309266
0.128	1.104	0.129545	0.307524
0.128	1.136	0.129545	0.285551
0.128	1.168	0.129545	0.292068
0.128	1.2	0.129545	0.29096
0.16	0.24	0.0837059	0.100105
0.16	0.272	0.0837059	0.0991996
0.16	0.304	0.0837059	0.0783594
0.16	0.336	0.0817129	0.0570839
0.16	0.368	0.0817129	0.0383858
0.16	0.4	0.0817129	0.033728
0.16	0.432	0.0817129	0.0219513
0.16	0.464	0.0777269	0.0120155
0.16	0.496	0.165419	0.538124
0.16	0.528	0.165419	0.568638
0.16	0.56	0.165419	0.593681
0.16	0.592	0.165419	0.598284
0.16	0.624	0.165419	0.618076
0.16	0.656	0.165419	0.634101
0.16	0.688	0.165419	0.646904
0.16	0.72	0.165419	0.654528
0.16	0.752	0.165419	0.66457
0.16	0.784	0.165419	0.673983
0.16	0.816	0.165419	0.67692
0.16	0.848	0.165419	0.681859
0.16	0.88	0.165419	0.68794
0.16	0.912	0.165419	0.68683
0.16	0.944	0.165419	0.6936
0.16	0.976	0.165419	0.69554
0.16	1.008	0.165419	0.681578
0.16	1.04	0.165419	0.672105
0.16	1.072	0.165419	0.671734
0.16	1.104	0.165419	0.674913
0.16	1.136	0.165419	0.670001
0.16	1.168	0.165419	0.664623
0.16	1.2	0.165419	0.664158
0.192	0.24	0.0916778	0.0752659
0.192	0.272	0.0916778	0.0815466
0.192	0.304	0.0916778	0.0650325
0.192	0.336	0.0896848	0.05106
0.192	0.368	0.0896848	0.0365774
0.192	0.4	0.0896848	0.0361018
0.192	0.432	0.0896848	0.0291486
0.192	0.464	0.0876918	0.0177441
0.192	0.496	0.191328	0.630904
0.192	0.528	0.191328	0.657664
0.192	0.56	0.191328	0.680852
0.192	0.592	0.191328	0.67853
0.192	0.624	0.191328	0.701713
0.192	0.656	0.191328	0.722758
0.192	0.688	0.191328	0.735233
0.192	0.72	0.191328	0.740001
0.192	0.752	0.191328	0.751459
0.192	0.784	0.191328	0.760217
0.192	0.816	0.191328	0.76453
0.192	0.848	0.191328	0.773359
0.192	0.88	0.191328	0.780354
0.192	0.912	0.191328	0.784373
0.192	0.944	0.191328	0.792212
0.192	0.976	0.191328	0.794477
0.192	1.008	0.191328	0.791296
0.192	1.04	0.191328	0.788789
0.192	1.072	0.191328	0.791036
0.192	1.104	0.191328	0.793548
0.192	1.136	0.191328	0.795266
0.192	1.168	0.191328	0.79802
0.192	1.2	0.191328	0.801237
0.224	0.24	0.0956638	0.0238217
0.224	0.272	0.0916778	0.0245733
0.224	0.304	0.0976568	0.0196171
0.224	0.336	0.101643	0.0133588
0.224	0.368	0.105629	0.0150535
0.224	0.4	0.215244	0.381696
0.224	0.432	0.107622	0.0117115
0.224	0.464	0.213251	0.408391
0.224	0.496	0.213251	0.388939
0.224	0.528	0.213251	0.420876
0.224	0.56	0.213251	0.436378
0.224	0.592	0.211258	0.447213
0.224	0.624	0.211258	0.477412
0.224	0.656	0.211258	0.489834
0.224	0.688	0.211258	0.508624
0.224	0.72	0.211258	0.508333
0.224	0.752	0.211258	0.52379
0.224	0.784	0.211258	0.525913
0.224	0.816	0.209265	0.539025
0.224	0.848	0.209265	0.542648
0.224	0.88	0.209265	0.563259
0.224	0.912	0.209265	0.556277
0.224	0.944	0.209265	0.570032
0.224	0.976	0.211258	0.586188
0.224	1.008	0.211258	0.593857
0.224	1.04	0.211258	0.592185
0.224	1.072	0.211258	0.598653
0.224	1.104	0.211258	0.607857
0.224	1.136	0.211258	0.603951
0.224	1.168	0.211258	0.608354
0.224	1.2	0.211258	0.612811
0.256	0.24	0.0677619	0.0961172
0.256	0.272	0.0717479	0.0911105
0.256	0.304	0.0737409	0.091631
0.256	0.336	0.171398	0.024797
0.256	0.368	0.171398	0.0175994
0.256	0.4	0.169405	0.0202474
0.256	0.432	0.169405	0.018149
0.256	0.464	0.253111	0.202925
0.256	0.496	0.251118	0.199796
0.256	0.528	0.253111	0.193405
0.256	0.56	0.253111	0.219463
0.256	0.592	0.253111	0.222212
0.256	0.624	0.255104	0.225531
0.256	0.656	0.253111	0.287267
0.256	0.688	0.253111	0.247962
0.256	0.72	0.253111	0.245891
0.256	0.752	0.253111	0.25008
0.256	0.784	0.253111	0.254018
0.256	0.816	0.255104	0.245816
0.256	0.848	0.253111	0.24801
0.256	0.88	0.253111	0.244734
0.256	0.912	0.253111	0.236618
0.256	0.944	0.253111	0.234453
0.256	0.976	0.255104	0.238077
0.256	1.008	0.255104	0.231838
0.256	1.04	0.255104	0.223196
0.256	1.072	0.255104	0.221304
0.256	1.104	0.255104	0.212957
0.256	1.136	0.255104	0.208893
0.256	1.168	0.255104	0.205734
0.256	1.2	0.255104	0.200987
0.288	0.24	0.181363	0.0415861
0.288	0.272	0.183356	0.0482714
0.288	0.304	0.181363	0.0519085
0.288	0.336	0.17937	0.0495352
0.288	0.368	0.17937	0.0541027
0.288	0.4	0.17937	0.0617456
0.288	0.432	0.17937	0.0624351
0.288	0.464	0.17937	0.0632472
0.288	0.496	0.17937	0.0668121
0.288	0.528	0.17937	0.0658304
0.288	0.56	0.17937	0.0683432
0.288	0.592	0.17937	0.0707256
0.288	0.624	0.181363	0.0689747
0.288	0.656	0.181363	0.0757017
0.288	0.688	0.183356	0.0784106
0.288	0.72	0.183356	0.0769341
0.288	0.752	0.183356	0.0808093
0.288	0.784	0.183356	0.0866742
0.288	0.816	0.185349	0.083824
0.288	0.848	0.185349	0.0874694
0.288	0.88	0.185349	0.0903143
0.288	0.912	0.185349	0.0870701
0.288	0.944	0.185349	0.0898833
0.288	0.976	0.185349	0.0929699
0.288	1.008	0.185349	0.0923439
0.288	1.04	0.185349	0.0913838
0.288	1.072	0.185349	0.0940233
0.288	1.104	0.187342	0.0922173
0.288	1.136	0.187342	0.0907056
0.288	1.168	0.187342	0.0925459
0.288	1.2	0.187342	0.0903689
0.32	0.24	0.17937	0.0723911
0.32	0.272	0.17937	0.0757589
0.32	0.304	0.17937	0.077011
0.32	0.336	0.17937	0.081116
0.32	0.368	0.17937	0.0845383
0.32	0.4	0.17937	0.089685
0.32	0.432	0.17937	0.0945579
0.32	0.464	0.17937	0.0973511
0.32	0.496	0.177377	0.101232
0.32	0.528	0.17937	0.105482
0.32	0.56	0.17937	0.107711
0.32	0.592	0.17937	0.110368
0.32	0.624	0.17937	0.111387
0.32	0.656	0.181363	0.115213
0.32	0.688	0.181363	0.114951
0.32	0.72	0.181363	0.116991
0.32	0.752	0.181363	0.118675
0.32	0.784	0.181363	0.121427
0.32	0.816	0.181363	0.12377
0.32	0.848	0.181363	0.123737
0.32	0.88	0.181363	0.124768
0.32	0.912	0.181363	0.126585
0.32	0.944	0.181363	0.126793
0.32	0.976	0.181363	0.129895
0.32	1.008	0.181363	0.133109
0.32	1.04	0.181363	0.133876
0.32	1.072	0.181363	0.135763
0.32	1.104	0.181363	0.137227
0.32	1.136	0.181363	0.136639
0.32	1.168	0.181363	0.136824
0.32	1.2	0.181363	0.136266
