# Supplementary material for: Structural Repetition Detector for multi-scale quantitative mapping of molecular complexes through microscopy
Source: Nat Commun. 2025 Jul 1;16:5767. doi: 10.1038/s41467-025-60709-1 (PMC12219329; doi:10.1038/s41467-025-60709-1)
Supplement: Supplementary file 6 — Source Data [file 41467_2025_60709_MOESM6_ESM.zip › Source Data/Supplementary Figure 8 - Autocorrelations for heatmaps/CTRL/0009.xlsx]

## Sheet: Sheet1
Spacing (µm)	Height (µm)	First Harmonic Position (µm)	First Harmonic Relative Amplitude
0.096	0.24	0.0956638	0.50768
0.096	0.272	0.0956638	0.478466
0.096	0.304	0.0956638	0.469078
0.096	0.336	0.0956638	0.555291
0.096	0.368	0.0956638	0.539101
0.096	0.4	0.0956638	0.521587
0.096	0.432	0.0956638	0.631875
0.096	0.464	0.0956638	0.61751
0.096	0.496	0.0956638	0.617484
0.096	0.528	0.0956638	0.634703
0.096	0.56	0.0956638	0.655382
0.096	0.592	0.0956638	0.651116
0.096	0.624	0.0956638	0.679775
0.096	0.656	0.0956638	0.679331
0.096	0.688	0.0956638	0.68599
0.096	0.72	0.0956638	0.686998
0.096	0.752	0.0956638	0.700793
0.096	0.784	0.0956638	0.699955
0.096	0.816	0.0956638	0.69252
0.096	0.848	0.0956638	0.706575
0.096	0.88	0.0956638	0.704068
0.096	0.912	0.0956638	0.695874
0.096	0.944	0.0956638	0.700632
0.096	0.976	0.0956638	0.70737
0.096	1.008	0.0956638	0.717028
0.096	1.04	0.0956638	0.697995
0.096	1.072	0.0956638	0.695399
0.096	1.104	0.0956638	0.70769
0.096	1.136	0.0956638	0.68368
0.096	1.168	0.0956638	0.690528
0.096	1.2	0.0956638	0.70326
0.128	0.24	0.13951	0.288774
0.128	0.272	0.13951	0.265161
0.128	0.304	0.13951	0.295009
0.128	0.336	0.13951	0.315805
0.128	0.368	0.13951	0.339082
0.128	0.4	0.13951	0.340296
0.128	0.432	0.141503	0.340186
0.128	0.464	0.141503	0.343601
0.128	0.496	0.141503	0.330354
0.128	0.528	0.143496	0.323523
0.128	0.56	0.141503	0.327536
0.128	0.592	0.143496	0.304534
0.128	0.624	0.145489	0.294371
0.128	0.656	0.145489	0.297332
0.128	0.688	0.145489	0.295919
0.128	0.72	0.147482	0.268723
0.128	0.752	0.145489	0.270393
0.128	0.784	0.145489	0.273246
0.128	0.816	0.147482	0.249456
0.128	0.848	0.147482	0.253762
0.128	0.88	0.147482	0.255128
0.128	0.912	0.147482	0.237054
0.128	0.944	0.147482	0.240675
0.128	0.976	0.147482	0.247359
0.128	1.008	0.147482	0.24692
0.128	1.04	0.147482	0.236234
0.128	1.072	0.147482	0.236803
0.128	1.104	0.147482	0.234791
0.128	1.136	0.147482	0.225722
0.128	1.168	0.145489	0.228428
0.128	1.2	0.147482	0.226444
0.16	0.24	0.177377	0.745777
0.16	0.272	0.177377	0.743868
0.16	0.304	0.177377	0.752216
0.16	0.336	0.177377	0.758926
0.16	0.368	0.177377	0.762269
0.16	0.4	0.177377	0.763958
0.16	0.432	0.177377	0.765486
0.16	0.464	0.177377	0.765205
0.16	0.496	0.177377	0.761543
0.16	0.528	0.177377	0.75684
0.16	0.56	0.177377	0.757704
0.16	0.592	0.177377	0.75898
0.16	0.624	0.177377	0.758248
0.16	0.656	0.177377	0.755875
0.16	0.688	0.177377	0.753366
0.16	0.72	0.177377	0.759026
0.16	0.752	0.177377	0.756298
0.16	0.784	0.177377	0.753234
0.16	0.816	0.177377	0.759104
0.16	0.848	0.177377	0.755447
0.16	0.88	0.177377	0.753378
0.16	0.912	0.177377	0.757506
0.16	0.944	0.177377	0.753624
0.16	0.976	0.177377	0.732866
0.16	1.008	0.177377	0.729119
0.16	1.04	0.177377	0.733782
0.16	1.072	0.177377	0.733075
0.16	1.104	0.177377	0.731425
0.16	1.136	0.177377	0.735573
0.16	1.168	0.177377	0.733924
0.16	1.2	0.177377	0.731962
0.192	0.24	0.191328	0.920135
0.192	0.272	0.191328	0.91917
0.192	0.304	0.191328	0.922894
0.192	0.336	0.191328	0.925904
0.192	0.368	0.191328	0.928284
0.192	0.4	0.193321	0.927251
0.192	0.432	0.191328	0.929276
0.192	0.464	0.193321	0.930338
0.192	0.496	0.193321	0.928311
0.192	0.528	0.193321	0.927873
0.192	0.56	0.193321	0.929013
0.192	0.592	0.193321	0.929908
0.192	0.624	0.193321	0.929871
0.192	0.656	0.193321	0.929057
0.192	0.688	0.193321	0.928874
0.192	0.72	0.193321	0.930492
0.192	0.752	0.193321	0.930857
0.192	0.784	0.193321	0.929283
0.192	0.816	0.193321	0.930631
0.192	0.848	0.193321	0.930549
0.192	0.88	0.193321	0.93015
0.192	0.912	0.193321	0.930382
0.192	0.944	0.193321	0.929513
0.192	0.976	0.193321	0.927699
0.192	1.008	0.193321	0.927805
0.192	1.04	0.193321	0.928135
0.192	1.072	0.193321	0.928482
0.192	1.104	0.193321	0.928173
0.192	1.136	0.193321	0.928862
0.192	1.168	0.193321	0.928725
0.192	1.2	0.193321	0.928729
0.224	0.24	0.205279	0.710427
0.224	0.272	0.205279	0.698873
0.224	0.304	0.203286	0.715668
0.224	0.336	0.205279	0.709371
0.224	0.368	0.205279	0.709836
0.224	0.4	0.203286	0.714485
0.224	0.432	0.205279	0.706137
0.224	0.464	0.205279	0.713767
0.224	0.496	0.205279	0.705982
0.224	0.528	0.205279	0.71435
0.224	0.56	0.205279	0.712182
0.224	0.592	0.205279	0.715902
0.224	0.624	0.205279	0.717037
0.224	0.656	0.205279	0.716263
0.224	0.688	0.205279	0.716694
0.224	0.72	0.205279	0.72103
0.224	0.752	0.205279	0.721392
0.224	0.784	0.205279	0.718252
0.224	0.816	0.205279	0.725491
0.224	0.848	0.205279	0.721167
0.224	0.88	0.205279	0.724492
0.224	0.912	0.205279	0.723968
0.224	0.944	0.205279	0.721219
0.224	0.976	0.205279	0.723976
0.224	1.008	0.205279	0.72308
0.224	1.04	0.205279	0.725699
0.224	1.072	0.205279	0.726695
0.224	1.104	0.205279	0.727421
0.224	1.136	0.205279	0.729702
0.224	1.168	0.205279	0.730164
0.224	1.2	0.205279	0.729252
0.256	0.24	0.253111	0.487375
0.256	0.272	0.253111	0.51713
0.256	0.304	0.253111	0.499758
0.256	0.336	0.253111	0.509873
0.256	0.368	0.253111	0.518199
0.256	0.4	0.253111	0.521752
0.256	0.432	0.255104	0.530478
0.256	0.464	0.255104	0.536708
0.256	0.496	0.255104	0.552293
0.256	0.528	0.255104	0.559444
0.256	0.56	0.255104	0.548028
0.256	0.592	0.255104	0.552135
0.256	0.624	0.255104	0.550498
0.256	0.656	0.255104	0.552715
0.256	0.688	0.255104	0.544189
0.256	0.72	0.255104	0.545197
0.256	0.752	0.255104	0.541174
0.256	0.784	0.255104	0.542066
0.256	0.816	0.255104	0.535778
0.256	0.848	0.255104	0.538448
0.256	0.88	0.255104	0.537269
0.256	0.912	0.255104	0.56737
0.256	0.944	0.255104	0.578041
0.256	0.976	0.255104	0.57602
0.256	1.008	0.255104	0.582997
0.256	1.04	0.255104	0.567813
0.256	1.072	0.253111	0.565608
0.256	1.104	0.253111	0.563104
0.256	1.136	0.253111	0.559285
0.256	1.168	0.253111	0.554932
0.256	1.2	0.253111	0.551139
0.288	0.24	0.195314	0.241935
0.288	0.272	0.195314	0.240066
0.288	0.304	0.195314	0.254157
0.288	0.336	0.195314	0.237658
0.288	0.368	0.195314	0.253061
0.288	0.4	0.195314	0.260188
0.288	0.432	0.195314	0.243328
0.288	0.464	0.195314	0.250695
0.288	0.496	0.193321	0.254007
0.288	0.528	0.193321	0.239143
0.288	0.56	0.195314	0.245795
0.288	0.592	0.193321	0.245046
0.288	0.624	0.195314	0.224664
0.288	0.656	0.195314	0.236231
0.288	0.688	0.195314	0.235219
0.288	0.72	0.195314	0.214967
0.288	0.752	0.195314	0.218241
0.288	0.784	0.195314	0.224464
0.288	0.816	0.195314	0.205834
0.288	0.848	0.195314	0.209736
0.288	0.88	0.195314	0.213456
0.288	0.912	0.195314	0.170417
0.288	0.944	0.195314	0.175322
0.288	0.976	0.195314	0.204537
0.288	1.008	0.195314	0.167491
0.288	1.04	0.195314	0.168644
0.288	1.072	0.195314	0.199322
0.288	1.104	0.195314	0.189454
0.288	1.136	0.195314	0.167596
0.288	1.168	0.195314	0.19506
0.288	1.2	0.195314	0.162234
0.32	0.24	0.193321	0.387693
0.32	0.272	0.193321	0.390245
0.32	0.304	0.193321	0.378404
0.32	0.336	0.193321	0.380262
0.32	0.368	0.193321	0.374822
0.32	0.4	0.193321	0.382713
0.32	0.432	0.193321	0.378557
0.32	0.464	0.193321	0.370012
0.32	0.496	0.193321	0.374149
0.32	0.528	0.193321	0.37104
0.32	0.56	0.193321	0.366194
0.32	0.592	0.193321	0.368269
0.32	0.624	0.193321	0.362473
0.32	0.656	0.193321	0.363671
0.32	0.688	0.193321	0.356251
0.32	0.72	0.193321	0.361794
0.32	0.752	0.193321	0.357118
0.32	0.784	0.193321	0.355767
0.32	0.816	0.193321	0.360365
0.32	0.848	0.193321	0.354627
0.32	0.88	0.193321	0.350334
0.32	0.912	0.193321	0.356671
0.32	0.944	0.193321	0.352471
0.32	0.976	0.193321	0.348972
0.32	1.008	0.193321	0.34603
0.32	1.04	0.193321	0.350984
0.32	1.072	0.193321	0.349262
0.32	1.104	0.193321	0.34616
0.32	1.136	0.193321	0.350808
0.32	1.168	0.193321	0.348549
0.32	1.2	0.193321	0.345365
