# Supplementary material for: Structural Repetition Detector for multi-scale quantitative mapping of molecular complexes through microscopy
Source: Nat Commun. 2025 Jul 1;16:5767. doi: 10.1038/s41467-025-60709-1 (PMC12219329; doi:10.1038/s41467-025-60709-1)
Supplement: Supplementary file 6 — Source Data [file 41467_2025_60709_MOESM6_ESM.zip › Source Data/Supplementary Figure 8 - Autocorrelations for heatmaps/CTRL/0025.xlsx]

## Sheet: Sheet1
Spacing (µm)	Height (µm)	First Harmonic Position (µm)	First Harmonic Relative Amplitude
0.096	0.24	0.0976568	0.703262
0.096	0.272	0.0976568	0.650979
0.096	0.304	0.0976568	0.636395
0.096	0.336	0.0956638	0.718179
0.096	0.368	0.0956638	0.708742
0.096	0.4	0.0956638	0.676486
0.096	0.432	0.0956638	0.771342
0.096	0.464	0.0956638	0.756978
0.096	0.496	0.0956638	0.753744
0.096	0.528	0.0956638	0.768184
0.096	0.56	0.0956638	0.785534
0.096	0.592	0.0956638	0.781132
0.096	0.624	0.0956638	0.802052
0.096	0.656	0.0956638	0.806889
0.096	0.688	0.0956638	0.810678
0.096	0.72	0.0976568	0.810341
0.096	0.752	0.0956638	0.821885
0.096	0.784	0.0956638	0.821671
0.096	0.816	0.0976568	0.815713
0.096	0.848	0.0976568	0.828881
0.096	0.88	0.0976568	0.82486
0.096	0.912	0.0976568	0.819995
0.096	0.944	0.0976568	0.824826
0.096	0.976	0.0976568	0.828766
0.096	1.008	0.0956638	0.841285
0.096	1.04	0.0956638	0.828809
0.096	1.072	0.0956638	0.82962
0.096	1.104	0.0956638	0.839097
0.096	1.136	0.0956638	0.822459
0.096	1.168	0.0956638	0.826768
0.096	1.2	0.0956638	0.836099
0.128	0.24	0.135524	0.45084
0.128	0.272	0.135524	0.42624
0.128	0.304	0.137517	0.445522
0.128	0.336	0.137517	0.456326
0.128	0.368	0.137517	0.460622
0.128	0.4	0.137517	0.468683
0.128	0.432	0.137517	0.459723
0.128	0.464	0.13951	0.464397
0.128	0.496	0.13951	0.463372
0.128	0.528	0.13951	0.454361
0.128	0.56	0.13951	0.46491
0.128	0.592	0.13951	0.454605
0.128	0.624	0.13951	0.448715
0.128	0.656	0.13951	0.45458
0.128	0.688	0.13951	0.45797
0.128	0.72	0.13951	0.436611
0.128	0.752	0.13951	0.442264
0.128	0.784	0.13951	0.449893
0.128	0.816	0.13951	0.431187
0.128	0.848	0.13951	0.43754
0.128	0.88	0.13951	0.439979
0.128	0.912	0.13951	0.424402
0.128	0.944	0.13951	0.428577
0.128	0.976	0.13951	0.435107
0.128	1.008	0.13951	0.439824
0.128	1.04	0.13951	0.431083
0.128	1.072	0.13951	0.433751
0.128	1.104	0.13951	0.430694
0.128	1.136	0.13951	0.423573
0.128	1.168	0.13951	0.428654
0.128	1.2	0.13951	0.427009
0.16	0.24	0.173391	0.663514
0.16	0.272	0.173391	0.653555
0.16	0.304	0.173391	0.660022
0.16	0.336	0.173391	0.665768
0.16	0.368	0.173391	0.66623
0.16	0.4	0.173391	0.661988
0.16	0.432	0.173391	0.661765
0.16	0.464	0.173391	0.662185
0.16	0.496	0.173391	0.65494
0.16	0.528	0.173391	0.658048
0.16	0.56	0.173391	0.664244
0.16	0.592	0.173391	0.658812
0.16	0.624	0.173391	0.657669
0.16	0.656	0.173391	0.659669
0.16	0.688	0.173391	0.65817
0.16	0.72	0.173391	0.657707
0.16	0.752	0.173391	0.656934
0.16	0.784	0.173391	0.656439
0.16	0.816	0.173391	0.65895
0.16	0.848	0.173391	0.656884
0.16	0.88	0.173391	0.657018
0.16	0.912	0.173391	0.657968
0.16	0.944	0.173391	0.655726
0.16	0.976	0.173391	0.654941
0.16	1.008	0.171398	0.646375
0.16	1.04	0.173391	0.647314
0.16	1.072	0.173391	0.647603
0.16	1.104	0.173391	0.647149
0.16	1.136	0.173391	0.647871
0.16	1.168	0.173391	0.64766
0.16	1.2	0.173391	0.646736
0.192	0.24	0.195314	0.909522
0.192	0.272	0.195314	0.909279
0.192	0.304	0.195314	0.914181
0.192	0.336	0.195314	0.920437
0.192	0.368	0.195314	0.922451
0.192	0.4	0.195314	0.921656
0.192	0.432	0.195314	0.925584
0.192	0.464	0.195314	0.926319
0.192	0.496	0.195314	0.92633
0.192	0.528	0.195314	0.926436
0.192	0.56	0.195314	0.927105
0.192	0.592	0.195314	0.928097
0.192	0.624	0.195314	0.927282
0.192	0.656	0.195314	0.926475
0.192	0.688	0.195314	0.925944
0.192	0.72	0.195314	0.928155
0.192	0.752	0.195314	0.92844
0.192	0.784	0.195314	0.926159
0.192	0.816	0.195314	0.925419
0.192	0.848	0.195314	0.925153
0.192	0.88	0.195314	0.923296
0.192	0.912	0.195314	0.924099
0.192	0.944	0.195314	0.922795
0.192	0.976	0.195314	0.919011
0.192	1.008	0.195314	0.918122
0.192	1.04	0.195314	0.918942
0.192	1.072	0.195314	0.918886
0.192	1.104	0.195314	0.918488
0.192	1.136	0.195314	0.919532
0.192	1.168	0.195314	0.919298
0.192	1.2	0.195314	0.919335
0.224	0.24	0.205279	0.741465
0.224	0.272	0.205279	0.701201
0.224	0.304	0.205279	0.746918
0.224	0.336	0.205279	0.750862
0.224	0.368	0.205279	0.762331
0.224	0.4	0.205279	0.751066
0.224	0.432	0.205279	0.751516
0.224	0.464	0.205279	0.773045
0.224	0.496	0.205279	0.754451
0.224	0.528	0.205279	0.770495
0.224	0.56	0.203286	0.772097
0.224	0.592	0.203286	0.770316
0.224	0.624	0.203286	0.769587
0.224	0.656	0.203286	0.770201
0.224	0.688	0.203286	0.77063
0.224	0.72	0.203286	0.771177
0.224	0.752	0.203286	0.771294
0.224	0.784	0.203286	0.758207
0.224	0.816	0.203286	0.752348
0.224	0.848	0.203286	0.747462
0.224	0.88	0.203286	0.749303
0.224	0.912	0.203286	0.744104
0.224	0.944	0.203286	0.741147
0.224	0.976	0.203286	0.746444
0.224	1.008	0.203286	0.74629
0.224	1.04	0.203286	0.747997
0.224	1.072	0.203286	0.751545
0.224	1.104	0.203286	0.75411
0.224	1.136	0.203286	0.755727
0.224	1.168	0.203286	0.758401
0.224	1.2	0.203286	0.756348
0.256	0.24	0.143496	0.0772618
0.256	0.272	0.143496	0.0629496
0.256	0.304	0.147482	0.0579024
0.256	0.336	0.255104	0.315372
0.256	0.368	0.255104	0.365989
0.256	0.4	0.255104	0.381466
0.256	0.432	0.257097	0.379329
0.256	0.464	0.257097	0.394412
0.256	0.496	0.257097	0.40454
0.256	0.528	0.25909	0.404341
0.256	0.56	0.25909	0.418467
0.256	0.592	0.25909	0.419833
0.256	0.624	0.261083	0.419675
0.256	0.656	0.25909	0.420167
0.256	0.688	0.25909	0.432466
0.256	0.72	0.261083	0.415485
0.256	0.752	0.25909	0.39867
0.256	0.784	0.15944	0.0372137
0.256	0.816	0.153461	0.0361782
0.256	0.848	0.153461	0.037429
0.256	0.88	0.153461	0.0376037
0.256	0.912	0.151468	0.0374694
0.256	0.944	0.151468	0.0384151
0.256	0.976	0.151468	0.0383463
0.256	1.008	0.149475	0.0384113
0.256	1.04	0.149475	0.040034
0.256	1.072	0.151468	0.0407595
0.256	1.104	0.149475	0.042186
0.256	1.136	0.149475	0.0418895
0.256	1.168	0.149475	0.0433427
0.256	1.2	0.149475	0.0449219
0.288	0.24	0.191328	0.210246
0.288	0.272	0.191328	0.200169
0.288	0.304	0.191328	0.214496
0.288	0.336	0.193321	0.204302
0.288	0.368	0.193321	0.21824
0.288	0.4	0.193321	0.210845
0.288	0.432	0.193321	0.196945
0.288	0.464	0.193321	0.204003
0.288	0.496	0.193321	0.192587
0.288	0.528	0.193321	0.181726
0.288	0.56	0.193321	0.191102
0.288	0.592	0.193321	0.180125
0.288	0.624	0.193321	0.16608
0.288	0.656	0.193321	0.17833
0.288	0.688	0.193321	0.178454
0.288	0.72	0.193321	0.161051
0.288	0.752	0.193321	0.164405
0.288	0.784	0.193321	0.168758
0.288	0.816	0.193321	0.15519
0.288	0.848	0.193321	0.157856
0.288	0.88	0.193321	0.160904
0.288	0.912	0.193321	0.150602
0.288	0.944	0.193321	0.152598
0.288	0.976	0.193321	0.156053
0.288	1.008	0.193321	0.149557
0.288	1.04	0.193321	0.150819
0.288	1.072	0.193321	0.155496
0.288	1.104	0.193321	0.149882
0.288	1.136	0.193321	0.150868
0.288	1.168	0.193321	0.153831
0.288	1.2	0.193321	0.148473
0.32	0.24	0.193321	0.337638
0.32	0.272	0.193321	0.329939
0.32	0.304	0.193321	0.322517
0.32	0.336	0.193321	0.327683
0.32	0.368	0.193321	0.324421
0.32	0.4	0.193321	0.318791
0.32	0.432	0.193321	0.315503
0.32	0.464	0.193321	0.311251
0.32	0.496	0.193321	0.302002
0.32	0.528	0.193321	0.302663
0.32	0.56	0.193321	0.304782
0.32	0.592	0.193321	0.295808
0.32	0.624	0.193321	0.29178
0.32	0.656	0.193321	0.294948
0.32	0.688	0.193321	0.289898
0.32	0.72	0.193321	0.288934
0.32	0.752	0.193321	0.286318
0.32	0.784	0.193321	0.28486
0.32	0.816	0.193321	0.285983
0.32	0.848	0.193321	0.282464
0.32	0.88	0.193321	0.280977
0.32	0.912	0.193321	0.283156
0.32	0.944	0.193321	0.279121
0.32	0.976	0.193321	0.278452
0.32	1.008	0.193321	0.276351
0.32	1.04	0.193321	0.278442
0.32	1.072	0.193321	0.278705
0.32	1.104	0.193321	0.27723
0.32	1.136	0.193321	0.279745
0.32	1.168	0.193321	0.278995
0.32	1.2	0.193321	0.277241
